# Supplementary material for: Dual defense: melatonin simultaneously mitigates cadmium toxicity and southern blight in peanut
Source: Front Plant Sci. 2025 Oct 16;16:1686151. doi: 10.3389/fpls.2025.1686151 (PMC12571740; doi:10.3389/fpls.2025.1686151)
Supplement: Supplementary Table 1 — Dry weight, disease index, and cadmium content in peanut seedlings subjected to combined cadmium and southern blight infection stress under different melatonin concentrations (0, 0.01, 0.1, and 1.0 mM) after 7 days of treatment. Data are presented as mean ± SD (n = 5). Different letters indicate significant differences among treatments according to Duncan’s multiple range test (p < 0.05). [file DataSheet1.zip › Suppl Mater/Table S3.xlsx]

## Sheet: POS
ID	mz	rt	rtmin	Jing_B1	Jing_B2	Jing_B3	Jing_B4	Jing_B5	Jing_A1	Jing_A2	Jing_A3	Jing_A4	Jing_A5
M1000T246_1	999.509	246.4	4.1	491031	471964	485099	1.20081e+06	426068	788337	942214	715432	994628	912940
M1000T246_2	999.528	246.5	4.1	343418	267796	214458	1.05114e+06	214063	327287	466050	240920	872390	378441
M100T40	100.025	40.2	0.7	7.6444e+07	1.18716e+08	1.32614e+08	6.95024e+07	1.2852e+08	7.06388e+07	1.05211e+08	1.0372e+08	1.3239e+08	7.07083e+07
M100T49	100.076	49.3	0.8	3.23547e+07	3.95581e+07	4.89589e+07	7.22385e+07	4.79297e+07	4.15407e+07	6.27248e+07	4.59076e+07	3.86987e+07	6.00595e+07
M101T385	101.072	385.1	6.4	3.18526e+08	1.31911e+08	7.76731e+07	1.09736e+08	8.03768e+07	4.24775e+08	3.08068e+08	1.44834e+08	5.13272e+08	4.63397e+08
M101T40	101.026	40	0.7	1.04635e+07	1.61482e+07	1.66219e+07	7.00474e+06	1.77723e+07	9.4624e+06	1.28873e+07	1.38098e+07	1.85476e+07	9.95611e+06
M101T419	101.071	418.7	7	1.76864e+08	2.03068e+08	5.42018e+07	4.29817e+07	1.9389e+08	2.67811e+07	7.42141e+07	3.0455e+07	3.12808e+07	3.21105e+07
M101T446	101.072	446.2	7.4	5.47361e+07	4.98547e+07	1.60138e+08	1.204e+08	1.08311e+08	7.07534e+07	1.18142e+08	1.33583e+08	2.10781e+07	1.44764e+08
M101T57	100.989	56.9	0.9	2.38682e+06	725795	455765	2.7797e+06	1.15988e+06	490611	4.8449e+06	394724	3.73475e+06	3.3107e+06
M102T104	102.055	103.5	1.7	1.00501e+07	4.08252e+07	3.93977e+07	5.50525e+07	6.9427e+07	9.22024e+06	1.69152e+07	9.20043e+06	8.82136e+06	8.36552e+06
M102T105	102.034	105.1	1.8	5.07543e+07	1.97451e+07	2.97794e+07	1.57314e+08	2.01695e+07	1.11918e+08	8.05878e+06	6.565e+06	8.97408e+06	5.16873e+07
M102T116	102.034	115.9	1.9	7.91025e+06	2.25037e+07	2.4743e+07	7.2226e+06	2.52265e+07	7.41771e+07	7.10071e+06	2.68292e+07	7.50822e+06	6.81216e+06
M102T122	102.056	122.1	2	5.27379e+07	3.05908e+07	1.35369e+07	7.87604e+07	1.29418e+07	1.21186e+07	5.35266e+07	1.22207e+07	3.74266e+07	4.15646e+07
M102T131_1	102.034	130.6	2.2	4.75058e+06	2.58777e+07	3.00013e+07	6.67546e+06	2.60322e+07	7.41086e+06	5.92478e+06	3.11133e+07	6.08475e+06	7.02803e+07
M102T131_2	102.056	131.3	2.2	3.71121e+07	3.61962e+07	1.14333e+08	5.2708e+07	4.63415e+07	7.76484e+07	1.29179e+07	4.98292e+07	5.88712e+07	2.14941e+07
M102T146	102.056	146.1	2.4	5.42225e+07	3.30822e+07	1.22517e+07	1.2579e+07	5.44775e+07	4.34695e+07	3.05614e+07	4.2527e+07	1.14702e+07	3.78437e+07
M102T154	102.056	154.5	2.6	5.05754e+07	1.14294e+07	6.24804e+07	7.77938e+07	5.12592e+07	5.62689e+07	9.33875e+07	3.98485e+07	1.05927e+07	3.64306e+07
M102T155	102.034	155	2.6	1.6301e+07	3.50786e+07	7.58859e+06	3.1039e+07	9.70232e+07	8.47418e+06	7.58449e+06	3.30166e+07	7.51805e+06	8.12768e+06
M102T163	102.056	163.1	2.7	5.87667e+07	8.63279e+06	3.90844e+07	3.74017e+07	5.20861e+07	9.34123e+06	8.88251e+06	3.99242e+07	9.00755e+06	4.6923e+07
M102T174	102.056	173.6	2.9	1.40637e+07	6.02124e+07	3.01618e+07	1.41445e+07	1.48192e+07	1.37127e+07	1.25454e+08	1.28204e+07	1.49675e+08	7.33277e+07
M102T178	102.034	178	3	2.90781e+07	7.59726e+06	6.61114e+06	1.97515e+07	6.25057e+06	2.55202e+07	6.56387e+06	2.11984e+07	7.01657e+06	4.44562e+07
M102T188	102.034	187.5	3.1	2.82882e+07	2.81862e+07	2.44774e+07	2.67159e+07	6.28691e+07	2.39466e+07	6.96431e+06	8.43757e+06	7.35979e+06	7.50136e+06
M102T194	102.056	193.7	3.2	1.28634e+07	1.653e+08	5.79289e+07	4.42599e+07	4.52824e+07	3.76357e+07	1.09195e+07	3.24877e+07	5.21384e+07	1.03743e+07
M102T201	102.035	201.3	3.4	6.46644e+07	9.12087e+06	5.49322e+06	2.22239e+07	2.54139e+07	6.47468e+06	6.06023e+06	8.3395e+07	6.52691e+06	3.35588e+07
M102T204	102.056	204.5	3.4	1.12673e+08	9.51356e+06	3.04687e+07	3.46414e+07	9.73148e+06	5.70307e+07	3.71075e+07	3.23834e+07	8.02122e+06	4.33496e+07
M102T210	102.034	209.9	3.5	7.70387e+06	2.47219e+07	3.18778e+07	2.71603e+07	2.61711e+07	6.79342e+07	7.86893e+06	7.33798e+06	7.85875e+06	5.23583e+07
M102T212	102.056	211.6	3.5	3.28258e+07	9.10775e+06	7.91973e+07	3.05408e+07	7.08107e+07	9.26362e+06	2.84106e+07	3.35501e+07	7.35016e+07	7.88628e+06
M102T227	102.056	226.8	3.8	4.58967e+07	1.07894e+07	1.2015e+07	1.13781e+07	3.18681e+07	1.08962e+07	5.31689e+07	6.16684e+07	3.71675e+07	1.00855e+07
M102T228	102.034	227.7	3.8	8.23209e+06	5.32441e+07	2.90159e+07	8.42557e+06	4.25839e+07	9.15351e+06	7.08355e+06	3.59043e+07	7.92022e+06	3.18021e+07
M102T239	102.056	238.8	4	3.44097e+07	1.18718e+08	3.5266e+07	6.84708e+07	4.54933e+07	3.45862e+07	8.88723e+06	9.21333e+06	9.45933e+06	7.17477e+06
M102T246	102.034	246.4	4.1	1.55738e+08	4.5809e+07	2.22863e+07	1.58256e+08	2.11369e+07	1.54777e+07	9.79365e+06	2.95821e+07	3.01349e+07	1.9872e+07
M102T250	102.056	250.1	4.2	8.47334e+07	7.15479e+06	2.95119e+07	7.59225e+06	4.6826e+07	2.65646e+07	5.71961e+07	3.05662e+07	4.09471e+07	6.5112e+06
M102T262	102.056	262.1	4.4	9.27771e+06	3.84894e+07	3.14267e+07	2.76746e+07	6.62546e+07	5.64185e+07	2.84517e+07	9.08419e+06	4.91167e+07	8.44857e+06
M102T282	102.055	282.2	4.7	5.10857e+07	3.13832e+07	5.10805e+07	3.56271e+07	8.8751e+06	2.7028e+07	7.65324e+06	2.9615e+07	4.59336e+07	9.50109e+07
M102T287	102.034	286.9	4.8	8.41452e+06	2.47532e+07	1.36161e+07	2.43403e+06	2.35607e+06	1.49522e+07	2.39912e+06	1.58806e+07	2.29082e+06	2.13113e+06
M102T304	102.055	304.3	5.1	1.78258e+07	1.78847e+07	6.5415e+06	2.13137e+07	4.44311e+07	3.0262e+07	6.27204e+06	4.14729e+07	1.82206e+07	2.39244e+07
M102T314	102.055	313.6	5.2	2.43525e+07	1.37927e+07	2.34827e+07	1.57467e+07	5.38068e+06	4.75965e+07	4.39896e+06	4.77389e+06	2.10241e+07	4.79356e+06
M102T335	102.055	335.3	5.6	1.0135e+07	1.65367e+07	5.68235e+06	5.85611e+06	2.26828e+07	5.12269e+06	1.66079e+07	1.83316e+07	4.92424e+06	1.91376e+07
M102T354	102.055	354.4	5.9	1.65384e+07	1.14137e+07	3.69536e+06	9.06455e+06	3.83374e+06	9.57801e+06	2.10453e+07	1.41423e+07	1.43337e+07	3.14474e+06
M102T386	102.128	385.9	6.4	2.444e+07	2.61708e+07	7.62524e+06	7.20747e+07	3.4518e+07	7.09442e+06	6.45625e+06	1.39732e+08	2.54921e+07	2.7658e+07
M102T396	102.128	396.4	6.6	6.58568e+07	7.71103e+07	1.20481e+07	1.14561e+07	3.22428e+07	1.45982e+08	3.6938e+07	1.11279e+07	1.10344e+07	2.39588e+07
M102T40	102.022	40.2	0.7	1.15386e+07	2.12484e+07	2.13511e+07	1.09889e+07	2.21352e+07	1.18259e+07	1.83621e+07	1.73e+07	2.30277e+07	1.16435e+07
M102T406	102.128	405.7	6.8	5.4953e+07	1.51817e+07	3.27193e+08	3.35796e+07	5.26895e+07	1.29277e+07	1.43104e+07	1.31226e+07	1.17858e+08	2.08185e+07
M102T41	102.034	40.7	0.7	1.78189e+08	2.1009e+08	1.47313e+08	3.14929e+08	1.86387e+08	4.87622e+08	5.19304e+08	2.68344e+08	4.44714e+08	1.89678e+08
M102T416	102.128	416.1	6.9	3.43e+07	1.59726e+07	1.49096e+07	3.74345e+07	1.44967e+07	1.35722e+08	1.32618e+08	1.24394e+07	1.33463e+07	1.1691e+08
M102T422	102.128	422	7	4.09119e+07	1.08932e+08	1.23277e+07	3.67848e+07	1.32582e+07	1.11434e+07	1.1906e+07	4.53508e+07	1.12293e+07	1.08167e+07
M102T446	102.128	445.9	7.4	4.86716e+07	4.27501e+07	6.09488e+07	2.35075e+07	1.14125e+08	8.77187e+07	6.46175e+07	8.43956e+07	1.40123e+08	1.07856e+08
M102T447	102.075	447.2	7.5	2.76814e+06	3.33637e+06	3.15293e+06	4.34775e+06	3.19448e+06	1.26835e+07	1.39184e+07	1.25016e+07	1.21898e+07	1.36924e+07
M102T48	102.055	47.5	0.8	1.70878e+08	1.50397e+08	1.29679e+08	3.95883e+08	3.24351e+08	1.07737e+06	1.80743e+08	8.26185e+07	6.95371e+07	7.76798e+07
M102T79	102.055	78.6	1.3	1.02384e+08	4.69748e+07	1.70221e+07	7.87543e+07	5.3566e+07	1.44616e+07	1.34732e+07	1.41807e+07	5.66847e+07	1.38705e+07
M102T91	102.056	91.4	1.5	3.34956e+07	4.88066e+07	4.47618e+07	7.32871e+07	3.67752e+07	1.10019e+08	1.84752e+08	6.803e+07	4.32835e+07	1.32914e+08
M103T112	103.039	112.4	1.9	2.18936e+07	1.01622e+07	2.53887e+06	2.74539e+06	2.49952e+07	9.88741e+06	2.2342e+06	1.58505e+06	2.26758e+06	3.92815e+06
M103T216	103.054	215.7	3.6	2.56307e+06	2.79985e+06	2.28028e+06	5.48474e+06	2.79714e+06	3.17809e+06	3.51641e+06	2.18806e+06	2.36115e+06	3.40433e+06
M103T40_1	102.536	40.5	0.7	1.21047e+07	1.77087e+07	1.2233e+07	2.87737e+07	1.88416e+07	4.11035e+07	4.48222e+07	2.1763e+07	3.7719e+07	1.46704e+07
M103T40_2	103.051	40	0.7	3.61585e+07	4.75062e+07	5.40346e+07	3.7115e+07	5.21963e+07	2.87049e+07	4.04676e+07	4.72488e+07	5.83023e+07	2.5246e+07
M103T40_3	103.123	40.5	0.7	2.28569e+07	2.04677e+07	5.04508e+07	7.36076e+07	3.54475e+07	3.81382e+07	5.28617e+07	2.15457e+07	3.48628e+07	2.13235e+07
M103T416	103.076	415.7	6.9	384218	496865	432826	615461	381464	593298	643530	627723	662274	288610
M103T85	103.054	85.3	1.4	2.08789e+07	6.21535e+07	3.68103e+07	1.99068e+08	4.97023e+07	8.25372e+06	1.33485e+07	1.2414e+07	5.38887e+07	1.48712e+07
M104T106	104.108	106.4	1.8	1.84126e+06	1.87504e+07	4.58364e+07	2.73543e+07	2.4652e+07	5.41207e+07	3.68473e+06	1.35901e+07	1.12112e+07	1.26785e+06
M104T118	104.108	118.2	2	1.40377e+07	1.33357e+07	2.38007e+06	3.11164e+06	2.11847e+07	9.19405e+06	2.23772e+07	1.55926e+06	1.13739e+07	5.8741e+06
M104T125	104.107	125.2	2.1	1.74364e+06	3.28022e+06	1.71539e+07	2.22541e+07	6.7279e+07	3.30558e+07	1.28281e+07	2.71881e+06	7.49491e+06	1.79685e+06
M104T388	103.956	387.6	6.5	4.32921e+07	1.17909e+07	1.34437e+07	4.51559e+07	7.80094e+06	4.56837e+07	7.97385e+06	2.17068e+06	1.75016e+07	1.40055e+07
M104T402	103.956	402.1	6.7	2.24487e+06	1.17477e+07	1.2441e+07	2.56656e+06	5.82458e+06	2.49445e+06	6.47668e+06	6.4897e+06	8.74669e+06	1.54045e+07
M104T40_1	103.549	40.2	0.7	4.40508e+06	5.82955e+06	1.0544e+07	4.61108e+06	5.81329e+06	4.25424e+06	5.26508e+06	7.4599e+06	7.97644e+06	3.61891e+06
M104T40_2	104.031	40.4	0.7	1.10159e+06	3.28693e+06	1.8542e+06	5.44587e+06	4.23119e+06	9.2921e+06	1.13309e+07	5.58802e+06	9.99637e+06	3.45616e+06
M104T40_3	104.05	39.9	0.7	5.80003e+06	5.43405e+06	7.2906e+06	4.47601e+06	6.47049e+06	4.76246e+06	5.45904e+06	7.29664e+06	7.37993e+06	3.38918e+06
M104T418	103.956	418	7	2.57153e+06	9.29151e+06	1.06765e+07	6.778e+06	2.22553e+07	2.52081e+06	9.38224e+06	2.75893e+06	2.56546e+06	2.58738e+06
M104T424	103.956	423.5	7.1	6.9584e+06	2.30354e+06	2.42668e+06	9.5204e+06	2.35897e+06	9.03236e+06	2.08205e+06	2.55063e+07	2.29946e+06	2.10422e+07
M104T432	103.956	432.2	7.2	5.48575e+06	1.64949e+06	1.29462e+07	1.47223e+06	1.4921e+06	5.85586e+06	1.28127e+07	1.61944e+06	1.7119e+06	1.5558e+06
M104T446	103.956	446.1	7.4	7.37818e+06	5.91987e+06	1.00775e+07	7.70177e+06	3.56779e+06	1.03635e+07	6.21978e+06	3.35686e+06	3.02868e+07	6.9436e+06
M104T47_1	104.107	46.9	0.8	4.12391e+09	5.6875e+09	4.77339e+09	6.39674e+09	5.02573e+09	5.02384e+09	5.08722e+09	4.22149e+09	4.45864e+09	4.24419e+09
M104T47_2	104.135	46.9	0.8	1.08447e+07	1.71198e+07	1.2318e+07	1.79297e+07	1.57842e+07	1.48437e+07	1.49144e+07	1.22964e+07	1.47077e+07	1.22416e+07
M104T48	104.071	47.6	0.8	7.73947e+07	8.44809e+07	1.16769e+08	1.07143e+08	7.64327e+07	2.58025e+07	4.95297e+07	4.51138e+07	4.62765e+07	1.0753e+08
M104T53	104.053	52.9	0.9	2.62013e+07	2.1579e+07	1.52446e+08	1.75846e+07	1.94651e+08	2.39771e+08	2.35813e+08	1.40154e+08	9.36454e+06	1.42995e+08
M104T70	104.053	70.4	1.2	4.30186e+07	4.83404e+07	1.31276e+08	3.47873e+07	2.36807e+07	3.0289e+06	6.95335e+06	7.65234e+06	2.34077e+07	1.44659e+07
M104T76	104.108	76.1	1.3	7.84321e+07	2.49643e+07	5.41169e+07	1.15952e+08	1.17388e+07	7.9777e+06	9.09624e+06	1.88824e+08	5.21675e+07	1.36017e+07
M104T85	104.058	84.8	1.4	1.64717e+06	6.33858e+06	6.79456e+06	1.88658e+07	4.46885e+06	1.82296e+06	752153	1.02592e+06	4.93709e+06	6.12517e+06
M105T389	105.043	388.7	6.5	1.46172e+07	1.30413e+07	5.95971e+07	1.01583e+08	1.95635e+07	2.68686e+07	7.08798e+07	1.48537e+07	6.63197e+07	2.75726e+07
M105T422	105.043	422.1	7	2.5463e+07	7.97631e+07	8.38848e+06	2.55597e+06	7.09645e+07	5.39735e+07	2.27938e+07	2.23172e+07	2.96091e+07	5.79723e+07
M105T446	105.043	446.3	7.4	1.29084e+07	1.75402e+07	7.53914e+07	5.8013e+07	1.06555e+07	2.52901e+07	1.32153e+07	3.07409e+07	9.28168e+06	4.9911e+07
M105T47	105.111	46.9	0.8	2.52758e+08	3.59031e+08	2.91178e+08	4.07052e+08	3.18523e+08	3.11158e+08	3.25761e+08	2.67695e+08	2.83885e+08	2.58512e+08
M106T40	106.038	39.9	0.7	342810	3.87542e+06	5.71226e+06	2.17509e+06	3.77978e+06	1.84466e+06	2.76853e+06	3.31249e+06	4.06688e+06	1.68439e+06
M106T425	105.954	425	7.1	2.60773e+06	4.04259e+06	1.2343e+06	9.1813e+06	3.03009e+06	1.10216e+06	1.01249e+06	1.07506e+06	1.12604e+06	4.39331e+06
M106T47	106.112	46.8	0.8	5.63653e+06	1.13321e+07	1.33811e+07	1.14839e+07	9.10332e+06	7.99147e+06	1.1448e+07	9.65484e+06	9.43047e+06	1.02104e+07
M106T48	106.05	47.9	0.8	3.17901e+08	2.59466e+08	4.37658e+08	4.07529e+08	2.22535e+08	3.92629e+07	9.30506e+07	1.24e+08	1.32916e+08	4.3394e+08
M107T189	107.086	189.3	3.2	706686	2.30766e+06	641389	2.00339e+06	631206	761988	2.61108e+06	3.40666e+06	576190	2.27798e+06
M107T216	107.049	215.7	3.6	1.09223e+06	1.59001e+06	1.15225e+06	2.67316e+06	1.36359e+06	1.58773e+06	1.62169e+06	1.55193e+06	1.29033e+06	2.75974e+06
M107T241	107.071	240.7	4	2.39086e+06	1.75519e+06	2.26363e+06	1.9827e+06	2.43864e+06	1.76788e+06	757760	1.8625e+06	1.07296e+06	1.34855e+06
M107T40	107.04	39.9	0.7	6.88295e+06	1.12762e+07	1.3828e+07	7.44315e+06	1.19747e+07	7.5943e+06	9.59141e+06	9.29458e+06	2.11171e+06	6.58361e+06
M107T70	107.049	70.3	1.2	3.95207e+06	5.77143e+06	5.23358e+06	1.582e+07	3.56732e+06	283318	371740	382172	2.13603e+06	1.00757e+06
M107T85	107.05	85.1	1.4	8.97024e+06	2.45945e+07	1.46548e+07	7.11174e+07	1.90538e+07	3.78119e+06	6.29195e+06	8.81361e+06	1.93063e+07	6.86162e+06
M108T130	108.045	130	2.2	1.43395e+07	6.51171e+06	6.28336e+06	6.07658e+06	1.28472e+07	6.0758e+06	5.93043e+06	1.90013e+07	5.65227e+06	2.06779e+07
M108T164	108.044	163.9	2.7	1.68499e+07	1.15507e+07	4.19365e+07	8.46901e+07	3.82566e+07	1.20452e+08	1.04628e+07	1.47604e+07	1.0096e+07	1.11002e+08
M108T261	108.044	260.6	4.3	5.11405e+06	1.94452e+07	1.52623e+07	2.42879e+07	7.35728e+07	1.71901e+07	4.34596e+06	3.17574e+07	4.41847e+06	4.57464e+06
M108T283	108.044	282.8	4.7	3.32047e+06	1.25737e+07	9.0612e+06	1.90719e+07	2.81405e+06	4.47884e+07	2.92333e+06	8.76723e+06	2.91172e+06	1.4717e+07
M108T419	108.081	419.3	7	2.41159e+06	2.77879e+06	2.3821e+06	4.86602e+06	8.06451e+06	1.57073e+07	4.81386e+06	5.10742e+06	2.47292e+06	1.58745e+07
M108T435	108.081	435	7.2	5.24444e+06	1.36666e+06	1.39972e+06	1.25646e+06	4.9939e+06	1.25721e+06	5.44722e+06	5.19959e+06	1.42021e+06	8.03567e+06
M108T446	108.081	445.9	7.4	6.27837e+06	2.14858e+06	1.93485e+06	9.40913e+06	3.71658e+06	8.44801e+06	4.65131e+06	1.01938e+07	1.01909e+07	2.5599e+06
M109T189	109.102	188.6	3.1	2.28308e+06	6.53602e+06	3.45042e+06	5.21818e+06	7.9711e+06	5.91877e+06	5.84938e+06	4.2335e+06	4.96294e+06	5.62344e+06
M109T200	109.076	200	3.3	8.24116e+06	4.74125e+06	3.07709e+06	3.26423e+06	1.30718e+07	3.08418e+06	3.00183e+06	1.37913e+07	3.00791e+06	1.99301e+07
M109T209	109.102	208.7	3.5	3.86954e+06	4.55283e+06	3.48084e+06	1.33235e+07	1.05638e+07	4.71788e+06	7.56085e+06	1.49486e+06	5.93666e+06	1.42682e+06
M109T233	109.101	233.1	3.9	5.27512e+06	7.94255e+06	6.48385e+06	8.24035e+06	1.00745e+07	1.01739e+07	6.97087e+06	2.38843e+07	6.1332e+06	7.58577e+06
M109T261	109.076	261	4.3	3.30098e+06	4.37679e+06	1.09114e+06	1.07753e+06	6.18988e+06	1.00731e+06	1.10687e+06	2.56551e+06	1.06512e+06	3.97153e+06
M109T270_1	109.076	269.6	4.5	5.15904e+06	4.16719e+06	938980	1.06792e+06	4.49885e+06	1.21326e+06	1.49591e+06	3.07209e+06	1.27688e+06	3.22088e+06
M109T270_2	109.102	270.3	4.5	6.83511e+06	4.70662e+06	5.28282e+06	1.43521e+07	1.67717e+06	2.01127e+06	1.44267e+07	1.8715e+07	4.53612e+06	1.94543e+06
M109T292_1	109.076	292.3	4.9	3.83987e+06	6.02261e+06	1.19253e+06	1.15237e+06	4.41844e+06	1.1691e+06	1.34136e+06	4.20959e+06	1.24008e+06	4.55816e+06
M109T292_2	109.101	292.4	4.9	1.15569e+06	5.23812e+06	3.51631e+06	1.15237e+06	1.22442e+06	3.86398e+06	1.40963e+06	1.22109e+06	4.36845e+06	4.47504e+06
M109T304	109.023	303.8	5.1	5.03252e+06	1.01135e+08	3.54127e+07	8.99258e+07	7.45855e+06	1.34664e+07	2.45767e+07	8.239e+07	1.002e+07	1.51686e+07
M109T321	109.022	320.9	5.3	2.92205e+07	3.37191e+06	1.26747e+07	3.01179e+06	1.21119e+07	1.58675e+07	2.41729e+07	2.7154e+06	1.26679e+07	8.83832e+06
M109T375	109.022	374.8	6.2	1.60852e+07	5.32404e+07	2.45332e+07	1.74166e+07	6.61483e+06	3.2433e+07	1.04707e+07	1.06682e+07	3.65707e+07	2.16057e+07
M109T386	109.076	386.3	6.4	7.78379e+06	5.48066e+06	1.2644e+06	1.11618e+06	4.45908e+06	1.07726e+06	1.18742e+06	4.53206e+06	1.08313e+06	5.34138e+06
M109T388	109.102	387.6	6.5	1.83274e+06	2.32719e+06	4.03954e+06	3.82718e+06	2.97902e+06	2.70704e+06	3.53569e+06	2.28098e+06	2.28559e+06	1.79102e+06
M109T394	109.022	393.6	6.6	1.48179e+06	1.92487e+06	1.27777e+07	3.65723e+06	5.53155e+06	1.18974e+06	4.15569e+06	1.05086e+06	1.49289e+06	1.08906e+07
M109T406	109.022	405.9	6.8	997433	1.69658e+06	6.52026e+06	801799	788851	5.00378e+06	4.71604e+06	804121	4.96993e+06	6.25388e+06
M109T409	109.076	409	6.8	3.82445e+06	6.76053e+06	1.56832e+06	1.30977e+06	2.88482e+06	1.26962e+06	1.52618e+06	5.48118e+06	1.61879e+06	6.44662e+06
M109T416	109.022	415.6	6.9	1.4285e+07	2.86746e+06	6.04618e+06	4.4825e+06	4.89979e+06	6.58415e+06	9.9761e+06	3.79995e+06	6.98791e+06	5.69296e+06
M109T434	109.022	434.3	7.2	7.01847e+06	6.7397e+06	1.54838e+07	1.80967e+06	5.1755e+06	1.89869e+06	1.35042e+07	5.78038e+06	6.37759e+06	1.11842e+07
M109T444	109.022	444.4	7.4	6.231e+06	8.53772e+06	1.19985e+07	1.754e+07	8.35135e+06	1.74226e+07	6.33721e+06	5.27337e+06	9.81223e+06	1.16088e+07
M109T51	109.029	51.3	0.9	1.02476e+06	9.90468e+06	282944	1.5283e+07	1.17272e+06	1.96767e+07	1.58866e+07	1.27952e+07	2.15973e+07	5.64275e+06
M110T101	110.061	101	1.7	3.8073e+07	1.72809e+07	8.42913e+07	2.02451e+08	6.33297e+07	1.86557e+07	1.76844e+07	1.83144e+07	5.89528e+07	1.79037e+07
M110T109	110.061	109.2	1.8	7.1177e+07	2.02143e+07	2.15889e+07	2.21399e+07	9.71039e+07	1.1971e+08	2.22873e+07	2.21493e+07	9.02076e+07	1.32059e+08
M110T121	110.021	120.7	2	4.81442e+08	1.87128e+08	4.79558e+07	5.76639e+07	5.56966e+08	2.84735e+08	4.01174e+07	4.30726e+07	1.67198e+08	4.49991e+07
M110T128	110.061	128.1	2.1	2.16453e+07	8.58869e+07	1.62525e+08	5.25139e+07	1.54418e+08	1.06135e+08	2.35157e+07	2.40882e+07	1.4618e+08	7.59053e+07
M110T153	110.061	153.3	2.6	2.2345e+07	2.44449e+07	2.36365e+07	2.34613e+08	1.15792e+08	1.83019e+08	2.33289e+07	1.35532e+08	2.31663e+07	6.53643e+07
M110T159	110.02	158.5	2.6	1.13867e+08	2.49439e+08	3.11764e+07	2.29177e+07	1.04242e+08	1.25957e+08	2.1444e+07	1.72805e+08	1.92078e+07	2.12005e+08
M110T163	110.061	163	2.7	5.05147e+08	4.91322e+08	4.31738e+08	2.3705e+07	2.3485e+07	2.39269e+07	2.26882e+07	8.29052e+07	7.97844e+07	8.39715e+07
M110T171	110.061	171.2	2.9	1.80529e+07	1.8898e+07	1.96928e+07	1.84864e+07	7.30612e+07	2.06728e+08	2.02095e+07	5.19219e+07	9.77642e+07	5.32727e+07
M110T183	110.061	182.5	3	1.223e+07	1.32182e+07	1.26476e+07	4.07269e+07	4.99749e+07	1.24011e+07	1.1855e+07	1.20613e+07	7.61481e+07	5.73441e+07
M110T198	110.061	198.3	3.3	1.66556e+07	1.68132e+07	1.70163e+07	8.72675e+07	5.08197e+07	5.74796e+07	1.54235e+07	1.92518e+08	1.56528e+07	7.34193e+07
M110T210	110.061	209.8	3.5	1.04041e+07	4.52456e+07	1.07073e+07	5.47014e+07	6.23624e+07	3.37616e+07	1.08332e+07	1.09299e+07	1.57478e+08	1.07486e+07
M110T220	110.06	220	3.7	9.70301e+07	1.374e+07	1.22025e+08	4.89187e+07	1.35279e+07	8.99146e+07	1.45855e+07	5.86797e+07	1.40313e+07	4.76822e+07
M110T257	110.06	256.8	4.3	3.00012e+07	3.87916e+07	8.28225e+06	8.43718e+06	8.52663e+06	1.13648e+08	8.32899e+06	3.74773e+07	2.45172e+07	8.34916e+06
M110T279	110.02	279.5	4.7	3.79853e+08	4.1318e+07	3.96125e+07	2.15474e+08	4.068e+07	1.05007e+08	3.2567e+07	1.484e+08	1.66663e+08	3.08684e+07
M110T283	110.06	283.4	4.7	2.95682e+07	8.64267e+06	4.76527e+07	2.4601e+07	3.0055e+07	3.34122e+07	8.99325e+06	8.36093e+06	1.5107e+07	3.58335e+07
M110T286	110.02	286.4	4.8	6.19837e+07	4.12086e+08	5.32135e+07	2.47253e+08	3.50633e+08	1.94064e+08	4.58144e+07	5.30623e+07	1.5043e+08	4.67248e+07
M110T298	110.06	298.3	5	2.00276e+07	4.57318e+06	4.44594e+06	1.38925e+07	1.9131e+07	2.02878e+07	4.5926e+06	6.68596e+07	1.5619e+07	1.74437e+07
M110T301	110.02	300.8	5	3.52475e+08	6.41419e+08	3.41027e+08	2.58629e+08	1.98839e+08	2.02895e+08	1.48494e+09	2.35139e+08	1.72107e+08	1.00378e+09
M110T304	109.522	303.7	5.1	1.0555e+07	2.98209e+07	3.86027e+06	1.08134e+07	3.71552e+06	1.42924e+07	3.72784e+06	3.79018e+06	1.25109e+07	1.83177e+07
M110T318_1	110.02	318.2	5.3	4.52491e+08	1.99603e+08	2.32244e+08	3.38871e+08	3.78214e+08	3.63224e+08	5.79236e+07	1.84909e+08	1.43597e+08	5.30917e+07
M110T318_2	110.06	318.1	5.3	1.9138e+07	1.35242e+07	1.72537e+07	3.27436e+07	1.6186e+07	2.66739e+07	4.56675e+06	1.16936e+07	1.35201e+07	1.73605e+07
M110T320	109.522	320.4	5.3	1.79533e+07	2.01223e+07	5.28554e+07	1.01967e+07	4.5373e+07	4.86477e+06	3.98617e+07	3.98463e+06	1.51985e+07	1.13435e+07
M110T327	110.061	326.9	5.4	2.99585e+06	2.12273e+07	3.05463e+06	2.93187e+06	1.4562e+07	1.33616e+07	3.0353e+06	1.32642e+07	8.62011e+06	1.24347e+07
M110T331	109.522	330.7	5.5	1.5359e+07	4.60574e+06	2.37931e+07	4.21141e+06	4.41062e+06	4.03697e+06	4.21535e+06	2.35937e+07	1.77632e+07	1.30786e+07
M110T335_1	110.021	334.8	5.6	1.97643e+08	1.78625e+08	1.34399e+08	3.80471e+08	6.5006e+07	1.48299e+08	4.74021e+07	3.88015e+08	2.35135e+08	2.50043e+08
M110T335_2	110.06	334.7	5.6	8.35579e+06	3.0866e+06	1.40411e+07	3.27905e+06	2.9527e+06	1.2206e+07	3.04941e+06	2.02897e+07	1.50855e+07	1.28615e+07
M110T345	110.06	345.3	5.8	2.25997e+06	2.33485e+06	8.05303e+06	7.5913e+06	8.63162e+06	1.29254e+07	2.26771e+06	2.35675e+06	2.40717e+06	1.08596e+07
M110T348	110.02	348.5	5.8	1.43568e+08	1.91278e+08	1.56084e+08	4.32642e+07	3.10579e+08	1.53507e+08	4.1856e+07	1.74758e+08	2.39135e+08	2.55625e+08
M110T36	110.02	36.2	0.6	7.85174e+07	1.06742e+08	1.17968e+08	7.78494e+07	7.48427e+07	1.34334e+08	1.28042e+08	7.90898e+07	1.4934e+08	1.42934e+08
M110T374	109.523	374.1	6.2	2.37359e+07	2.24106e+07	1.96515e+07	4.56276e+06	1.65109e+07	5.26828e+06	1.10981e+07	6.91871e+06	2.75354e+07	2.25095e+07
M110T375	110.021	375	6.2	4.42054e+08	3.03047e+08	4.66124e+08	1.31565e+08	4.90407e+08	3.93793e+08	2.25733e+08	6.02071e+08	5.78447e+08	3.16978e+08
M110T378	110.06	377.8	6.3	1.35471e+07	2.05521e+07	6.75349e+06	4.77616e+07	4.35842e+07	1.57927e+07	5.08015e+06	1.36578e+07	7.79833e+07	2.15878e+07
M110T396	110.06	396.3	6.6	9.96669e+06	6.49922e+06	7.14057e+06	1.43074e+06	1.41596e+06	5.58024e+06	2.28699e+06	5.88909e+06	8.99936e+06	1.76965e+06
M110T397	110.02	397.1	6.6	1.5339e+08	2.87149e+08	1.52587e+08	5.73941e+07	1.68022e+07	7.83921e+07	7.07964e+07	1.7844e+07	2.54749e+07	1.74716e+08
M110T40	110.009	40.3	0.7	2.52321e+08	4.15133e+08	4.95138e+08	2.54299e+08	4.40547e+08	2.33214e+08	3.63539e+08	3.30878e+08	4.55273e+08	2.12611e+08
M110T421	110.021	420.9	7	7.08163e+07	2.26177e+08	9.60117e+07	2.78833e+07	8.59678e+07	3.16899e+07	1.93376e+08	1.16252e+08	3.62827e+07	3.17045e+08
M110T423	110.06	423.5	7.1	1.85239e+07	4.7739e+06	3.79818e+06	3.49004e+06	1.9398e+07	2.49264e+06	1.71309e+06	1.67824e+07	2.41591e+06	5.03256e+06
M110T43	110.072	42.7	0.7	4.70429e+08	1.78105e+08	3.22028e+08	1.84026e+08	1.58382e+08	1.24265e+08	1.72162e+08	9.81511e+07	7.15051e+07	1.49078e+08
M110T435	110.021	435.2	7.3	1.24769e+08	3.656e+07	1.55974e+08	3.17e+07	8.77554e+07	3.12803e+08	1.58316e+08	3.03059e+07	3.44476e+07	2.03403e+08
M110T440	110.06	439.9	7.3	1.38285e+06	6.59531e+06	2.76222e+06	9.19682e+06	2.02768e+06	4.12705e+06	1.45298e+06	2.86334e+06	4.31314e+06	7.74119e+06
M110T443	109.523	442.5	7.4	1.59571e+06	4.5496e+06	2.83719e+06	979759	993074	959409	5.21224e+06	1.06792e+06	2.96858e+06	5.4148e+06
M110T448	110.021	447.7	7.5	1.16498e+08	2.63309e+08	2.02942e+08	3.45882e+08	3.42375e+07	3.84305e+07	1.12092e+08	2.66271e+08	3.69375e+07	1.75008e+08
M110T48	110.072	48	0.8	3.67361e+07	1.25738e+08	2.3288e+08	3.44226e+07	1.30448e+08	9.17303e+07	1.11779e+08	9.49977e+07	5.85422e+07	1.45239e+08
M110T78	110.06	77.6	1.3	5.04924e+07	1.11038e+08	7.97463e+07	1.04163e+08	1.44343e+08	5.36937e+07	2.30113e+07	1.03919e+08	7.9204e+07	1.11448e+08
M110T92	110.061	92	1.5	8.6932e+07	1.77233e+08	6.73633e+07	1.68523e+07	1.74064e+07	7.06684e+07	1.72648e+07	1.89851e+07	8.00109e+07	8.37739e+07
M111T101	110.522	101.1	1.7	2.27293e+07	6.69789e+06	7.26485e+06	1.73045e+07	4.22306e+06	2.95766e+07	9.29916e+06	4.92992e+06	4.90065e+07	2.51742e+07
M111T105	111.056	104.7	1.7	3.38135e+06	3.45402e+06	3.77027e+06	1.14492e+07	1.20301e+07	3.1773e+07	4.25328e+06	1.33731e+07	3.78761e+06	3.33455e+06
M111T114	111.044	113.9	1.9	5.09556e+07	8.14854e+07	3.90467e+07	2.58806e+07	1.87589e+07	2.02503e+07	1.50339e+07	4.88704e+07	1.81884e+07	1.88555e+07
M111T131	111.056	130.6	2.2	3.60033e+06	3.62162e+06	2.51009e+07	1.71929e+07	2.81394e+07	6.64197e+06	4.28615e+06	2.16354e+07	4.0531e+06	1.65845e+07
M111T152	111.056	152.3	2.5	1.04241e+07	4.1345e+06	2.66625e+07	1.19331e+07	1.44264e+07	1.97032e+07	4.72527e+06	4.40178e+06	4.32099e+06	4.36221e+06
M111T160	111.021	160	2.7	6.47336e+07	4.17556e+07	5.15624e+07	1.03333e+07	3.11757e+07	6.47669e+07	8.63961e+06	9.41688e+06	6.96609e+06	6.11329e+07
M111T162	111.044	162.5	2.7	1.29153e+07	1.49996e+07	1.19362e+08	1.91991e+07	1.88247e+07	2.63998e+07	1.67992e+07	3.62278e+07	1.50715e+07	1.18658e+08
M111T176	111.056	176.4	2.9	9.63402e+06	3.92426e+06	4.22835e+06	4.46059e+06	1.1411e+07	3.07463e+07	4.51943e+06	1.01802e+07	4.30941e+06	1.97389e+07
M111T196	111.055	195.6	3.3	1.04014e+07	2.23635e+07	9.73378e+06	8.45319e+06	2.79925e+06	6.42295e+06	2.5461e+06	1.54727e+07	2.42565e+06	2.55541e+06
M111T206	111.117	205.7	3.4	1.5208e+06	1.33675e+06	2.97038e+06	857260	1.57873e+06	1.89261e+06	1.6261e+06	2.03513e+06	2.38724e+06	1.73882e+06
M111T221	111.056	220.8	3.7	2.03624e+06	9.36405e+06	9.17409e+06	2.41316e+06	1.30143e+07	1.62023e+07	2.49732e+06	1.18631e+07	2.24259e+06	9.33132e+06
M111T236	111.044	235.9	3.9	1.16858e+07	1.58627e+07	7.898e+06	8.21839e+06	1.13694e+07	7.36736e+06	8.42986e+06	1.1841e+07	1.01949e+07	8.97026e+06
M111T248	111.045	247.7	4.1	7.88741e+06	8.14446e+06	1.29041e+07	1.55301e+07	1.8084e+07	1.1234e+07	1.96436e+07	8.79468e+06	1.91981e+07	9.50783e+06
M111T259_1	110.522	259	4.3	1.33551e+07	4.78703e+06	4.93761e+06	4.54092e+06	1.39556e+07	3.96375e+06	3.5032e+07	2.4271e+07	4.11106e+06	3.97537e+06
M111T259_2	111.02	259	4.3	6.85504e+07	2.11015e+07	2.17339e+07	8.29126e+07	9.09324e+07	1.1583e+08	1.64532e+08	6.95307e+07	9.25798e+07	2.13942e+07
M111T274	111.044	273.8	4.6	1.30609e+07	9.7965e+06	3.12606e+07	1.15355e+07	9.59742e+06	1.25962e+07	1.8902e+07	1.19706e+07	1.85027e+07	1.22973e+07
M111T285	111.055	284.5	4.7	8.01539e+06	8.35125e+06	5.80709e+06	2.08297e+06	7.13396e+06	1.20416e+07	2.20918e+06	8.49651e+06	2.26942e+06	1.03212e+07
M111T287	110.522	287.2	4.8	3.9512e+06	4.1645e+06	3.81906e+06	3.43183e+06	3.51681e+06	3.43531e+06	4.14719e+06	3.8689e+06	1.55262e+07	3.0181e+06
M111T299	110.522	299.4	5	6.20951e+07	1.31211e+07	4.28754e+06	4.42381e+06	4.05259e+06	4.00143e+06	1.11037e+07	1.34712e+08	3.37988e+06	3.40667e+06
M111T304	111.02	303.5	5.1	3.68276e+08	2.33734e+08	7.76118e+07	1.33117e+08	7.04886e+07	6.75803e+07	2.40023e+08	7.07837e+07	2.96288e+07	1.81305e+08
M111T306	110.522	306.4	5.1	1.78646e+07	5.12041e+07	1.10968e+07	1.86574e+07	1.46131e+08	1.05179e+08	7.50099e+07	6.9054e+06	5.24741e+07	4.76962e+06
M111T313	111.02	313.3	5.2	2.00578e+08	1.25467e+08	1.08641e+09	2.78144e+08	1.07924e+09	1.01067e+09	8.49907e+07	1.0602e+09	3.14433e+07	1.62217e+08
M111T330	111.02	330.2	5.5	2.03029e+08	4.46603e+08	5.69131e+07	1.46509e+08	5.22808e+07	5.29565e+07	1.58587e+08	5.12838e+07	1.65894e+08	2.57086e+08
M111T342	111.117	342.4	5.7	2.01165e+06	3.48719e+06	3.97706e+06	1.98354e+06	2.15924e+06	2.9126e+06	4.03794e+06	3.36122e+06	2.41452e+06	2.09705e+06
M111T346	110.522	346.2	5.8	1.07156e+07	1.93782e+07	1.76463e+07	1.46609e+07	2.52381e+06	2.35526e+06	2.57839e+06	2.46973e+06	9.96782e+06	1.11662e+07
M111T35	110.522	34.8	0.6	2.73268e+06	0	9.71475e+06	0	1.10464e+07	1.22977e+07	1.15894e+07	0	0	0
M111T375_1	110.522	375.2	6.3	4.27009e+07	8.23752e+07	3.982e+07	1.18464e+07	2.16537e+07	7.80912e+07	2.04018e+07	1.7073e+07	5.38647e+07	2.56861e+07
M111T375_2	111.02	375.1	6.3	9.2567e+07	1.05047e+08	1.72831e+08	8.84334e+07	6.10963e+07	9.63011e+07	4.31212e+07	1.59113e+07	6.0843e+07	6.85484e+07
M111T38	111.021	38.4	0.6	1.29603e+07	1.67494e+07	2.1267e+07	2.45066e+07	1.25535e+07	4.58817e+07	3.64038e+07	1.95994e+07	1.4135e+07	4.55723e+07
M111T396	111.02	395.6	6.6	3.28612e+07	6.98118e+06	6.72823e+06	1.36754e+07	3.16622e+07	5.06981e+06	1.69017e+07	4.8551e+06	1.82952e+07	3.54434e+07
M111T398	110.522	398.3	6.6	2.09462e+06	3.0342e+06	1.32382e+07	6.51171e+06	1.46654e+06	1.67934e+06	6.67437e+06	1.50715e+06	2.28724e+06	1.01457e+07
M111T40	111.01	40.2	0.7	3.0788e+07	5.11389e+07	5.87683e+07	2.88039e+07	5.48955e+07	2.82437e+07	4.19282e+07	3.94735e+07	5.56735e+07	2.48723e+07
M111T41	111.04	40.7	0.7	4.70179e+07	6.34863e+07	4.30963e+07	8.83301e+07	5.84227e+07	1.40885e+08	1.44194e+08	7.43533e+07	1.28227e+08	5.29779e+07
M111T410	111.02	409.6	6.8	1.59416e+07	2.09403e+07	1.68472e+07	1.33513e+07	3.3197e+06	3.10394e+06	4.07358e+06	2.00624e+07	4.50475e+07	4.26088e+06
M111T413	110.522	412.6	6.9	1.8464e+06	1.60824e+07	7.65941e+06	6.24632e+06	6.19944e+06	1.39674e+06	1.50265e+06	1.29818e+06	7.97641e+06	1.57648e+07
M111T418	111.02	418	7	6.54817e+06	2.01688e+07	4.36205e+06	8.90992e+06	4.51122e+07	3.77332e+06	3.60976e+07	1.56758e+07	4.5103e+06	4.3684e+07
M111T419	110.522	418.6	7	3.26235e+06	4.94435e+06	9.75256e+06	6.3798e+06	1.88088e+06	1.40477e+07	1.67289e+07	2.30806e+07	3.07565e+06	1.60558e+07
M111T43	111.075	42.8	0.7	2.22807e+07	9.13472e+06	1.59231e+07	2.89304e+06	1.1801e+07	6.58768e+06	9.12523e+06	4.88155e+06	3.2483e+06	7.4002e+06
M111T434_1	111.021	433.8	7.2	1.17327e+07	9.97218e+06	5.85461e+07	3.51186e+06	8.46039e+06	3.84394e+06	2.10338e+07	3.71676e+06	1.74165e+07	2.57971e+07
M111T434_2	111.092	434	7.2	1.55576e+06	6.87314e+06	5.73559e+06	7.71996e+06	1.611e+06	4.06407e+06	9.96151e+06	4.56405e+06	7.34312e+06	6.04967e+06
M111T436	110.522	435.6	7.3	3.51472e+07	3.22489e+06	1.37925e+07	1.89307e+07	7.93616e+06	8.93656e+06	1.18807e+07	1.7766e+07	1.44762e+07	1.69628e+07
M111T443	110.522	443.4	7.4	1.00644e+07	3.12849e+07	1.80371e+07	2.82531e+06	1.03295e+07	9.72237e+06	6.73217e+06	2.99416e+06	1.40951e+07	1.46373e+07
M111T449	111.021	448.9	7.5	5.52003e+06	3.06095e+06	3.75577e+06	4.02047e+07	6.47149e+06	2.89777e+06	1.36978e+07	3.31483e+07	3.11075e+06	2.06177e+07
M111T49	111.056	48.9	0.8	6.30346e+07	1.03916e+08	8.30668e+07	1.07531e+08	4.2256e+07	9.38952e+07	1.26085e+08	4.05713e+07	4.86806e+07	5.52824e+07
M111T71	111.044	71.1	1.2	9.18217e+07	8.18508e+07	5.3612e+07	4.61126e+07	2.17405e+07	1.15302e+08	4.08351e+07	2.67749e+07	3.68557e+07	2.58939e+07
M111T79	111.056	79.4	1.3	2.97781e+06	1.10143e+07	4.07923e+06	3.97582e+06	1.24459e+07	3.65832e+06	3.57388e+06	1.39067e+07	3.43575e+06	5.01492e+07
M111T90	111.056	90.3	1.5	1.38042e+07	1.61748e+07	2.40139e+07	1.71536e+07	1.73187e+07	2.36084e+07	3.98817e+06	4.90443e+07	3.73314e+06	3.61582e+06
M112T104	112.076	103.9	1.7	2.08173e+07	1.62065e+07	2.08855e+07	2.41037e+07	6.01641e+06	5.91947e+06	6.2193e+06	2.37505e+07	6.01527e+06	6.42472e+06
M112T128	112.076	128.4	2.1	3.69747e+07	7.88366e+06	4.5475e+07	2.74353e+07	2.71954e+07	2.98613e+07	8.69617e+06	3.21864e+07	8.96836e+06	8.93667e+06
M112T155	112.019	155.1	2.6	2.95805e+07	5.53792e+06	3.79223e+06	3.17028e+06	4.24474e+06	1.64319e+07	3.13394e+06	1.62007e+07	2.98284e+06	2.25725e+07
M112T170	112.076	169.8	2.8	4.48154e+07	3.0662e+07	9.95092e+06	1.0544e+07	1.13322e+07	1.11665e+07	1.13282e+07	1.15042e+07	1.10935e+07	9.01972e+07
M112T206	112.076	205.6	3.4	4.11512e+06	1.65365e+07	4.51305e+07	1.25007e+07	4.61629e+06	1.43972e+07	4.26328e+06	3.18475e+07	4.68758e+06	4.9365e+06
M112T222	112.076	222.4	3.7	9.49675e+06	8.75467e+06	3.76939e+06	1.56003e+07	1.3263e+07	1.31641e+07	3.9227e+06	4.04979e+06	4.08224e+06	2.3065e+07
M112T258	112.018	258.1	4.3	5.07748e+07	2.88166e+07	2.75157e+07	3.47393e+07	2.63586e+07	7.82055e+06	3.44307e+07	7.26722e+06	3.36565e+07	9.78479e+07
M112T268	112.018	267.5	4.5	4.25116e+07	4.10028e+07	3.40774e+07	4.14906e+07	9.76384e+06	2.44733e+07	8.27011e+06	5.67531e+07	8.63249e+06	8.34579e+06
M112T303_1	111.523	302.9	5	5.10079e+06	2.18408e+07	4.56301e+06	4.3679e+07	1.03535e+07	1.7754e+07	3.82437e+06	1.50291e+07	3.95761e+06	1.31589e+07
M112T303_2	112.018	302.9	5	5.15568e+07	2.68585e+08	1.03254e+08	1.26816e+08	2.62794e+07	2.52695e+07	2.36903e+07	2.51357e+07	2.40564e+07	2.358e+07
M112T313	112.019	312.7	5.2	5.14141e+07	7.92522e+07	5.13289e+07	7.28669e+07	4.34846e+08	4.06969e+08	3.94023e+08	9.15975e+07	3.72436e+08	3.80434e+08
M112T322	111.523	321.6	5.4	8.98926e+07	2.5778e+07	1.31917e+07	1.13226e+07	3.8736e+06	1.66393e+07	3.39022e+06	3.40706e+06	3.36776e+06	9.4064e+06
M112T330	112.019	330	5.5	7.65435e+07	1.83147e+07	5.04777e+07	5.45584e+07	1.57878e+07	1.64094e+07	1.50935e+07	1.34233e+08	1.42668e+07	1.47603e+07
M112T344	112.018	343.5	5.7	3.30604e+07	3.09598e+07	2.49955e+07	3.3216e+07	6.39563e+06	6.76681e+06	5.9733e+06	6.36482e+06	5.95013e+06	5.99964e+06
M112T376	112.018	375.9	6.3	3.72476e+07	3.38283e+07	3.68441e+07	6.5834e+07	3.12827e+07	2.91749e+07	1.99308e+07	1.30009e+07	2.4656e+07	2.75457e+07
M112T391	112.018	391.1	6.5	1.76673e+06	2.05021e+06	2.61568e+06	1.93265e+06	9.41532e+06	8.41327e+06	8.6545e+06	2.05195e+06	1.09859e+07	2.85874e+06
M112T408	112.018	407.9	6.8	1.33883e+06	2.11619e+06	8.43939e+06	1.30632e+06	1.46793e+06	1.31724e+06	6.03977e+06	5.08473e+06	1.74195e+07	1.87295e+06
M112T40_1	111.519	39.7	0.7	5.57443e+06	4.33225e+06	5.02952e+06	3.59287e+06	1.39946e+06	4.43701e+06	4.81438e+06	5.6499e+06	5.05323e+06	5.13855e+06
M112T40_2	111.541	40.4	0.7	2.94854e+06	4.10725e+06	1.37878e+06	7.24604e+06	3.88051e+06	1.21701e+07	1.09341e+07	6.48045e+06	1.01034e+07	4.53794e+06
M112T40_3	112.007	40.3	0.7	3.16677e+07	5.39287e+07	6.34292e+07	3.28606e+07	5.90165e+07	3.12365e+07	4.75246e+07	4.27986e+07	6.26243e+07	2.70952e+07
M112T418	112.018	417.7	7	2.2762e+07	1.63949e+07	5.17308e+06	1.87619e+06	2.71344e+07	9.30307e+06	7.52169e+06	6.81352e+06	2.91281e+06	1.14969e+07
M112T42	112.087	42.4	0.7	2.10991e+07	1.69368e+07	3.5573e+07	4.32488e+07	1.70096e+07	8.30509e+06	1.58862e+07	7.5156e+06	8.49213e+06	2.14966e+07
M112T435	112.018	434.8	7.2	1.3723e+06	1.78812e+06	7.10071e+06	1.51712e+06	1.49105e+06	6.98529e+06	1.82364e+07	4.98262e+06	1.22175e+07	8.72017e+06
M112T444	112.018	444.5	7.4	1.29014e+06	1.39909e+07	8.63952e+06	2.4881e+07	1.45575e+06	5.81181e+06	1.93444e+06	6.06777e+06	2.42665e+06	8.61832e+06
M112T48	112.051	48	0.8	3.83124e+06	4.84834e+06	5.22921e+06	9.49233e+06	7.13808e+06	2.49975e+06	6.44642e+06	1.21502e+07	1.08578e+07	1.50059e+07
M112T51	112.087	51	0.8	2.11242e+07	2.86368e+07	2.66478e+07	5.43231e+07	4.27832e+06	1.86909e+07	3.15907e+07	1.17474e+07	2.31715e+07	2.20839e+07
M112T67_1	112.051	67.4	1.1	2.19524e+06	2.84968e+06	3.88061e+06	5.7854e+06	5.04394e+06	4.99032e+06	3.27513e+06	4.89762e+06	5.63751e+06	4.77882e+06
M112T67_2	112.087	67.4	1.1	7.93994e+06	6.44222e+06	5.34956e+06	9.17911e+06	5.82075e+06	5.03154e+06	1.43351e+07	5.57797e+06	5.75966e+06	4.59982e+06
M113T129	113.035	129.2	2.2	7.98553e+06	2.94348e+06	3.44057e+06	3.18096e+06	1.14273e+07	1.26132e+07	3.52445e+06	1.97851e+07	3.70248e+06	2.16243e+07
M113T140	113.035	139.9	2.3	1.10415e+07	3.09222e+06	3.13622e+06	1.49112e+07	9.78036e+06	1.37451e+07	2.82273e+06	8.63057e+06	3.46118e+06	3.41612e+06
M113T190	113.035	190.5	3.2	8.98939e+06	3.03627e+06	3.10114e+06	1.30237e+07	1.53271e+07	1.75345e+07	3.20452e+06	3.059e+06	2.94532e+06	3.25594e+06
M113T191	113.096	191.1	3.2	9.50498e+06	1.14183e+07	1.13962e+07	8.41807e+06	1.27732e+07	9.15004e+06	1.08631e+07	9.466e+06	1.20227e+07	1.00276e+07
M113T286	113.035	285.8	4.8	8.29407e+06	2.91154e+06	1.31086e+07	1.12558e+07	1.22142e+07	2.82592e+06	2.84103e+06	9.7059e+06	2.94527e+06	1.26268e+07
M113T351	113.096	350.8	5.8	1.08162e+06	1.03727e+06	1.21967e+06	1.21262e+06	1.34422e+06	798983	1.16935e+06	649832	1.24055e+06	578808
M113T40	113.04	39.8	0.7	3.29579e+06	5.31657e+06	4.06616e+06	3.33948e+06	3.38899e+06	2.37558e+06	3.98242e+06	4.76725e+06	3.58038e+06	1.56663e+06
M113T405	113.072	405.4	6.8	1.45311e+06	2.23051e+07	1.93814e+06	1.54419e+06	1.60848e+06	3.69483e+06	1.46508e+07	1.81075e+06	1.86051e+07	2.63299e+07
M113T433	113.072	433.2	7.2	3.03369e+07	7.20686e+06	2.03671e+06	7.04452e+06	5.21605e+06	2.097e+07	2.67694e+07	1.01518e+07	2.28613e+06	3.13504e+07
M113T441	113.072	441	7.3	3.29983e+06	2.23005e+07	9.70351e+06	1.23936e+07	3.38792e+07	6.89398e+06	4.18468e+06	1.24226e+07	1.35005e+07	1.30007e+07
M113T49	113.071	48.9	0.8	5.12853e+08	4.11955e+08	3.61169e+08	3.6009e+08	3.06287e+08	3.21939e+08	2.01395e+08	1.64011e+08	2.13102e+08	2.23579e+08
M113T53	113.035	53.2	0.9	2.1916e+07	1.30476e+07	2.21332e+07	3.4387e+06	1.90572e+07	5.4481e+06	2.73191e+07	6.32778e+06	7.29537e+06	2.00678e+07
M113T57	113	56.6	0.9	5.39699e+06	5.85931e+06	1.08409e+07	1.45884e+07	6.87067e+06	1.57299e+07	3.69982e+07	9.61721e+06	3.47651e+07	1.66953e+07
M113T70	113.035	70.2	1.2	3.13535e+07	3.12221e+07	3.91074e+07	7.13448e+07	4.01113e+07	1.10897e+08	6.55582e+07	1.26732e+08	1.03895e+08	6.11226e+07
M114T106_1	113.964	105.9	1.8	8.02277e+07	1.33257e+07	8.5207e+07	5.94486e+07	1.0292e+07	6.1018e+07	1.0329e+08	1.06578e+08	1.10338e+08	1.19673e+07
M114T106_2	114.055	105.5	1.8	3.37477e+07	7.15694e+06	3.38742e+07	3.28221e+07	7.47124e+06	8.23616e+06	8.53359e+06	7.33529e+07	8.63436e+06	2.56503e+07
M114T114	114.055	113.8	1.9	6.36722e+06	2.92676e+07	6.84249e+06	2.34025e+07	4.95477e+07	3.88126e+07	7.94622e+06	7.16742e+06	7.57003e+06	3.19062e+07
M114T115	113.964	115	1.9	1.93936e+07	1.55633e+07	7.6532e+07	1.29815e+07	9.55672e+07	7.19381e+07	1.54176e+08	1.2101e+07	1.51177e+07	8.94757e+07
M114T130_1	113.964	129.7	2.2	1.15789e+08	1.31885e+08	6.09524e+07	1.95156e+07	6.62373e+07	1.66091e+07	1.46771e+07	1.32926e+08	1.51593e+07	4.2423e+07
M114T130_2	114.055	129.9	2.2	1.61521e+07	3.00202e+07	4.80742e+07	2.89181e+07	2.56198e+07	3.09395e+07	7.13204e+06	7.53939e+07	7.75528e+06	5.85136e+07
M114T144	113.964	144.5	2.4	3.81432e+07	1.35647e+07	7.15162e+07	6.76135e+07	1.62103e+08	1.81426e+07	5.22076e+07	1.10417e+07	8.58803e+06	8.16427e+07
M114T150	114.055	150.3	2.5	4.21569e+07	2.8558e+07	3.51932e+07	3.78223e+07	3.48936e+07	6.77209e+07	1.06432e+07	8.44219e+07	1.10855e+07	4.87036e+07
M114T153	113.964	153.3	2.6	9.86239e+07	1.79258e+08	1.02166e+08	4.6959e+07	2.63843e+07	4.55057e+07	5.45686e+07	1.9878e+08	8.99698e+07	7.92521e+07
M114T167	113.965	166.5	2.8	3.20766e+07	1.68979e+07	1.48801e+07	8.43703e+07	1.29291e+08	1.71741e+07	5.61599e+07	1.65389e+07	4.78625e+07	5.95882e+07
M114T171_1	114.055	171	2.9	1.02443e+07	3.89801e+07	1.39425e+07	9.51556e+06	2.78143e+07	8.57055e+07	1.03076e+07	4.63658e+07	1.63504e+07	3.08466e+07
M114T171_2	114.092	170.6	2.8	3.45202e+07	5.16455e+07	4.83435e+07	5.39136e+07	4.44901e+07	4.26323e+07	4.35015e+07	3.7663e+07	6.06725e+07	4.58098e+07
M114T180	113.965	180.3	3	6.05185e+07	1.09444e+08	3.95082e+07	1.01326e+07	4.58542e+07	8.29664e+06	8.69601e+06	3.8161e+07	3.69261e+07	4.94641e+07
M114T186	114.055	186.4	3.1	2.31095e+07	2.78383e+06	2.00131e+07	6.91299e+07	2.39985e+07	7.04773e+06	6.83198e+06	6.90489e+06	7.34332e+06	2.43139e+07
M114T197	113.964	196.9	3.3	5.63443e+07	8.24141e+06	2.70437e+07	6.40844e+07	2.32592e+07	6.84344e+06	6.98623e+06	6.37873e+06	4.06371e+07	6.38689e+06
M114T198	114.091	198.2	3.3	2.78045e+07	7.3984e+07	7.70806e+07	3.82745e+07	4.7503e+07	7.02086e+07	2.13476e+07	8.2722e+07	1.5425e+07	7.5308e+07
M114T203	114.056	202.6	3.4	3.8023e+07	7.71513e+06	1.8916e+07	2.31169e+07	3.40461e+07	3.72404e+07	1.34312e+07	4.15345e+07	8.00941e+06	2.5576e+07
M114T211	113.964	211.2	3.5	8.07535e+06	3.83186e+07	1.88265e+07	7.8885e+06	1.53931e+07	2.83543e+07	8.92089e+06	5.49168e+07	8.47251e+06	3.85717e+07
M114T219	114.055	219	3.6	5.52489e+06	1.4294e+07	6.07652e+07	5.90404e+06	4.38184e+07	3.89011e+07	2.18042e+08	2.39463e+07	3.5279e+07	2.68257e+07
M114T220	114.092	219.7	3.7	5.43347e+06	5.64571e+06	6.61343e+06	1.02976e+07	1.19894e+07	2.30971e+07	1.78877e+07	1.93821e+07	9.21988e+06	4.45752e+07
M114T227	113.964	226.8	3.8	1.38507e+07	1.78055e+07	1.32279e+07	1.90504e+07	4.13273e+06	3.34226e+07	3.94244e+06	4.05508e+06	3.63464e+06	1.5446e+07
M114T236	113.964	236	3.9	1.3292e+07	1.43118e+07	1.37194e+07	3.00153e+06	2.11273e+07	3.11833e+06	2.39179e+06	2.81748e+07	2.85302e+06	1.26553e+07
M114T238	114.055	238.2	4	2.15616e+07	1.54313e+07	1.62857e+07	2.6033e+07	2.87057e+07	3.56891e+07	5.68013e+06	4.73952e+07	6.77774e+06	1.86617e+07
M114T252	114.055	252	4.2	2.52507e+07	4.43351e+06	2.83146e+07	1.85939e+07	2.01047e+07	5.30055e+06	5.34304e+06	5.21888e+06	5.33013e+06	2.23899e+07
M114T258	114.091	258.5	4.3	6.71088e+07	8.6079e+07	9.89732e+07	2.81685e+07	6.29996e+07	3.03481e+07	3.09376e+07	4.92432e+07	3.12612e+07	3.04509e+07
M114T269	114.091	268.8	4.5	1.9358e+07	6.62918e+06	6.69869e+06	1.86535e+07	3.04381e+07	1.57158e+07	7.7117e+06	7.4709e+06	7.66277e+06	1.93312e+07
M114T280	113.964	280.4	4.7	1.87269e+07	1.14198e+07	1.13596e+07	1.52778e+07	1.5874e+07	1.61838e+07	1.85201e+06	7.85277e+06	1.9204e+06	6.86566e+06
M114T284	114.055	283.7	4.7	1.67781e+07	1.81041e+07	4.25688e+07	3.45275e+07	5.70153e+06	5.82846e+06	6.62104e+06	5.95197e+06	6.10271e+06	5.81476e+07
M114T287	114.091	287.2	4.8	2.25619e+07	1.01289e+07	1.75797e+07	1.85682e+07	1.49545e+07	1.22025e+07	4.89756e+06	4.51424e+06	4.89363e+06	1.09345e+07
M114T298	114.091	298.1	5	1.63263e+07	1.33111e+07	1.62812e+07	4.55706e+06	1.47422e+07	2.26378e+07	5.27642e+06	1.99318e+07	5.14997e+06	1.29029e+07
M114T305	114.055	304.8	5.1	1.37874e+07	1.39884e+07	1.65508e+07	1.134e+07	3.57635e+07	1.59679e+07	4.34494e+06	1.35004e+07	4.43365e+06	1.79721e+07
M114T310	114.091	309.9	5.2	1.74816e+07	1.97877e+07	8.92791e+06	2.33087e+07	1.93455e+07	1.23326e+07	4.66436e+06	1.47045e+07	4.78701e+06	1.61897e+07
M114T328	114.091	327.5	5.5	1.64899e+07	1.13049e+07	2.81941e+07	1.53844e+07	3.53402e+06	1.02502e+07	3.66844e+06	1.66692e+07	3.67954e+06	1.61618e+07
M114T342	114.091	341.6	5.7	1.41853e+07	3.7768e+06	1.4023e+07	1.68174e+07	2.70659e+07	1.65926e+07	3.83375e+06	3.50827e+06	4.11651e+06	1.75714e+07
M114T352	114.091	352	5.9	1.15368e+07	1.99228e+07	1.35875e+07	3.97598e+06	1.86109e+07	2.8147e+07	4.46025e+06	4.53638e+06	3.99815e+06	1.19089e+07
M114T381	114.092	381.3	6.4	3.41161e+07	2.43686e+07	9.72123e+07	1.16341e+08	1.88113e+07	4.41265e+07	6.53616e+07	1.52003e+08	1.90944e+07	2.52462e+07
M114T402	114.092	401.8	6.7	2.45039e+07	1.87359e+07	1.25256e+07	3.53393e+06	2.44048e+07	3.64903e+06	1.97717e+07	3.95079e+06	4.31306e+06	2.73123e+07
M114T409	114.092	409.3	6.8	2.40341e+07	2.56246e+07	6.0332e+06	2.06628e+07	5.77125e+06	4.95085e+06	2.23242e+07	5.39479e+06	5.68027e+07	6.20383e+06
M114T418	114.092	418.1	7	1.29033e+07	2.83943e+07	1.36018e+07	1.34449e+07	3.77024e+06	1.86009e+07	3.29665e+07	2.59712e+07	5.45172e+06	6.38958e+06
M114T435	114.092	435.5	7.3	6.10095e+06	6.75032e+06	1.87942e+07	2.08381e+07	6.86498e+06	6.8424e+06	7.38199e+06	1.7198e+07	3.41676e+07	9.50469e+07
M114T448	114.092	448	7.5	3.26405e+07	3.7705e+07	4.32449e+06	7.92511e+06	3.65616e+07	4.00158e+07	1.49086e+07	3.39687e+07	6.88867e+06	8.1381e+06
M114T49_1	114.055	49.3	0.8	1.77283e+08	1.91882e+08	1.44977e+08	1.3907e+08	1.13676e+08	1.30349e+08	8.39439e+07	7.03218e+07	1.23464e+08	9.65085e+07
M114T49_2	114.075	48.9	0.8	2.93638e+07	2.18607e+07	3.16427e+07	1.3598e+07	1.48271e+07	1.73456e+07	5.44934e+06	9.26469e+06	2.66502e+07	1.11391e+07
M114T66	113.964	65.7	1.1	4.55365e+07	1.01649e+08	1.90836e+08	7.34563e+07	4.08701e+07	1.2306e+08	3.5984e+07	9.39731e+07	2.76234e+07	1.44657e+08
M114T73	114.055	73.1	1.2	8.60815e+07	1.20727e+08	7.42374e+07	9.59313e+07	5.08659e+07	3.35395e+08	1.3537e+08	6.94998e+07	9.20879e+07	6.21158e+07
M114T76	113.964	75.5	1.3	6.90043e+07	6.18721e+07	1.15522e+07	6.78088e+07	4.70693e+07	8.33098e+06	1.19558e+07	7.60279e+07	6.37969e+07	3.98792e+07
M114T91	114.055	91.5	1.5	2.34382e+07	6.9204e+07	4.26439e+07	6.16709e+07	3.53059e+07	1.01836e+07	1.03555e+07	8.30231e+06	9.50525e+06	9.64166e+06
M114T94	113.964	94.2	1.6	1.2614e+08	1.15515e+08	8.64432e+07	1.05888e+08	9.54382e+07	1.31988e+07	1.69457e+07	7.52011e+07	3.00019e+07	5.75178e+07
M115T115	115.04	114.8	1.9	1.30437e+08	1.29846e+08	1.90777e+08	2.51091e+08	4.98624e+07	3.3377e+07	3.088e+07	6.23289e+07	2.48946e+08	1.15324e+08
M115T135	115.054	135	2.2	2.79155e+07	3.01625e+07	4.12386e+07	1.83639e+07	2.38525e+07	2.42727e+07	2.40075e+07	2.27046e+07	3.99948e+07	1.49205e+07
M115T146	115.039	146.1	2.4	1.75942e+07	1.73106e+07	5.79531e+07	3.73744e+07	3.69696e+07	4.07016e+07	1.73495e+07	1.73889e+07	1.27882e+08	8.31123e+07
M115T164	115.039	164.5	2.7	3.27045e+08	3.23406e+08	1.98275e+08	4.15859e+07	4.93282e+07	4.5248e+07	3.95353e+07	2.28375e+08	3.74719e+07	4.54894e+07
M115T171	115.095	170.7	2.8	1.71052e+06	3.53492e+06	3.31799e+06	3.56712e+06	6.29503e+06	3.67672e+06	2.78534e+06	4.92535e+06	4.61588e+06	2.3824e+06
M115T205	115.04	205.3	3.4	6.97351e+06	2.98042e+07	7.11753e+06	2.2223e+07	5.09317e+07	2.1695e+07	7.33041e+06	6.73755e+06	5.91087e+07	7.02678e+06
M115T206	115.054	205.7	3.4	964878	2.37816e+06	1.35351e+06	5.98266e+06	1.59183e+06	1.70011e+06	3.7208e+06	1.15358e+06	1.4739e+06	1.41276e+06
M115T219	115.039	218.6	3.6	6.24805e+07	3.32813e+07	2.40382e+07	4.02213e+07	2.55021e+07	4.1532e+07	6.46895e+06	1.50865e+07	2.02344e+07	2.05607e+07
M115T222	115.055	221.7	3.7	1.81018e+06	1.53011e+06	1.22113e+06	1.894e+06	1.83918e+06	6.44045e+06	3.38995e+06	1.60949e+06	1.85213e+06	1.19604e+06
M115T239	115.039	239.5	4	6.67548e+06	1.64e+07	6.51834e+06	2.04189e+07	1.96301e+07	3.18619e+07	5.76969e+06	7.95574e+07	2.02247e+07	3.20185e+07
M115T255	115.039	254.7	4.2	6.7011e+07	6.45876e+06	2.33175e+07	1.80323e+07	3.61492e+07	1.55848e+07	5.76447e+06	5.69452e+06	2.17535e+07	2.48855e+07
M115T275	115.055	275	4.6	1.12012e+06	1.0603e+06	951396	904930	1.50021e+06	1.41701e+06	1.37731e+06	1.33519e+06	4.16622e+06	1.99341e+06
M115T281	115.039	280.7	4.7	1.16895e+07	4.10386e+07	3.29242e+07	1.61938e+07	2.72668e+07	1.99131e+07	6.84377e+06	3.30344e+07	1.5047e+07	4.39098e+07
M115T287	115.112	287	4.8	547850	366566	353380	441517	305010	397459	639256	510977	670149	385979
M115T300	115.039	300.1	5	1.77686e+07	4.20245e+06	1.35675e+07	1.19744e+07	3.5327e+06	1.20231e+07	4.22517e+06	1.90815e+07	3.7787e+06	1.10608e+07
M115T310	115.039	309.7	5.2	2.35181e+06	1.54947e+07	1.32307e+07	8.40931e+06	1.12481e+07	1.41648e+07	2.51034e+06	9.15759e+06	1.43892e+07	1.0182e+07
M115T320	115.039	320.1	5.3	1.69344e+07	1.43755e+07	1.4025e+07	7.44642e+06	1.36195e+07	8.92426e+06	2.81467e+06	1.02959e+07	2.6945e+06	7.87343e+06
M115T361	115.039	360.9	6	1.63691e+07	7.37419e+06	2.43473e+07	1.34603e+06	2.70094e+07	5.86762e+06	3.58108e+06	3.27527e+06	1.88493e+07	2.94468e+07
M115T40_1	114.559	40.1	0.7	6.03777e+07	7.3595e+07	9.26157e+07	8.70692e+07	8.53403e+07	3.81949e+07	7.16557e+07	9.76606e+07	1.10566e+08	3.28596e+07
M115T40_2	115.051	39.8	0.7	7.82181e+06	9.05101e+06	9.467e+06	9.97702e+06	1.77346e+07	1.31151e+07	1.55447e+07	1.71567e+07	1.46258e+07	3.11147e+06
M115T53	115.05	53.4	0.9	2.97929e+07	4.77523e+06	2.21949e+07	2.05139e+07	5.38613e+07	2.6013e+07	3.397e+07	2.1896e+07	6.10542e+06	6.15945e+06
M115T70	115.039	70.3	1.2	2.36322e+08	1.30583e+08	2.66098e+08	2.14514e+08	2.48037e+08	1.05045e+08	5.77872e+07	2.55925e+08	6.08335e+07	9.53942e+07
M115T71	115.076	70.7	1.2	6.20501e+06	7.30597e+06	6.37114e+06	4.80005e+06	5.14231e+06	3.76025e+06	3.50309e+06	4.35519e+06	6.34818e+06	4.13645e+06
M115T74	115.059	73.6	1.2	4.65943e+06	5.7699e+06	3.02268e+06	5.69136e+06	2.50163e+06	9.80852e+06	8.40594e+06	3.49883e+06	5.29781e+06	2.59983e+06
M115T97	115.04	97.1	1.6	1.75803e+07	1.72882e+07	1.69783e+07	1.6999e+07	7.17998e+07	8.07891e+07	1.69964e+07	3.88875e+07	1.66766e+07	3.47259e+07
M116T114	116.072	114.1	1.9	5.16405e+07	8.57555e+06	9.21966e+07	1.03022e+07	5.66132e+07	3.90844e+07	5.37397e+07	8.85892e+06	1.88283e+07	1.33818e+07
M116T129	116.071	129.2	2.2	1.0367e+07	1.19065e+07	2.14686e+07	4.0084e+07	1.5584e+07	5.02028e+07	1.1121e+08	1.133e+08	1.04413e+08	1.71442e+07
M116T145	116.071	144.7	2.4	9.09124e+06	9.01508e+06	1.46296e+07	4.58638e+07	4.27356e+07	4.44317e+07	2.28487e+07	4.52687e+07	9.68823e+07	1.30576e+07
M116T153	115.964	153.3	2.6	8.29193e+06	1.4122e+07	2.21497e+07	3.18394e+06	9.78312e+06	3.28605e+06	2.49581e+06	1.05257e+07	2.34173e+06	4.78726e+06
M116T155	116.071	154.9	2.6	9.32786e+07	1.02561e+07	1.66503e+07	3.77912e+07	5.53768e+07	7.97932e+07	3.46444e+07	1.19108e+07	1.79449e+07	1.42206e+07
M116T165	116.07	165.3	2.8	4.06034e+07	2.16633e+08	3.06814e+08	1.29249e+07	5.71371e+07	1.12243e+07	6.05686e+07	4.85737e+07	5.78771e+07	3.21867e+08
M116T177	116.07	176.7	2.9	3.35052e+07	4.95083e+07	5.12417e+07	8.53769e+07	3.84905e+07	4.01269e+07	6.61503e+07	7.68621e+07	8.68121e+07	5.15232e+07
M116T191	116.07	191	3.2	1.99839e+07	3.09433e+07	6.30609e+07	4.92217e+07	1.13947e+07	3.89476e+07	1.01364e+07	1.06764e+07	4.26082e+07	1.27068e+07
M116T206	116.072	205.9	3.4	4.74595e+07	6.93071e+07	8.3753e+07	5.21195e+07	1.22154e+07	4.2295e+07	4.37866e+07	8.15579e+07	5.09534e+07	1.40148e+07
M116T216	116.07	215.6	3.6	7.56303e+06	3.60138e+07	1.19797e+07	4.16359e+07	1.22286e+08	8.97587e+06	9.7626e+06	3.61419e+07	5.14447e+07	1.56872e+08
M116T223	116.07	223.2	3.7	6.76657e+06	2.58737e+07	6.92371e+07	3.90452e+07	5.94115e+07	3.47772e+07	9.17982e+06	4.01484e+07	1.09307e+07	3.78624e+07
M116T231	116.072	231	3.9	7.07533e+07	2.5988e+07	4.3654e+07	3.9181e+07	1.29661e+07	2.75882e+07	7.17676e+07	1.23871e+07	1.03249e+08	4.13406e+07
M116T239	116.07	238.6	4	7.31207e+06	2.86335e+07	4.47086e+07	4.39569e+07	3.59913e+07	8.96574e+06	9.38256e+06	6.60123e+07	1.10901e+07	1.17594e+07
M116T245	116.07	244.8	4.1	7.83053e+06	4.61742e+07	1.05063e+07	1.05006e+07	4.07909e+07	9.7486e+06	4.59999e+07	9.29693e+06	6.71965e+07	5.13922e+07
M116T251	116.071	251	4.2	6.56923e+07	1.07503e+07	1.45161e+07	4.62441e+07	3.76755e+07	5.77159e+07	3.97842e+07	6.48581e+07	1.58767e+07	4.79992e+07
M116T262	116.07	261.9	4.4	7.40426e+06	3.01155e+07	1.01142e+07	5.27637e+07	9.6302e+06	7.67782e+07	3.27563e+07	9.09908e+06	4.39692e+07	4.79831e+07
M116T270	116.07	270.3	4.5	4.43419e+07	9.44272e+06	9.92998e+07	4.57927e+07	7.77866e+07	1.20363e+07	4.54093e+07	3.98312e+07	4.49511e+07	2.68599e+07
M116T285	116.07	285.2	4.8	6.00399e+07	1.08625e+08	8.53919e+07	4.52306e+07	1.42726e+07	3.47875e+07	1.45851e+07	3.90752e+07	9.8818e+07	4.84453e+07
M116T300	116.07	300.4	5	4.12302e+07	9.10531e+06	5.11389e+07	7.40678e+07	1.19178e+07	4.25701e+07	7.10468e+07	3.1578e+07	7.17623e+07	5.74706e+07
M116T310	116.07	309.9	5.2	2.21508e+07	5.82941e+06	5.21121e+07	3.47231e+07	5.7296e+07	7.64043e+06	7.41405e+06	4.55905e+07	9.35357e+06	8.66276e+06
M116T326	116.07	325.5	5.4	1.05555e+07	1.49153e+08	3.46875e+07	3.10168e+07	2.16524e+07	3.84496e+07	9.50133e+07	3.60081e+07	7.10122e+07	3.41568e+07
M116T341	116.053	341.3	5.7	3.18541e+06	7.03874e+06	9.42878e+06	8.31369e+06	2.2795e+06	8.5573e+06	8.90596e+06	1.92016e+06	2.25044e+06	3.39004e+06
M116T356	116.07	356.5	5.9	6.14115e+06	2.19053e+07	7.92162e+06	6.1591e+07	7.10861e+07	7.04084e+06	2.21555e+07	6.83733e+06	4.53133e+07	7.3568e+06
M116T359	116.053	359	6	9.37883e+06	9.19793e+06	9.52417e+06	9.32126e+06	7.34625e+06	7.05223e+06	7.86101e+06	8.83936e+06	9.07538e+06	9.22213e+06
M116T376	116.07	376.1	6.3	6.08643e+07	2.38553e+07	3.79824e+07	4.62663e+07	3.34904e+07	1.43494e+08	1.00485e+08	1.64207e+08	1.05567e+08	1.53953e+08
M116T378	116.053	378.4	6.3	1.38092e+07	8.98544e+06	6.659e+06	6.06702e+06	9.38224e+06	7.13453e+06	5.2964e+06	6.64243e+06	4.98922e+06	9.47941e+06
M116T382	116.107	381.7	6.4	8.71494e+06	7.99103e+06	8.65252e+06	1.71619e+07	8.29305e+06	7.2396e+06	5.70288e+07	7.39669e+06	9.22432e+06	2.92464e+07
M116T390	116.107	390.3	6.5	1.10431e+07	7.75845e+06	1.12879e+07	7.5888e+06	2.12062e+07	3.81321e+06	4.01639e+06	3.81635e+06	5.06244e+06	1.17437e+07
M116T396	116.053	396.2	6.6	5.0389e+06	7.5676e+06	7.21047e+06	5.60836e+06	4.6279e+06	6.13463e+06	5.09798e+06	4.77332e+06	7.22273e+06	6.7443e+06
M116T400	116.07	400.4	6.7	3.35792e+06	1.65374e+07	4.85703e+06	1.91948e+07	1.58528e+07	3.7312e+06	1.56964e+07	3.59834e+06	2.47056e+07	1.62604e+07
M116T402	116.107	402.3	6.7	3.30352e+06	9.40949e+06	1.25135e+07	1.32423e+07	3.8262e+06	3.5053e+06	1.43687e+07	8.97029e+06	1.6931e+07	1.62497e+07
M116T408	116.053	408.4	6.8	7.56596e+06	9.8982e+06	8.42606e+06	7.07979e+06	5.85988e+06	4.63807e+06	6.50164e+06	5.78522e+06	1.99838e+07	2.58792e+07
M116T409	116.07	409	6.8	2.18163e+07	1.77995e+07	2.10479e+07	3.21266e+06	2.1324e+07	3.02082e+06	1.00214e+07	3.70042e+06	4.39428e+06	1.32216e+07
M116T40_1	115.557	40.2	0.7	8.54205e+06	1.15596e+07	1.1124e+07	2.39547e+06	1.14392e+07	3.76806e+06	2.32493e+06	3.34245e+06	4.18991e+06	4.28518e+06
M116T40_2	116.002	40.4	0.7	3.23487e+06	4.40719e+06	1.63961e+06	5.08023e+06	3.2952e+06	1.03736e+07	1.03751e+07	4.25788e+06	1.04146e+07	4.63689e+06
M116T417	116.07	416.9	6.9	1.75846e+06	1.11959e+07	1.13151e+07	7.92237e+06	2.18549e+06	1.14546e+07	7.90109e+06	2.34554e+06	2.83199e+06	1.39327e+07
M116T418	116.107	418.1	7	2.5453e+07	2.78005e+07	6.77731e+06	6.31716e+06	3.31349e+07	2.25312e+07	1.15453e+07	1.10078e+07	1.07485e+07	1.02798e+07
M116T426	116.07	425.8	7.1	9.32986e+06	8.9652e+06	1.31495e+07	8.69792e+06	9.19144e+06	1.00093e+07	1.3907e+07	2.39262e+07	1.34537e+07	1.31116e+07
M116T432	116.107	431.9	7.2	6.37994e+06	2.06747e+06	2.35938e+07	6.25778e+06	2.30977e+06	9.18143e+06	1.24832e+07	9.65976e+06	1.33557e+07	2.72272e+06
M116T436	116.07	435.9	7.3	2.44654e+06	2.87698e+06	1.15178e+07	8.41761e+06	3.0961e+06	1.22959e+07	3.48562e+06	3.49754e+06	1.17149e+07	1.5154e+07
M116T442	116.107	441.9	7.4	2.33165e+06	1.06846e+07	1.15416e+07	6.75595e+06	3.1647e+06	1.10519e+07	9.29041e+06	2.11594e+07	1.40971e+07	1.81048e+07
M116T444	116.07	444	7.4	7.18657e+06	1.93851e+07	1.52349e+07	5.00112e+06	1.99358e+07	8.54227e+06	7.29045e+06	6.57511e+06	1.62632e+07	1.44242e+07
M116T448	116.107	448.3	7.5	7.71675e+06	0	0	3.9988e+06	1.30837e+07	0	8.24783e+06	0	5.75412e+06	1.65731e+07
M116T47	116.107	47.4	0.8	7.08976e+07	9.56565e+07	8.69978e+07	1.15185e+08	7.57836e+07	7.64401e+07	1.37081e+08	1.07345e+08	7.22027e+07	5.23612e+07
M116T48	116.034	47.9	0.8	5.99031e+08	2.18007e+08	7.31239e+08	7.65642e+08	4.23114e+08	1.71112e+08	3.87222e+08	3.66595e+08	2.96202e+08	3.47788e+08
M116T50	116.07	49.6	0.8	2.53765e+09	3.29057e+09	9.76504e+09	2.64086e+09	3.78923e+09	3.39658e+08	6.21552e+08	1.449e+09	9.24067e+09	5.42539e+09
M116T83	116.07	83.2	1.4	3.03743e+08	5.80672e+07	1.17048e+09	6.49404e+07	6.17169e+08	4.46455e+07	4.71325e+07	1.44022e+07	4.24901e+07	1.14189e+08
M116T98	116.07	98	1.6	1.85346e+07	5.4782e+07	2.05679e+08	5.06585e+07	5.31986e+07	3.5559e+07	8.74141e+07	2.35951e+08	8.40557e+08	6.1663e+07
M117T134	117.07	134.5	2.2	4.05969e+06	5.30262e+06	1.539e+07	2.30654e+06	2.57069e+06	4.13721e+06	2.26406e+06	4.23901e+06	6.24994e+06	1.80232e+06
M117T135	117.056	135	2.2	5.59282e+07	6.82276e+07	8.1036e+07	4.59797e+07	5.1288e+07	4.76017e+07	5.38954e+07	4.53864e+07	7.34502e+07	3.10274e+07
M117T222	117.056	221.6	3.7	1.09436e+07	6.40467e+06	5.19952e+06	1.52503e+06	5.41727e+06	8.21278e+06	1.36483e+07	1.84374e+07	7.45998e+06	1.42636e+07
M117T48	117.038	48	0.8	1.81263e+07	768230	2.05547e+07	2.68089e+07	1.36135e+07	5.88869e+06	1.5124e+07	1.44311e+07	2.14464e+06	1.03264e+07
M117T50	117.074	49.5	0.8	1.29219e+08	1.89197e+08	5.4473e+08	1.45506e+08	1.98959e+08	1.98809e+07	3.45778e+07	7.42497e+07	5.20022e+08	3.06042e+08
M118T135	118.065	135.2	2.3	1.83291e+08	2.15263e+08	2.83313e+08	1.47557e+08	1.7542e+08	1.88116e+08	2.05237e+08	1.5602e+08	2.74963e+08	1.18563e+08
M118T180	118.066	180.3	3	7.82646e+06	8.88233e+06	1.18582e+07	1.09547e+07	9.12846e+06	7.69768e+06	1.2601e+07	9.66858e+06	7.8971e+06	8.90402e+06
M118T216	118.065	215.7	3.6	7.94285e+06	1.35497e+07	8.8089e+06	1.53548e+07	8.44591e+06	9.57657e+06	1.21689e+07	3.01639e+07	9.70558e+06	1.07473e+07
M118T223	118.065	222.6	3.7	6.96391e+06	3.20621e+07	5.37192e+06	3.65264e+07	5.57356e+06	9.41774e+06	1.11109e+07	3.14606e+07	3.16773e+07	7.1242e+06
M118T240	118.065	240.5	4	7.01112e+06	7.23574e+06	1.0433e+07	4.97359e+07	4.94628e+07	1.00678e+07	4.45011e+06	4.59942e+07	6.8018e+06	7.13446e+06
M118T275	118.065	275.1	4.6	6.89631e+06	3.37268e+07	6.8983e+06	3.86444e+07	9.837e+06	6.01905e+07	6.02522e+07	7.11072e+06	1.71168e+07	3.81303e+07
M118T35	117.935	35.1	0.6	1.14573e+06	0	1.73828e+06	1.6312e+06	1.00738e+06	1.87225e+06	1.61316e+06	1.47259e+06	0	1.94501e+06
M118T363	118.065	363.4	6.1	2.94901e+07	2.46702e+06	2.92162e+06	2.92933e+06	3.39428e+07	3.08321e+06	6.44686e+06	3.03422e+07	4.46979e+06	2.99823e+07
M118T383	118.122	383.5	6.4	7.43224e+07	3.50702e+06	1.28169e+07	1.03639e+07	1.03045e+07	6.32246e+06	1.19129e+07	6.5956e+06	3.73761e+06	4.55435e+06
M118T40	118.035	40.2	0.7	1.32645e+07	2.25599e+07	2.50642e+07	1.13708e+07	2.51883e+07	1.29255e+07	2.02332e+07	1.93283e+07	2.37031e+07	1.20452e+07
M118T402	118.122	402.5	6.7	1.43467e+07	2.90618e+06	1.84641e+07	2.45865e+06	1.4525e+07	2.74649e+06	1.54501e+07	1.98544e+06	5.61522e+06	4.19513e+06
M118T410	118.122	409.7	6.8	5.06244e+06	1.49482e+06	1.183e+07	2.04745e+06	3.48826e+06	2.36138e+06	4.20569e+06	2.52505e+06	1.63845e+07	2.84452e+06
M118T424	118.122	424.1	7.1	2.36393e+06	7.58196e+06	1.92538e+07	1.63028e+07	5.38792e+06	3.90195e+06	1.86072e+07	3.1003e+06	3.31695e+06	3.3387e+06
M118T435	118.122	435.4	7.3	2.60729e+06	1.63323e+07	1.70278e+07	2.2764e+06	3.40416e+06	3.29315e+06	5.48298e+06	1.53604e+07	5.65018e+06	3.67188e+06
M118T446	118.122	446.3	7.4	3.25637e+06	1.42749e+06	4.09219e+06	2.58743e+06	1.18231e+06	2.76471e+06	2.24158e+06	4.05875e+06	1.25395e+07	2.3822e+06
M118T52	118.086	52.4	0.9	9.87368e+09	1.08138e+10	1.49131e+10	1.45689e+10	7.43166e+09	1.24761e+09	2.28676e+09	3.62221e+09	5.50841e+09	6.54463e+09
M118T53_1	118.053	52.6	0.9	3.20702e+07	3.54622e+07	4.33081e+07	5.38293e+07	2.30308e+07	2.56585e+08	6.14562e+06	8.22522e+06	1.62023e+07	2.11405e+07
M118T53_2	118.12	52.7	0.9	3.1186e+07	3.49085e+07	5.08223e+07	4.8459e+07	2.04144e+07	2.59072e+08	6.60338e+06	1.12167e+07	1.84379e+07	1.96505e+07
M118T67	118.053	67.4	1.1	5.45249e+06	8.40804e+06	9.76094e+06	8.16436e+06	9.87968e+06	9.60782e+07	3.0412e+06	3.39745e+06	8.0107e+06	7.5184e+06
M118T68_1	118.086	67.7	1.1	1.86963e+09	2.22429e+09	2.99757e+09	2.6602e+09	3.34476e+09	6.13244e+08	1.07518e+09	1.14318e+09	1.37691e+09	1.4645e+09
M118T68_2	118.12	67.5	1.1	7.52701e+06	1.19812e+07	1.81293e+07	8.4091e+06	5.58464e+06	1.05668e+06	1.43015e+06	1.64068e+08	8.56096e+06	4.54512e+06
M118T81	117.531	80.5	1.3	1.55388e+06	1.38151e+06	1.29451e+06	123186	1.09511e+06	8.01346e+06	988858	99035.9	899482	694171
M118T85	118.065	85.1	1.4	1.73177e+07	4.73631e+07	2.97057e+07	1.34441e+08	3.80661e+07	9.17878e+06	1.42371e+07	1.25306e+07	4.19941e+07	1.41153e+07
M119T139	119.073	138.9	2.3	1.51039e+07	1.75482e+07	1.93296e+07	1.6408e+07	1.4445e+07	1.49237e+07	1.84408e+07	1.66221e+07	1.91673e+07	1.67304e+07
M119T233	119.085	233.1	3.9	2.72599e+06	6.66318e+06	2.21434e+06	4.57835e+06	2.43823e+06	4.17413e+06	6.81275e+06	9.73396e+06	2.48539e+06	9.42294e+06
M119T275	119.085	275	4.6	4.0786e+06	6.68969e+06	3.79504e+06	6.09316e+06	3.91265e+06	9.20679e+06	8.90928e+06	5.90523e+06	8.77249e+06	1.02937e+07
M119T324	119.085	323.6	5.4	3.59866e+06	2.71467e+06	2.64995e+06	8.17125e+06	3.9546e+06	6.04755e+06	9.57675e+06	3.92038e+06	3.96231e+06	6.93508e+06
M119T40_1	118.548	39.9	0.7	1.14073e+07	1.30521e+07	1.25872e+07	7.19734e+06	1.09007e+07	7.20352e+06	9.78401e+06	9.11848e+06	9.22752e+06	6.96805e+06
M119T40_2	119.036	39.9	0.7	1.77906e+06	514865	2.0558e+06	1.78584e+06	1.93465e+06	1.62598e+06	706012	2.79e+06	2.52671e+06	351973
M119T52	119.09	52.4	0.9	5.45916e+08	5.99776e+08	8.23615e+08	7.99922e+08	4.17301e+08	6.06337e+07	1.17605e+08	1.96551e+08	3.16909e+08	3.61494e+08
M119T68	119.091	67.7	1.1	1.04278e+08	1.22077e+08	1.65991e+08	1.46571e+08	1.81863e+08	3.3199e+07	6.12969e+07	3.07135e+07	1.30495e+08	8.17897e+07
M119T71	119.049	70.5	1.2	2.19774e+07	4.62367e+07	4.35942e+07	1.17902e+08	2.14079e+07	4.41216e+06	5.46879e+06	4.9815e+06	2.67741e+07	7.66963e+06
M119T86	119.073	85.6	1.4	1.59837e+06	4.54124e+06	2.45565e+06	1.38296e+07	3.00166e+06	1.4487e+06	1.61844e+06	1.5179e+06	4.46309e+06	812534
M120T216	120.082	215.7	3.6	5.45062e+07	7.29089e+07	5.90385e+07	1.31638e+08	6.70981e+07	7.75218e+07	7.96923e+07	4.8861e+07	5.22114e+07	8.69412e+07
M120T40_1	120.033	40.4	0.7	2.08526e+06	3.48522e+06	3.63359e+06	834421	3.44362e+06	2.16928e+06	1.0662e+06	2.33241e+06	2.71604e+06	1.61953e+06
M120T40_2	120.048	39.8	0.7	3.24042e+06	5.10134e+06	1.30138e+06	3.22167e+06	1.18034e+06	3.10112e+06	3.08755e+06	3.01977e+06	5.05152e+06	2.07239e+06
M120T48	120.066	48.4	0.8	8.32657e+08	7.05546e+08	8.79656e+08	6.17068e+08	5.54193e+08	1.8547e+08	3.08416e+08	3.55299e+08	3.47093e+08	7.62922e+08
M120T52	120.091	52.4	0.9	4.45451e+07	5.33865e+07	6.50937e+07	5.96695e+07	2.90926e+07	2.85489e+06	1.02033e+07	1.35585e+07	2.4195e+07	2.39819e+07
M120T68	120.092	67.6	1.1	7.60335e+06	5.75314e+06	1.27299e+07	1.09305e+07	1.27441e+07	2.15615e+06	1.12504e+06	2.09925e+06	7.35165e+06	8.16102e+06
M120T85_1	120.046	85.1	1.4	3.87775e+06	9.93526e+06	5.12981e+06	2.53768e+07	7.76374e+06	1.2174e+06	8.16032e+06	4.64852e+06	9.1768e+06	8.92774e+06
M120T85_2	120.081	85.3	1.4	9.42603e+08	2.79246e+09	1.58083e+09	8.26683e+09	2.16287e+09	3.46484e+08	6.12343e+08	5.42595e+08	2.34136e+09	6.56538e+08
M120T85_3	120.116	85.3	1.4	2.58641e+06	9.3073e+06	4.76299e+06	2.58522e+07	6.90107e+06	1.0107e+06	1.80772e+06	1.42054e+06	6.82027e+06	1.71624e+06
M121T211	121.102	211.4	3.5	1.4388e+06	8.05685e+06	1.40953e+06	2.85742e+06	1.64925e+06	2.95295e+06	5.26602e+06	4.18841e+06	1.45136e+06	3.27919e+06
M121T216	121.085	215.7	3.6	4.77095e+06	5.66063e+06	4.76312e+06	1.08099e+07	5.55585e+06	6.95275e+06	5.66991e+06	3.81917e+06	4.57105e+06	7.19288e+06
M121T231	121.065	231	3.9	6.36618e+06	1.01028e+07	1.00964e+07	1.53871e+07	4.76097e+06	1.83412e+07	1.50984e+07	1.18208e+07	1.8067e+07	7.70291e+06
M121T287	121.101	286.6	4.8	1.02303e+06	3.54473e+06	1.21421e+06	4.40129e+06	1.02578e+06	9.17574e+06	1.55292e+07	5.93451e+06	7.34165e+06	4.56129e+06
M121T363	121.101	362.8	6	297533	1.07401e+06	3.16816e+06	1.45223e+06	318830	403415	1.84558e+06	313175	1.7596e+06	393104
M121T377	121.029	377.5	6.3	2.80603e+06	3.10326e+06	3.57849e+06	2.72906e+06	2.31675e+06	3.24431e+06	2.68493e+06	3.11388e+06	4.23759e+06	3.13258e+06
M121T48	121.069	48.2	0.8	2.76652e+07	3.26122e+07	3.98842e+07	1.54569e+07	2.12309e+07	579055	1.9982e+06	1.56915e+07	1.03573e+07	2.90675e+07
M121T71	121.065	70.7	1.2	6.69383e+06	1.16809e+07	1.34482e+07	2.44207e+07	7.26201e+06	7.25397e+06	9.28321e+06	6.28241e+06	8.13955e+06	6.64509e+06
M121T85_1	121.065	85.2	1.4	9.02307e+06	1.13132e+07	1.10108e+07	2.12137e+07	9.16255e+06	8.60625e+06	1.03603e+07	8.56396e+06	9.04287e+06	8.24958e+06
M121T85_2	121.084	85.3	1.4	8.15814e+07	2.37207e+08	1.35341e+08	7.10207e+08	1.88443e+08	2.9949e+07	5.12256e+07	4.5977e+07	2.06438e+08	5.47595e+07
M122T231	122.068	231.3	3.9	300422	451379	581268	1.79903e+06	1.66127e+06	1.30041e+06	1.08852e+06	653352	1.36651e+06	412329
M122T383	122.097	382.7	6.4	1.04328e+08	1.08512e+08	6.75326e+07	6.78627e+07	3.79499e+07	3.05348e+07	1.07378e+08	1.53823e+07	7.18162e+07	1.64169e+08
M122T42	122.072	41.7	0.7	4.3862e+06	5.78804e+06	1.43589e+06	2.9463e+06	2.8152e+06	9.00059e+06	1.3296e+07	7.21385e+06	1.24221e+06	6.40374e+06
M122T420	122.097	419.8	7	1.83086e+07	6.57477e+07	5.09706e+06	1.37664e+07	3.4385e+07	2.47537e+07	1.0131e+07	6.64562e+07	2.06349e+07	5.2402e+06
M122T434	122.097	434.2	7.2	1.52081e+07	4.69728e+06	2.78279e+07	4.14142e+06	1.67228e+07	2.11544e+07	1.91672e+07	4.70207e+06	1.03024e+07	4.74891e+06
M122T446	122.096	445.8	7.4	1.69818e+07	2.62336e+07	1.16415e+07	1.31955e+07	1.95917e+07	1.61869e+07	1.18953e+07	1.53843e+07	1.71913e+07	1.75168e+07
M122T85	122.088	85.3	1.4	2.75623e+06	8.38499e+06	4.54822e+06	2.44939e+07	6.84666e+06	1.02446e+06	1.38501e+06	1.47186e+06	7.40747e+06	1.58233e+06
M123T105	123.055	105.1	1.8	8.43884e+07	1.02665e+07	4.97236e+07	1.12584e+07	7.79893e+07	9.83303e+06	3.38539e+07	6.34753e+07	1.04085e+07	1.26286e+08
M123T115	123.056	114.7	1.9	1.43271e+07	2.73064e+08	1.39584e+07	4.21858e+07	1.3925e+07	1.44332e+07	1.50975e+07	6.28279e+07	1.86916e+08	1.38337e+07
M123T123	123.055	122.6	2	9.87853e+07	2.44174e+07	1.37392e+08	9.62493e+07	2.53031e+07	2.48235e+07	1.31593e+08	2.56228e+07	2.49117e+07	5.8184e+07
M123T146	123.056	146.1	2.4	4.8772e+07	1.64182e+07	1.48686e+07	1.55869e+07	6.38826e+07	1.6208e+07	7.61814e+07	1.11599e+08	1.63468e+07	5.23595e+07
M123T155	123.056	155	2.6	4.96619e+07	2.86784e+08	2.3159e+07	1.00998e+08	7.86328e+07	1.37338e+08	2.96995e+07	2.44689e+07	2.47369e+08	4.35743e+07
M123T166	123.055	165.5	2.8	9.93076e+07	2.50314e+07	2.85147e+08	4.60297e+07	8.75719e+07	2.4494e+07	1.27482e+07	6.6073e+07	2.50962e+07	6.64352e+07
M123T180	123.056	180	3	6.1982e+07	1.73777e+07	1.71969e+07	4.59663e+07	8.22614e+07	6.12212e+07	1.67169e+08	5.08955e+07	1.66845e+07	6.92203e+07
M123T194	123.055	193.6	3.2	6.51002e+07	4.26202e+07	7.07771e+07	8.05381e+07	1.71428e+07	5.67343e+07	1.69793e+07	1.76864e+07	4.60216e+07	1.66196e+07
M123T202	123.081	202.2	3.4	2.24107e+07	2.23181e+07	2.16114e+07	5.87947e+06	2.91755e+06	6.71497e+06	5.95297e+06	4.1929e+06	6.41935e+06	5.62238e+06
M123T209	123.055	208.6	3.5	5.20622e+07	5.56039e+07	7.20194e+07	8.21738e+07	1.90071e+08	2.13865e+07	9.64047e+07	1.63877e+08	2.18675e+07	4.56472e+07
M123T218_1	123.055	218.4	3.6	1.76872e+07	6.60263e+07	6.20765e+07	1.01754e+08	1.71963e+07	2.19395e+08	7.13765e+07	1.86826e+07	1.18272e+08	4.10192e+07
M123T218_2	123.081	218.4	3.6	1.37958e+07	1.49622e+07	4.08488e+06	6.72508e+06	4.56185e+06	5.40307e+06	6.59008e+06	6.18663e+06	4.91153e+06	5.4402e+06
M123T233	123.117	232.8	3.9	5.11584e+06	3.78548e+06	2.74648e+06	3.68812e+06	5.1976e+06	4.43314e+06	4.22291e+06	3.30006e+06	2.37285e+06	5.54176e+06
M123T250	123.055	249.7	4.2	7.12183e+07	6.95113e+07	4.9857e+07	1.59799e+07	1.53751e+07	9.17665e+07	2.91601e+07	2.51915e+08	7.94483e+07	6.19208e+07
M123T262	123.055	262	4.4	6.57981e+07	4.85979e+07	4.95627e+07	6.40843e+07	2.80052e+08	1.64981e+07	1.23521e+08	1.62117e+07	8.17582e+07	4.48355e+07
M123T286	123.055	286.3	4.8	1.06362e+08	7.04728e+07	1.00501e+08	2.22077e+07	3.25163e+07	1.78721e+08	2.33544e+07	4.49173e+07	2.66613e+08	8.49306e+07
M123T302	123.055	301.8	5	1.81093e+08	6.23234e+07	4.76729e+07	1.8896e+07	4.68805e+07	4.28231e+07	2.40164e+08	4.03691e+07	1.91439e+07	5.49129e+07
M123T331	123.055	330.9	5.5	9.86398e+06	1.40065e+08	3.55253e+07	2.81464e+07	8.84386e+06	8.906e+06	9.76193e+06	5.54275e+07	3.25448e+07	2.59574e+07
M123T372	123.055	371.6	6.2	4.97435e+07	5.78747e+07	1.23968e+08	1.18958e+08	1.53384e+08	4.72783e+07	1.14268e+08	1.04512e+08	1.15063e+08	3.492e+07
M123T378	123.092	378.1	6.3	7.00047e+06	2.09271e+07	1.86147e+06	2.1672e+07	9.62154e+07	3.81175e+07	6.4945e+06	6.65587e+06	2.08133e+07	6.21689e+06
M123T386	123.092	385.9	6.4	1.27619e+08	1.94647e+07	1.85713e+08	2.13146e+07	7.53828e+06	3.14154e+06	1.20067e+08	2.03174e+07	2.1013e+07	1.18899e+08
M123T39	122.52	38.6	0.6	4.09123e+06	1.01247e+06	2.44609e+06	8.12927e+06	1.1784e+06	1.64754e+06	1.41352e+07	2.20402e+06	1.57524e+06	2.82611e+06
M123T40_1	122.547	40.3	0.7	2.34001e+07	2.83578e+07	1.67266e+07	5.75894e+07	3.13793e+07	7.06185e+07	8.02883e+07	4.50803e+07	6.93252e+07	2.64195e+07
M123T40_2	123.005	40.2	0.7	7.38596e+06	1.15464e+07	1.23834e+07	5.46582e+06	1.2595e+07	6.54163e+06	9.10518e+06	8.57412e+06	1.18979e+07	5.70649e+06
M123T40_3	123.041	40.2	0.7	2.4064e+09	3.70107e+09	4.37054e+09	2.27883e+09	3.98994e+09	2.26005e+09	3.24842e+09	3.06238e+09	4.02522e+09	2.03203e+09
M123T40_4	123.076	40.2	0.7	5.1494e+06	1.09554e+07	1.17464e+07	6.01619e+06	1.18605e+07	6.4901e+06	9.50625e+06	8.91578e+06	7.27746e+06	5.84549e+06
M123T420	123.091	419.9	7	2.44277e+07	6.87621e+07	1.01851e+07	1.63041e+07	6.25049e+07	1.95247e+07	3.38569e+07	2.68282e+07	1.8902e+07	5.91737e+07
M123T435	123.079	435.1	7.3	1.50449e+07	1.02374e+07	9.6549e+06	7.00487e+06	1.4024e+07	1.02944e+07	1.33304e+07	6.26646e+06	2.14981e+07	9.99174e+06
M123T437	123.092	437	7.3	2.17572e+07	6.62578e+06	1.48435e+07	5.45823e+06	6.1131e+06	1.7635e+07	6.13422e+06	1.86172e+07	6.68754e+06	2.62794e+07
M123T446	123.093	446.3	7.4	2.13018e+07	4.3351e+07	1.96868e+07	5.41278e+07	3.04503e+07	2.33683e+07	1.47004e+07	2.17641e+07	2.55838e+07	2.40785e+07
M123T45	122.925	44.9	0.7	2.04238e+08	2.98173e+08	1.17216e+08	1.0305e+08	3.02609e+08	5.19626e+08	4.68112e+08	4.15083e+08	4.9111e+08	2.63224e+08
M123T53	123.044	53.1	0.9	3.39212e+06	2.00792e+07	2.13006e+07	5.35355e+07	3.36246e+06	1.02201e+06	3.24764e+06	4.25951e+07	1.62e+07	4.10823e+07
M123T70	123.055	70.1	1.2	8.88268e+07	9.21851e+07	1.89617e+08	1.09841e+08	9.81827e+07	1.31423e+08	3.47225e+08	1.09765e+08	1.07422e+08	3.18003e+08
M123T71	123.044	71.1	1.2	1.34992e+07	1.09667e+08	1.0865e+08	2.53985e+08	1.36984e+07	1.52718e+07	5.57906e+06	2.11061e+07	7.16934e+07	2.29572e+07
M123T82	123.056	81.7	1.4	7.05493e+07	6.88122e+07	1.56666e+07	1.59062e+07	6.22565e+07	1.58052e+07	1.55677e+07	1.61562e+07	7.66869e+07	1.46657e+07
M123T98	123.055	97.6	1.6	6.05804e+07	1.14522e+07	4.48083e+07	1.18244e+07	6.20759e+07	1.43988e+08	6.79157e+07	1.22397e+07	1.1202e+07	1.14347e+07
M124T109	124.039	109.2	1.8	7.32784e+07	2.102e+07	8.08177e+07	9.79069e+07	2.07749e+07	2.07374e+08	2.16287e+07	2.16355e+07	2.14279e+07	4.91248e+07
M124T120	124.04	120.1	2	7.40794e+06	1.96071e+08	7.82442e+07	3.36765e+07	2.24466e+08	3.32239e+07	1.33751e+08	3.2345e+08	2.54255e+08	1.32742e+08
M124T147	124.04	147.5	2.5	2.96591e+07	1.62822e+08	1.46122e+08	8.44223e+07	2.76996e+07	1.91107e+08	2.77474e+07	4.69663e+07	5.54373e+07	7.5516e+07
M124T166	124.04	166	2.8	3.551e+08	1.14055e+08	4.64441e+07	4.96984e+07	3.32373e+08	3.37595e+07	3.55584e+08	1.60468e+08	7.1699e+07	1.1493e+08
M124T180	124.039	179.9	3	2.28722e+07	1.18963e+08	6.4471e+07	1.13269e+08	2.13611e+07	4.39842e+07	2.14959e+07	2.08276e+07	9.47048e+07	8.75127e+07
M124T205	124.04	205.2	3.4	1.2296e+08	1.59038e+08	1.32576e+08	9.90071e+07	6.29239e+07	6.92496e+07	5.71594e+07	7.82167e+07	1.77239e+08	5.62942e+07
M124T219	124.039	219.1	3.7	2.10613e+07	1.29232e+07	7.03655e+07	5.45159e+07	4.9531e+07	5.02612e+07	7.38492e+07	3.96263e+07	1.32507e+07	1.0431e+08
M124T229	124.04	229.4	3.8	1.08129e+08	5.83293e+07	6.52244e+07	1.41318e+07	6.39933e+07	4.71737e+07	7.8518e+07	1.48161e+07	2.93587e+07	1.44917e+07
M124T243	124.039	242.8	4	2.30152e+07	7.70489e+07	5.67971e+07	5.54245e+07	5.21781e+07	2.32004e+07	9.83638e+07	2.78141e+08	9.97259e+07	1.59282e+08
M124T260	124.039	259.6	4.3	1.81183e+08	1.33179e+08	1.90384e+07	9.365e+07	5.93621e+07	1.13006e+08	9.76227e+07	1.8626e+07	5.34975e+07	4.68628e+07
M124T272	124.04	272	4.5	1.21605e+07	1.19573e+07	7.76628e+07	1.23929e+07	8.63136e+07	6.79459e+07	1.31104e+07	1.17919e+07	1.21198e+07	4.99704e+07
M124T283	124.039	282.8	4.7	1.0186e+08	5.31754e+07	1.5526e+07	7.55727e+07	8.07182e+07	1.49184e+07	9.2155e+07	5.40126e+07	1.24451e+08	4.42344e+07
M124T304	124.039	303.6	5.1	3.67842e+07	2.70362e+07	1.90377e+08	8.79265e+07	2.32391e+07	9.43175e+07	3.57905e+07	3.09239e+07	3.83797e+07	4.91238e+07
M124T321	124.039	320.8	5.3	3.21629e+07	3.38008e+07	7.52297e+06	2.14723e+07	4.7919e+07	2.12207e+07	2.5713e+07	7.25087e+06	7.53151e+06	7.20244e+06
M124T333	124.039	332.9	5.5	1.99505e+07	3.26595e+07	4.7481e+07	2.3322e+07	3.27199e+07	7.8061e+06	2.08409e+07	3.78957e+07	5.53115e+07	2.09226e+07
M124T373	124.039	373	6.2	1.3271e+08	3.65658e+07	5.70312e+07	8.90535e+07	1.11536e+08	1.16478e+08	1.2031e+08	8.56798e+07	8.66204e+07	2.94976e+07
M124T385	124.087	385.1	6.4	2.42751e+09	1.06352e+09	3.47859e+09	2.125e+09	3.57656e+09	3.12774e+09	3.37219e+09	1.69393e+09	2.98855e+09	5.55883e+08
M124T40	124.04	40.2	0.7	3.07989e+08	4.77988e+08	5.53042e+08	3.03651e+08	5.08624e+08	2.91234e+08	4.16298e+08	3.94903e+08	5.18064e+08	2.71138e+08
M124T408	124.051	407.9	6.8	1.27974e+06	1.23176e+08	1.17132e+08	1.69476e+06	1.01491e+08	1.67156e+06	1.01311e+08	1.20248e+06	2.29805e+06	1.079e+08
M124T409	124.039	409.1	6.8	849196	6.94455e+06	4.36654e+06	2.7143e+06	958750	783034	1.04928e+06	3.10355e+06	981053	6.93445e+06
M124T417_1	124.039	417.4	7	948379	1.24823e+06	3.44811e+06	913464	1.06126e+06	2.98659e+06	1.11583e+06	2.43816e+06	5.23924e+06	5.2516e+06
M124T417_2	124.113	416.9	6.9	1.49134e+08	1.53331e+07	1.51528e+08	2.46814e+07	1.00887e+07	1.34743e+08	2.35877e+07	1.48641e+08	1.4559e+08	1.11142e+07
M124T42	123.594	42	0.7	564597	164338	571058	2.71968e+06	6.16184e+06	1.9582e+06	3.24763e+06	388654	2.44425e+06	1.89764e+06
M124T427	124.112	427	7.1	4.44164e+06	1.38686e+08	6.9485e+06	1.07562e+08	9.63243e+06	1.09288e+08	9.29208e+06	1.07058e+07	1.57962e+07	1.35222e+07
M124T437	124.051	436.6	7.3	1.79201e+06	1.2803e+08	1.25717e+08	1.08644e+06	1.1909e+08	2.25774e+06	1.31463e+08	1.74053e+06	3.37139e+06	1.37556e+06
M124T444	124.087	444.1	7.4	1.76736e+09	1.51679e+09	5.23052e+08	1.59991e+09	3.21791e+08	1.109e+08	3.51467e+08	2.10532e+09	5.83191e+08	1.71658e+09
M124T446	124.039	446.2	7.4	988092	7.04277e+06	4.71557e+06	1.14546e+06	1.82031e+06	2.6189e+06	2.39875e+06	4.15927e+06	3.36496e+06	843752
M124T448	124.112	448	7.5	7.39517e+06	5.80282e+06	1.34056e+07	1.3177e+07	1.37185e+07	2.29299e+07	9.55512e+06	3.56213e+06	1.05984e+07	2.6077e+07
M124T45	123.928	44.9	0.7	313316	2.28464e+06	0	98638.2	2.88601e+06	5.57549e+06	4.87745e+06	4.20209e+06	5.39401e+06	1.79349e+06
M124T70_1	124.039	70.1	1.2	2.25172e+08	9.2297e+07	9.41681e+07	2.1118e+07	1.34756e+08	1.2475e+08	1.67219e+08	1.32422e+08	1.66368e+08	1.27264e+08
M124T70_2	124.059	70.2	1.2	3.52816e+06	3.42847e+06	3.37395e+06	2.19994e+07	7.69734e+06	1.11925e+07	8.7265e+06	7.22829e+06	4.89655e+06	7.76176e+06
M124T94	124.039	93.7	1.6	4.19573e+07	8.41523e+07	5.32419e+07	1.25377e+08	1.8387e+07	5.05542e+07	1.85312e+07	1.93274e+07	6.43246e+07	5.10145e+07
M125T108	125.072	107.9	1.8	1.93194e+07	9.04481e+06	3.85029e+07	2.85978e+07	2.94249e+07	5.02896e+07	1.13812e+07	3.40662e+07	1.09198e+07	2.96547e+07
M125T123	125.072	122.8	2	4.82584e+07	5.89362e+06	1.54241e+07	6.15203e+06	2.7586e+07	6.73343e+06	6.91778e+06	6.39597e+06	7.0451e+06	1.78551e+07
M125T130	125.071	130.1	2.2	5.64821e+06	5.76661e+06	2.56791e+07	5.56224e+07	2.86559e+07	2.93339e+07	6.9322e+06	6.8586e+07	7.16752e+06	2.3735e+07
M125T164	125.072	163.7	2.7	4.54632e+07	5.97111e+07	2.24792e+07	8.53285e+07	1.55285e+08	3.64494e+07	9.49434e+06	4.12135e+07	9.81972e+06	5.30664e+07
M125T198	125.072	198.1	3.3	8.90039e+06	1.45475e+07	1.94097e+07	1.54561e+07	9.18341e+06	5.1631e+07	9.10755e+06	7.24743e+07	3.06739e+06	3.15767e+07
M125T217	125.096	217.5	3.6	6.1207e+06	5.71658e+06	6.82751e+06	5.04083e+06	3.56607e+06	1.63112e+07	7.21411e+06	8.24483e+06	7.39064e+06	5.46276e+06
M125T218	125.071	217.8	3.6	4.54372e+06	1.57051e+07	1.91557e+07	1.5321e+07	3.99471e+07	2.68321e+07	2.14288e+06	2.6928e+07	5.73646e+06	1.21617e+07
M125T239	125.071	239.4	4	6.15509e+06	1.09785e+07	1.41859e+07	2.19745e+07	3.65363e+07	3.19174e+07	5.67679e+06	3.7086e+07	6.23761e+06	1.93984e+07
M125T265	125.071	264.8	4.4	5.02051e+06	1.16956e+07	3.52327e+07	2.23972e+07	2.90838e+07	2.40845e+07	5.54284e+06	1.63998e+07	5.56397e+06	2.09371e+07
M125T285	125.071	285.2	4.8	1.89217e+07	7.07348e+06	2.50185e+07	6.62366e+06	6.88523e+06	2.36805e+07	7.23294e+06	6.4032e+06	7.13211e+06	2.14972e+07
M125T297	125.096	297	5	3.5938e+06	2.80785e+06	4.62519e+06	4.62179e+06	4.5865e+06	4.05874e+06	4.92274e+06	3.23865e+06	5.41762e+06	4.53727e+06
M125T299	125.071	298.5	5	1.41062e+07	2.44605e+07	1.72505e+07	2.62163e+07	5.0898e+06	1.45766e+07	5.52541e+06	4.81866e+06	5.16508e+06	2.78358e+07
M125T311	125.071	310.9	5.2	1.06358e+07	4.16907e+06	1.83028e+07	9.89889e+06	9.48361e+07	1.44533e+07	4.26874e+06	2.46118e+07	4.02484e+06	1.82302e+07
M125T325	125.072	325.5	5.4	1.27466e+07	2.34834e+07	7.62759e+07	9.99676e+06	3.72904e+06	2.86387e+07	3.68016e+06	1.50194e+07	3.69447e+06	3.32065e+06
M125T337	125.071	337	5.6	1.14285e+07	1.36204e+07	2.72356e+06	1.48605e+07	2.66667e+06	1.91898e+07	2.81245e+06	1.96323e+07	2.65678e+06	4.33583e+07
M125T380	125.071	380.4	6.3	3.99518e+07	1.9547e+08	5.47872e+07	3.83582e+07	4.28642e+07	2.92768e+07	1.80854e+07	2.51208e+07	1.79678e+07	3.01555e+07
M125T385	125.09	384.7	6.4	1.56128e+08	6.44228e+07	2.3664e+08	1.52864e+08	3.71835e+07	7.77548e+07	8.19307e+07	3.70404e+07	3.10429e+07	3.94718e+07
M125T394	125.072	394.4	6.6	3.19987e+07	5.02448e+06	1.4707e+07	1.37357e+07	1.92135e+07	2.26707e+07	4.89105e+06	2.11322e+07	8.44302e+06	3.02161e+07
M125T40_1	124.548	39.8	0.7	4.51453e+06	5.77429e+06	6.64587e+06	3.72863e+06	1.64768e+06	4.11213e+06	4.69836e+06	1.44416e+06	4.73092e+06	3.22299e+06
M125T40_2	125.038	40.2	0.7	3.38692e+08	5.19986e+08	6.22217e+08	3.19317e+08	5.65363e+08	3.19636e+08	4.64349e+08	4.40065e+08	5.7369e+08	2.9064e+08
M125T417	125.091	417.5	7	7.55209e+07	4.65937e+07	9.19676e+06	2.10499e+07	8.62947e+07	3.02267e+07	6.38412e+06	8.74271e+06	8.67591e+06	3.0831e+07
M125T424	125.072	424.5	7.1	1.21033e+07	1.09488e+07	1.65545e+07	1.21971e+07	9.17765e+06	1.57422e+07	8.34819e+06	2.29236e+07	9.75568e+06	4.59541e+07
M125T436	125.091	435.9	7.3	8.33113e+06	1.37169e+07	2.5551e+07	4.59655e+07	5.43326e+07	5.86251e+07	4.86975e+07	1.30693e+07	9.27797e+07	7.47931e+07
M125T437	125.072	436.8	7.3	1.56871e+07	1.74445e+07	7.98149e+06	2.02084e+07	8.66802e+06	1.18159e+07	8.49988e+06	1.52431e+07	9.20552e+06	2.48158e+07
M125T446	125.072	446	7.4	6.39591e+06	1.27417e+07	2.26395e+07	7.18753e+06	3.12575e+07	1.47122e+07	7.06647e+06	2.60621e+07	6.89665e+06	1.85986e+07
M125T449	125.09	448.9	7.5	3.16096e+07	6.83387e+07	8.41011e+06	1.24979e+07	1.29559e+07	1.87661e+06	2.25847e+07	4.20487e+06	3.79943e+06	4.88684e+06
M125T45	124.923	44.8	0.7	2.92315e+07	4.71552e+07	1.56319e+07	1.42539e+07	4.7081e+07	8.07738e+07	7.07036e+07	6.43236e+07	7.40107e+07	3.87986e+07
M125T49	125.071	49.1	0.8	5.94333e+07	8.1823e+07	7.67192e+07	9.86981e+07	4.28596e+06	1.09479e+08	1.13282e+08	4.54831e+07	5.64922e+07	5.44081e+07
M125T70	125.043	70.4	1.2	1.46603e+06	1.39947e+06	5.84485e+06	1.04009e+06	8.36753e+06	2.09643e+07	1.10395e+07	2.13676e+07	9.772e+06	6.63703e+06
M125T99	125.071	98.7	1.6	1.81837e+07	7.89799e+06	8.21473e+06	9.42073e+06	4.05804e+07	4.11298e+07	9.58067e+06	2.17811e+07	8.62782e+06	9.19134e+06
M126T100	126.054	100.2	1.7	7.63541e+07	5.13671e+08	1.7116e+08	2.24618e+08	3.1942e+08	5.29559e+08	7.09756e+08	1.85682e+08	1.8429e+08	2.76159e+08
M126T110	126.054	110.2	1.8	4.00925e+08	6.55004e+07	1.94815e+08	2.11876e+08	4.0612e+08	3.29925e+08	6.47629e+07	1.9822e+08	2.38067e+08	1.58124e+08
M126T122	126.056	122.3	2	3.00615e+08	6.42802e+08	6.06293e+07	5.84069e+07	5.78567e+07	5.90126e+07	4.19116e+08	2.22229e+08	1.51466e+08	2.01312e+08
M126T130	126.054	130.1	2.2	7.22317e+07	7.02968e+07	3.12828e+08	6.01857e+08	2.83924e+08	2.43702e+08	7.02967e+07	2.08498e+08	2.42532e+08	1.45104e+08
M126T143	126.054	142.6	2.4	5.96155e+08	8.26049e+07	2.21192e+08	7.72981e+07	3.07969e+08	7.5882e+07	7.23251e+07	1.81042e+08	2.50568e+08	1.58991e+08
M126T153	126.056	152.6	2.5	6.58389e+07	6.44652e+07	3.19463e+08	3.38126e+08	2.56032e+08	1.31581e+09	1.85469e+08	5.83957e+07	1.54649e+08	3.51924e+08
M126T161	126.092	161	2.7	2.15598e+07	3.35223e+07	9.52385e+06	1.91968e+08	3.24423e+07	1.8068e+08	1.76776e+08	3.49099e+07	1.74198e+08	1.68743e+08
M126T163	126.055	162.9	2.7	4.88251e+08	1.0213e+09	1.81773e+08	2.85232e+08	1.51443e+08	5.8476e+07	2.17857e+08	8.74361e+08	2.83756e+08	5.46609e+07
M126T171	126.054	171.4	2.9	8.93929e+07	8.82985e+07	3.87456e+08	3.06733e+08	8.31113e+07	8.10734e+07	3.86153e+08	8.34378e+07	2.38757e+08	2.49683e+08
M126T196	126.091	195.5	3.3	6.34811e+06	1.25834e+07	6.21196e+07	6.28936e+07	1.11371e+07	6.05924e+07	5.99964e+07	8.22712e+06	5.93815e+07	5.71339e+07
M126T205	126.056	205.1	3.4	4.51382e+08	7.74539e+07	2.91117e+08	4.53563e+08	6.7962e+07	7.01696e+07	2.84236e+08	3.88824e+08	6.68133e+07	4.18753e+08
M126T215	126.092	215.2	3.6	3.57324e+06	8.75228e+06	2.13086e+07	4.3422e+07	5.89871e+06	4.61749e+07	4.53719e+07	3.32237e+06	4.44858e+07	4.59118e+07
M126T222	126.054	222	3.7	8.66581e+07	4.41233e+08	3.8871e+08	1.1036e+08	7.89699e+07	7.91701e+07	1.71914e+08	3.13689e+08	7.54578e+07	3.65842e+08
M126T238	126.092	238	4	4.98128e+06	3.64604e+06	4.49411e+06	4.91059e+07	7.70398e+06	4.8549e+07	4.23755e+07	5.28692e+06	4.29667e+07	4.52318e+07
M126T240	126.056	240	4	6.68816e+07	3.34552e+08	1.95407e+08	2.16502e+08	5.8933e+07	2.55043e+08	5.59108e+07	2.09891e+08	5.35051e+07	1.87101e+08
M126T250	126.056	250	4.2	7.51338e+08	6.28415e+07	2.57424e+08	1.41888e+08	5.9243e+07	2.03877e+08	2.8009e+08	1.13239e+08	2.75195e+08	5.56889e+07
M126T262	126.056	262	4.4	6.67571e+07	3.26582e+08	1.15159e+08	2.50539e+08	7.74346e+08	2.25313e+08	1.53187e+08	5.63977e+07	2.35008e+08	1.43227e+08
M126T284	126.054	284.3	4.7	2.81457e+08	2.18493e+08	3.34954e+08	1.79551e+08	5.25829e+07	1.63046e+08	5.58883e+07	5.46912e+07	3.90377e+08	1.84368e+08
M126T286	126.091	286.5	4.8	3.59107e+06	2.18012e+06	7.47759e+06	3.26947e+07	3.04652e+06	3.27798e+07	3.34124e+07	3.29337e+07	3.09722e+07	3.00366e+07
M126T302	126.055	301.7	5	4.55666e+07	1.22782e+08	3.70918e+07	2.68751e+08	3.61848e+07	3.55138e+07	3.42804e+07	3.35672e+07	1.24171e+08	2.39005e+08
M126T307	126.055	307.4	5.1	9.45759e+07	9.58325e+07	1.68589e+08	2.70716e+07	2.44686e+07	2.40586e+07	2.54437e+07	1.29203e+08	9.84568e+07	2.37499e+07
M126T319	126.054	319.5	5.3	1.18547e+08	9.67685e+07	2.96894e+07	2.51018e+08	1.94756e+08	2.43496e+08	9.48224e+07	8.95062e+07	2.90059e+07	1.19924e+08
M126T332	126.056	331.8	5.5	9.2304e+07	1.07777e+08	1.1633e+08	2.67348e+07	9.6877e+07	9.47108e+07	1.01566e+08	2.51875e+08	1.21926e+08	2.52103e+07
M126T370	126.055	369.9	6.2	3.96947e+08	2.45492e+08	3.35e+08	3.77621e+08	3.18885e+08	3.66548e+08	1.1339e+08	7.9254e+07	2.85692e+08	1.05949e+08
M126T385	126.092	384.9	6.4	4.08799e+06	5.22395e+06	3.7826e+06	1.73946e+07	1.73315e+07	1.73132e+07	1.80916e+07	5.57504e+06	1.74451e+07	1.76042e+07
M126T388	126.128	388.1	6.5	1.96699e+07	1.04375e+07	2.65679e+07	1.75129e+07	2.36284e+07	5.17776e+07	4.15523e+07	1.0021e+07	2.84748e+07	7.28239e+07
M126T408	126.054	408.4	6.8	1.64672e+07	2.42478e+07	2.4675e+07	1.55416e+07	3.01537e+07	1.13199e+07	1.92443e+07	1.42715e+07	2.40583e+07	2.81763e+07
M126T40_1	125.541	39.9	0.7	414049	3.5658e+06	857124	1.02527e+06	2.95266e+06	2.06186e+06	1.66744e+06	1.94854e+06	2.05881e+06	581874
M126T40_2	126.041	40.2	0.7	1.40598e+07	2.1763e+07	2.22395e+07	1.25996e+07	2.43983e+07	1.31972e+07	1.85892e+07	1.72882e+07	2.22331e+07	9.98951e+06
M126T41	125.986	40.7	0.7	5.89109e+07	8.31821e+07	5.79118e+07	1.10801e+08	7.39452e+07	1.68282e+08	1.88844e+08	8.94715e+07	1.74683e+08	6.73534e+07
M126T410	126.128	409.6	6.8	4.62746e+07	1.30885e+07	4.88491e+07	3.06216e+07	1.40041e+07	1.53593e+07	1.62656e+07	5.65763e+07	1.27943e+08	1.66592e+07
M126T416	126.128	415.8	6.9	1.72019e+07	2.02961e+08	1.93628e+07	2.9092e+07	2.25182e+07	4.64684e+07	1.21428e+08	2.39463e+07	2.45798e+07	4.74776e+07
M126T421	126.092	421.1	7	994828	3.06799e+06	1.46264e+06	1.24629e+07	2.3952e+06	1.48147e+07	1.5966e+07	6.44184e+06	1.57129e+07	1.72461e+07
M126T426	126.054	425.9	7.1	2.13316e+07	1.18141e+07	1.30075e+07	8.88982e+06	1.43432e+07	1.31355e+07	1.39763e+07	2.01731e+07	2.63271e+07	1.29923e+07
M126T434	126.054	434	7.2	1.13298e+07	1.13754e+07	9.83506e+06	7.43717e+06	1.27883e+07	4.5091e+07	3.91438e+07	1.52379e+07	1.71256e+07	1.4242e+07
M126T442	126.054	442	7.4	1.29085e+07	2.46674e+07	8.66998e+06	1.00177e+07	1.85361e+07	1.30028e+07	1.55937e+07	1.43717e+07	1.59893e+07	1.75914e+07
M126T445	126.127	445.3	7.4	7.81533e+07	1.65672e+07	1.33242e+08	8.36993e+07	4.47769e+07	4.26672e+07	3.46595e+07	3.4718e+07	1.41648e+08	9.89307e+07
M126T71	126.066	70.7	1.2	4.72281e+07	4.98935e+07	4.95072e+07	7.48888e+06	4.77754e+07	3.95684e+06	4.52755e+06	5.16765e+06	4.52697e+06	4.41795e+06
M126T74	126.054	74.5	1.2	1.82763e+08	2.09955e+08	2.65443e+08	5.68679e+07	5.45962e+07	2.75542e+08	5.2556e+07	1.78373e+08	5.2889e+07	2.16558e+08
M126T80	126.054	80.4	1.3	2.01063e+08	1.53958e+08	7.73005e+07	3.86815e+08	7.54388e+07	7.63326e+07	2.16925e+08	7.15619e+07	2.22961e+08	7.0675e+07
M126T81	125.518	80.6	1.3	3.83307e+06	3.40095e+06	2.06581e+06	1.31288e+06	1.4496e+06	479199	331058	670927	1.6076e+06	1.36207e+06
M126T90	126.055	90.3	1.5	2.8129e+08	6.46702e+07	1.96682e+08	6.66092e+07	6.3969e+07	6.60558e+07	6.64843e+07	1.82377e+08	2.73739e+08	2.42595e+08
M127T103	127.058	102.8	1.7	5.31951e+06	1.6124e+07	5.25157e+06	1.74817e+07	4.89305e+06	4.7788e+06	5.22822e+06	1.58255e+07	4.59275e+06	6.46737e+06
M127T112	127.038	112.3	1.9	6.95756e+08	1.97361e+09	1.34973e+09	1.82847e+09	5.19028e+08	6.88859e+08	3.43717e+08	1.8992e+08	1.76142e+08	4.6331e+08
M127T121	127.038	120.9	2	9.10784e+08	1.2556e+08	1.3775e+08	1.28114e+08	6.44331e+08	5.58735e+08	2.99311e+08	1.3022e+08	1.38392e+09	4.13143e+08
M127T131	127.059	130.6	2.2	1.89779e+07	1.32759e+07	5.1312e+06	2.07758e+07	1.26002e+07	1.46755e+07	4.95893e+06	4.65729e+06	4.91682e+06	1.52094e+07
M127T144	127.059	144.2	2.4	2.33354e+07	1.5674e+07	4.03551e+06	1.57705e+07	4.0097e+06	1.73708e+07	4.0467e+06	1.1571e+07	3.93683e+06	1.13138e+07
M127T146	127.038	146.2	2.4	1.13784e+09	8.81978e+08	6.4618e+08	1.34278e+09	1.43356e+09	1.25817e+09	1.10699e+09	7.84367e+08	9.24334e+08	1.11842e+09
M127T169	127.038	169.2	2.8	9.04942e+08	1.55654e+09	1.20665e+09	1.07959e+09	6.48503e+08	1.542e+09	1.2691e+09	5.44237e+08	1.10426e+09	4.10094e+08
M127T172	127.059	172.3	2.9	1.31567e+07	2.03164e+07	4.17672e+06	2.13703e+07	1.23157e+07	1.55317e+07	3.83392e+06	2.19183e+07	3.51855e+06	1.44152e+07
M127T188	127.112	188.2	3.1	3.15979e+06	2.01909e+06	3.10268e+06	3.10018e+06	5.57909e+06	2.55435e+06	3.09659e+06	1.92327e+06	3.16852e+06	2.24438e+06
M127T195	127.058	195.5	3.3	6.59452e+06	1.39658e+07	1.23592e+07	5.96062e+06	5.70501e+06	5.57092e+06	5.66795e+06	5.49623e+06	5.40736e+06	1.88297e+07
M127T205	127.04	204.6	3.4	7.28802e+07	7.04195e+07	6.20512e+08	2.13535e+08	2.83934e+08	3.54117e+08	6.00206e+08	3.02041e+08	2.17564e+08	1.77677e+08
M127T206	127.059	206.4	3.4	2.0719e+07	3.621e+06	2.40336e+07	1.62037e+07	3.51849e+06	2.12956e+07	3.12777e+06	1.26934e+07	3.49983e+06	1.20542e+07
M127T209	127.112	209	3.5	1.96185e+06	2.03125e+06	3.95677e+06	7.37135e+06	6.82204e+06	4.10787e+06	3.87784e+06	1.58453e+06	3.49937e+06	3.10303e+06
M127T219	127.038	219.3	3.7	6.43549e+08	4.26593e+08	7.79725e+07	2.39408e+08	3.88338e+08	7.33009e+07	3.65591e+08	1.99252e+08	3.17708e+08	2.78163e+08
M127T233	127.112	233.5	3.9	2.4716e+06	3.1847e+06	3.45426e+06	3.61832e+06	3.57676e+06	4.26888e+06	4.65443e+06	3.40569e+06	2.30964e+06	5.39409e+06
M127T237	127.038	236.8	3.9	1.47438e+08	1.39897e+08	4.11905e+07	4.23724e+07	2.08248e+08	5.54684e+08	3.52978e+07	4.09149e+08	1.06714e+08	1.26513e+08
M127T244	127.04	243.9	4.1	1.74945e+08	4.09736e+07	1.21555e+08	2.08537e+08	4.03402e+07	4.33076e+07	2.16206e+08	4.11247e+07	1.8982e+08	1.18013e+08
M127T248	127.016	248.2	4.1	350599	1.10869e+06	477008	542186	1.64655e+07	307923	1.9474e+07	796055	1.09565e+06	548272
M127T255	127.04	255	4.2	1.97015e+08	4.13587e+08	1.18625e+08	1.47174e+08	1.30361e+08	1.11853e+08	3.21484e+07	9.20484e+07	2.63258e+08	1.37027e+08
M127T263	127.112	263	4.4	2.96433e+06	1.96385e+06	2.89871e+06	2.9643e+06	2.68126e+06	2.72624e+06	2.81859e+06	1.7593e+06	2.59599e+06	2.61609e+06
M127T264	127.038	264.2	4.4	1.62243e+08	3.16119e+07	3.11886e+07	1.18687e+08	1.08348e+08	9.37993e+07	1.85393e+08	1.3088e+08	2.8769e+07	7.65248e+07
M127T280	127.038	280.4	4.7	2.70328e+07	7.7078e+07	2.73305e+07	1.33894e+08	6.04153e+07	9.66789e+07	1.78238e+08	1.09514e+08	2.55184e+08	8.46723e+07
M127T294	127.038	293.7	4.9	3.78046e+08	9.48227e+07	4.6922e+08	1.06283e+08	1.01818e+08	1.48024e+08	1.62575e+08	8.85925e+07	2.93616e+07	8.57456e+07
M127T320	127.04	320.2	5.3	4.25854e+07	8.7642e+07	2.01588e+07	6.62389e+07	1.09541e+08	7.20047e+07	2.17709e+07	5.66364e+07	8.18176e+07	6.62236e+07
M127T33	126.972	33.3	0.6	1.31787e+08	1.36867e+08	1.32797e+08	1.38886e+06	2.43308e+06	2.188e+06	2.11997e+06	2.34787e+06	1.31404e+08	1.36429e+08
M127T331	127.038	330.9	5.5	4.91002e+07	1.06812e+07	1.4838e+08	4.10676e+07	1.101e+07	1.02993e+07	1.01618e+07	5.11877e+07	4.3091e+07	1.00929e+07
M127T348	127.112	347.8	5.8	1.02097e+06	1.45699e+06	1.93415e+06	1.00274e+06	1.9872e+06	1.2198e+06	1.21642e+06	1.08419e+06	1.73489e+06	1.06908e+06
M127T362	127.039	362.2	6	1.34886e+08	2.61997e+08	3.44128e+07	1.62319e+08	1.91676e+08	2.23996e+08	1.98658e+08	1.70215e+08	5.82465e+07	1.89136e+08
M127T40	127.123	40.4	0.7	1.45287e+06	2.37623e+06	2.61694e+06	2.22161e+06	2.20059e+06	2.60277e+06	1.76245e+06	1.90086e+06	1.26924e+07	4.60869e+06
M127T400	127.038	399.9	6.7	4.43842e+06	5.3688e+06	2.9496e+06	2.45337e+06	683737	3.08482e+06	4.21099e+06	670233	4.00974e+06	4.16217e+06
M127T407	127.038	407.3	6.8	2.30765e+06	3.64803e+06	768379	2.08979e+06	587071	2.18719e+06	2.21244e+06	1.78467e+06	4.10311e+06	709406
M127T421	127.038	421.3	7	1.23096e+06	3.63393e+06	2.26245e+06	392202	2.91593e+06	1.72091e+06	1.49318e+06	2.05015e+06	1.65903e+06	4.60746e+06
M127T437	127.038	436.8	7.3	4.64257e+06	2.88168e+06	1.11254e+06	5.44648e+06	4.20826e+06	2.55279e+06	4.50922e+06	1.87213e+06	6.67528e+06	2.03307e+06
M127T80_1	127.051	80.1	1.3	1.83968e+07	1.08564e+07	2.08551e+07	3.44801e+07	1.65352e+07	6.02886e+06	2.25428e+07	2.83773e+07	3.48574e+07	3.0075e+07
M127T80_2	127.076	80.1	1.3	6.91203e+06	1.7682e+07	7.51415e+06	1.7642e+07	5.31642e+06	1.38054e+07	7.69989e+06	7.55067e+06	1.00828e+07	1.24291e+07
M127T81	126.537	80.5	1.3	1.62769e+06	1.10523e+06	234748	192434	1.28186e+06	7.23185e+06	739500	67879.7	124323	756272
M127T82	127.038	82.3	1.4	6.54092e+08	4.98171e+08	5.72036e+08	9.62483e+08	6.94773e+08	1.65103e+08	1.01186e+09	6.01293e+08	6.34541e+08	7.97797e+08
M127T98	127.038	97.9	1.6	7.71259e+08	4.21715e+08	1.25594e+08	6.22743e+07	3.73787e+08	1.29039e+08	4.93721e+08	9.55156e+08	4.65737e+08	3.84094e+08
M128T111	128.07	111	1.9	1.85002e+08	8.96134e+07	1.17279e+08	3.52534e+07	3.55139e+07	2.7244e+08	1.12226e+08	1.30755e+08	3.79354e+07	1.69542e+08
M128T114	128.044	114.2	1.9	2.37842e+07	1.28028e+08	1.19072e+08	6.84372e+07	6.28652e+07	4.62455e+07	2.30523e+07	3.05595e+07	2.29634e+07	1.28515e+08
M128T121	128.07	121.5	2	3.17259e+08	1.13784e+08	1.74694e+08	8.74377e+08	4.83957e+07	5.15599e+07	5.14951e+07	1.82016e+08	4.32838e+08	1.76091e+08
M128T129	128.108	129.2	2.2	1.51188e+07	6.15218e+07	3.16228e+07	1.81739e+07	2.77452e+07	6.03357e+07	6.71769e+07	6.24547e+07	6.89373e+07	4.95841e+07
M128T130_1	128.044	129.5	2.2	6.64021e+07	7.46765e+06	6.65224e+06	6.75093e+06	2.78491e+07	2.7141e+07	799307	2.52629e+07	6.84361e+06	7.12387e+06
M128T130_2	128.071	130.3	2.2	4.21931e+07	2.31814e+08	1.29528e+08	5.18119e+07	5.74821e+08	1.72909e+08	4.68929e+07	1.7274e+08	4.73833e+07	2.41665e+08
M128T147_1	128.043	146.6	2.4	9.25462e+07	7.3817e+07	8.47004e+07	9.27937e+07	6.77572e+07	1.0093e+08	6.42907e+07	6.932e+07	7.06882e+07	8.74915e+07
M128T147_2	128.07	147.2	2.5	3.763e+08	6.80689e+07	3.59788e+08	6.87881e+07	1.84204e+08	3.89545e+08	8.99857e+07	2.84872e+08	3.07191e+08	1.38408e+08
M128T150	128.108	150.2	2.5	2.64127e+07	3.7262e+07	3.61202e+07	1.50133e+07	3.91723e+07	1.5001e+07	3.87655e+07	3.29216e+07	3.91304e+07	4.12453e+07
M128T164	128.07	163.6	2.7	2.52456e+08	4.34845e+08	2.00536e+07	9.58565e+08	1.05048e+08	2.51204e+08	2.1812e+08	2.43282e+08	1.95395e+08	2.13832e+08
M128T165	128.108	164.8	2.7	3.36701e+07	6.48249e+07	7.38803e+07	2.35298e+07	6.8551e+07	1.52365e+07	7.10001e+07	2.65323e+07	6.9774e+07	7.22852e+07
M128T170	128.044	170	2.8	5.58036e+07	3.25731e+07	4.60292e+07	1.0034e+08	7.86868e+07	7.45567e+07	1.43802e+07	8.25498e+07	1.37914e+07	9.53637e+07
M128T187	128.07	187.4	3.1	1.49655e+08	1.06134e+08	4.06808e+07	3.92431e+07	1.38234e+08	1.48919e+08	1.9654e+08	1.91286e+08	2.31344e+08	1.78692e+08
M128T188	128.108	187.8	3.1	1.36196e+07	1.36836e+07	2.55945e+07	1.0358e+07	1.54099e+07	1.36227e+07	2.39859e+07	2.84071e+07	2.53093e+07	1.02355e+07
M128T202	128.108	201.9	3.4	2.20022e+07	3.5459e+07	4.76793e+07	1.83467e+07	1.26212e+07	4.88863e+07	4.87209e+07	4.36579e+07	5.09286e+07	2.05238e+07
M128T205	128.07	205.1	3.4	2.76616e+08	5.09716e+07	2.28262e+08	1.05782e+08	5.26445e+07	1.42444e+08	1.78325e+08	2.64465e+08	1.84877e+08	1.55901e+08
M128T215	128.07	215	3.6	2.96198e+07	2.05595e+08	3.0642e+07	8.24979e+07	2.54754e+08	8.55442e+07	3.20661e+07	3.02404e+07	1.51572e+08	3.02508e+07
M128T216	128.044	215.8	3.6	2.07114e+07	3.24168e+07	1.14158e+06	2.50902e+06	1.5845e+07	1.63694e+07	1.74306e+06	1.72401e+07	883207	1.50789e+07
M128T221	128.07	221.5	3.7	2.74009e+07	579998	2.6001e+08	1.69101e+08	1.41856e+08	1.66704e+08	2.56208e+08	2.97384e+07	3.10051e+07	1.04824e+08
M128T235_1	128.044	235.5	3.9	3.54915e+06	9.73328e+06	1.12747e+07	3.36597e+06	2.85976e+07	7.92571e+06	2.91077e+06	3.46753e+06	3.19217e+06	8.02034e+06
M128T235_2	128.108	235.3	3.9	4.98891e+06	2.61737e+07	9.25489e+06	4.58364e+07	4.12609e+07	7.78494e+06	3.95522e+07	3.00212e+07	4.089e+07	7.00128e+06
M128T239	128.07	239.3	4	8.93948e+07	3.27712e+08	1.45172e+08	1.04825e+08	7.31077e+07	6.23435e+07	1.34933e+08	2.90904e+08	3.54084e+07	1.36423e+08
M128T249	128.108	249.4	4.2	1.82418e+07	2.93717e+07	1.45521e+07	3.04458e+07	3.05851e+07	1.03973e+07	3.2115e+07	3.26664e+07	3.38343e+07	7.26418e+06
M128T250	128.07	249.8	4.2	8.31204e+07	2.21532e+07	8.56109e+07	8.24056e+07	1.02135e+08	7.45306e+07	7.08819e+07	8.65342e+07	2.17694e+08	2.34301e+07
M128T260	128.07	259.6	4.3	1.04918e+08	1.58577e+08	6.5058e+07	3.77427e+07	3.29344e+07	3.15709e+07	6.2738e+07	3.36319e+07	3.21447e+07	8.50589e+07
M128T262	128.108	261.7	4.4	2.68538e+07	1.15703e+07	2.76666e+07	6.88791e+06	2.02615e+07	7.31314e+06	2.89256e+07	5.5718e+06	2.90703e+07	7.8267e+06
M128T271	128.07	270.9	4.5	1.0307e+08	7.99966e+07	1.56774e+08	7.81902e+07	2.25183e+08	2.82799e+08	1.0058e+08	2.94188e+08	2.54631e+07	5.30276e+07
M128T275	128.107	275.1	4.6	4.89667e+06	5.05e+06	8.73043e+06	6.39785e+06	2.19697e+07	6.33269e+06	2.46065e+07	1.32567e+07	2.35947e+07	7.57066e+06
M128T285	128.07	284.6	4.7	2.9008e+07	9.87675e+07	1.40189e+08	1.06089e+08	3.02143e+07	3.02876e+07	3.12364e+07	3.06481e+07	2.24366e+08	3.17789e+07
M128T286	128.107	286.1	4.8	7.70482e+06	9.23024e+06	6.24618e+06	6.80877e+06	7.12129e+06	7.17355e+06	2.13658e+07	6.04583e+06	2.20504e+07	5.47988e+06
M128T298	128.107	297.7	5	5.26413e+06	5.33045e+06	8.82733e+06	9.33073e+06	1.91118e+07	6.38195e+06	1.9579e+07	6.8759e+06	1.90934e+07	6.16887e+06
M128T300	128.07	300.1	5	1.18215e+07	4.34331e+07	8.10893e+07	1.36708e+08	1.40909e+08	1.82081e+07	1.74498e+08	9.65057e+07	8.42358e+06	7.47922e+07
M128T310	128.107	309.6	5.2	1.86964e+06	9.74831e+06	7.18246e+06	1.47488e+07	9.43837e+06	1.09835e+07	1.50227e+07	5.08171e+06	1.50838e+07	4.96656e+06
M128T314	128.07	313.6	5.2	1.23884e+07	1.28171e+07	4.1058e+07	1.34377e+07	7.0887e+07	2.11799e+08	1.28889e+07	1.4048e+07	5.65623e+07	7.60965e+07
M128T322	128.07	321.9	5.4	5.2104e+07	1.8639e+08	4.91985e+07	6.09576e+07	1.49704e+07	1.5776e+07	1.52676e+07	1.48669e+07	1.51788e+07	1.5482e+07
M128T323	128.107	323.4	5.4	1.02177e+07	3.52728e+06	6.46146e+06	1.10705e+07	4.2924e+06	1.11402e+07	1.07243e+07	6.43262e+06	1.04675e+07	5.58969e+06
M128T333	128.07	332.7	5.5	1.11258e+07	1.12895e+07	3.30221e+07	3.01963e+07	3.90661e+07	1.16135e+07	6.95642e+07	1.29476e+08	4.02814e+07	3.02182e+07
M128T335	128.107	334.7	5.6	7.66603e+06	4.22799e+06	9.17805e+06	1.37163e+07	5.44433e+06	5.11519e+06	1.06835e+07	5.53532e+06	1.04332e+07	3.8198e+06
M128T345_1	128.07	344.8	5.7	8.8702e+06	8.8178e+06	3.76972e+07	8.91296e+06	2.09458e+07	8.88733e+06	2.39238e+07	8.94083e+06	3.16786e+07	3.40101e+07
M128T345_2	128.107	345.1	5.8	5.82547e+06	9.74043e+06	6.15106e+06	5.98682e+06	5.18508e+06	5.00726e+06	6.04525e+06	3.78074e+06	5.9942e+06	888227
M128T35	127.967	34.6	0.6	1.73314e+06	2.02919e+06	2.32516e+06	1.30368e+07	1.92915e+07	1.28378e+06	2.11312e+07	2.06774e+06	2.17585e+07	1.71342e+07
M128T363	128.107	363.5	6.1	3.77914e+06	4.73428e+06	3.21087e+06	4.61186e+06	4.87957e+06	7.11409e+06	4.34251e+06	3.39422e+06	4.12016e+06	4.26264e+06
M128T372	128.07	371.8	6.2	1.7217e+08	9.26916e+07	2.28536e+07	1.20299e+08	9.86125e+07	1.43668e+08	6.25074e+07	1.30931e+07	4.01137e+07	3.07182e+07
M128T375	128.107	375.4	6.3	5.05477e+06	9.37855e+06	6.58501e+06	9.39503e+06	2.6777e+07	6.50033e+06	9.07561e+06	7.77084e+06	8.30959e+06	2.54905e+07
M128T385	128.107	385.1	6.4	7.20845e+06	5.54331e+06	5.78206e+06	6.88661e+06	3.08845e+06	2.76166e+06	2.99421e+06	1.19611e+07	3.3113e+06	3.37693e+06
M128T40	128.019	40.2	0.7	1.96642e+08	3.2742e+08	3.68198e+08	1.99247e+08	3.40014e+08	1.9171e+08	2.73487e+08	2.70568e+08	3.54027e+08	1.69751e+08
M128T400	128.107	400.1	6.7	6.77585e+06	4.89579e+06	2.11889e+06	3.84791e+06	1.87201e+06	3.91004e+06	2.30393e+06	3.68255e+06	2.32844e+06	4.38227e+06
M128T402	128.07	402.3	6.7	1.11807e+06	8.22741e+06	5.94642e+06	1.30708e+06	1.21343e+06	1.27489e+06	4.19455e+06	8.41384e+06	8.34466e+06	1.21417e+07
M128T410	128.07	410.2	6.8	5.7315e+06	1.63068e+06	6.62189e+06	3.66547e+06	1.32156e+06	1.12183e+06	1.51811e+06	5.04925e+06	1.51806e+06	1.46887e+06
M128T416	128.107	416.1	6.9	3.72083e+06	6.63527e+06	6.14918e+06	3.2891e+06	1.13517e+07	2.89788e+06	1.29881e+06	3.60499e+06	1.4036e+06	2.3598e+06
M128T421	128.07	420.9	7	4.19391e+06	1.26409e+07	4.59864e+06	3.42825e+06	1.34371e+06	6.52997e+06	9.60979e+06	4.28824e+06	6.57e+06	4.87176e+06
M128T437	128.07	437.4	7.3	3.14479e+06	2.20903e+06	1.63022e+06	3.2949e+06	1.57934e+06	8.27872e+06	3.06026e+06	7.91324e+06	6.65593e+06	9.15391e+06
M128T448	128.07	447.7	7.5	3.74791e+06	9.72567e+06	1.1228e+06	2.75132e+06	2.59124e+07	786453	2.66445e+06	815596	822996	927200
M128T73	128.043	73	1.2	1.72828e+08	9.47182e+07	3.81768e+07	2.12887e+08	2.03171e+08	6.07552e+07	1.80254e+08	1.9842e+08	1.91775e+08	8.00079e+07
M128T78	128.07	78.5	1.3	1.06258e+08	2.4018e+08	1.53599e+08	2.57604e+08	1.37081e+08	2.0223e+08	1.61047e+08	1.37365e+08	1.784e+08	3.35822e+08
M128T80	128.054	79.6	1.3	2.76747e+07	2.75955e+07	2.55658e+07	1.54187e+06	2.95156e+07	570394	670936	2.87462e+07	391308	1.3049e+06
M128T93	128.07	92.7	1.5	1.83074e+08	1.86799e+08	5.40636e+07	3.83122e+07	2.73201e+08	1.50825e+08	1.59705e+08	1.52417e+08	4.02823e+07	4.05728e+07
M128T99	128.07	99.4	1.7	1.19132e+08	3.7693e+07	1.2088e+08	3.82104e+07	2.12149e+08	4.01742e+07	1.08061e+08	2.11515e+08	3.73939e+07	4.14398e+07
M129T101	129.054	100.6	1.7	1.71859e+07	1.58242e+07	1.73179e+07	1.54587e+07	8.24379e+07	1.76177e+08	1.61302e+07	7.37874e+07	6.30146e+07	1.01281e+08
M129T112_1	128.951	112.2	1.9	3.72501e+07	9.29995e+07	9.19375e+06	2.24732e+07	3.8827e+07	1.71908e+07	8.45645e+06	2.37111e+07	8.2233e+06	8.36322e+06
M129T112_2	129.054	111.8	1.9	1.16755e+08	2.27636e+07	6.53112e+07	3.89475e+08	9.74696e+07	1.55171e+08	5.95756e+07	5.30189e+07	1.10199e+08	2.35044e+07
M129T129_1	128.951	128.8	2.1	1.56049e+07	4.81144e+06	4.61031e+06	2.25235e+07	1.52557e+07	1.52405e+07	4.71159e+06	4.09339e+07	4.07871e+06	5.57674e+06
M129T129_2	129.054	129	2.1	1.73393e+08	2.63233e+08	1.1817e+08	2.87332e+07	1.02338e+08	1.16216e+08	1.42448e+08	2.43893e+08	6.98954e+07	2.79637e+07
M129T140	129.055	140.3	2.3	1.60574e+07	7.1976e+07	6.96247e+07	1.71354e+07	5.4186e+07	1.56296e+07	1.60952e+07	1.54103e+07	6.26329e+07	1.7211e+07
M129T150	129.054	150.1	2.5	2.13305e+08	1.76012e+07	5.98368e+07	1.71145e+07	1.04703e+08	1.71608e+07	1.66912e+07	1.71264e+07	6.51617e+07	1.76677e+07
M129T163	129.054	162.9	2.7	6.77562e+07	1.51809e+08	2.53623e+08	4.99229e+08	9.19224e+07	5.43282e+08	4.21088e+08	3.84069e+08	1.07932e+08	7.5807e+08
M129T164	128.951	164.1	2.7	9.02642e+06	8.07579e+06	1.76306e+07	2.32221e+07	8.07834e+06	1.74237e+07	8.09599e+06	3.29538e+07	3.84955e+07	8.57677e+06
M129T167	129.075	167.2	2.8	8.37324e+06	2.1108e+07	8.6565e+06	2.0573e+07	1.21966e+07	1.64772e+07	1.95713e+07	2.14318e+07	1.94139e+07	1.22927e+07
M129T195	129.054	195.5	3.3	4.50237e+07	1.43897e+07	1.32017e+07	1.35275e+07	7.62021e+07	1.38681e+07	1.30934e+07	1.68481e+07	4.68034e+07	1.34955e+07
M129T205	129.054	204.6	3.4	8.76362e+07	1.80168e+08	9.48687e+07	3.80753e+07	1.3994e+07	1.4053e+07	1.42377e+07	4.95796e+07	5.93479e+07	1.39469e+07
M129T215	129.055	215.4	3.6	1.3416e+07	1.31379e+07	1.31208e+07	2.68719e+07	9.18785e+07	3.39658e+07	1.08878e+08	3.06073e+07	4.17849e+07	3.44895e+07
M129T228	129.054	228.4	3.8	7.61973e+07	9.62839e+06	3.34194e+07	5.7672e+07	3.49587e+07	9.1455e+06	9.6204e+06	2.90605e+07	2.78015e+07	8.92532e+06
M129T244	129.054	243.6	4.1	6.54531e+06	6.18039e+06	6.66855e+06	2.099e+07	3.2421e+07	6.39003e+06	3.74765e+07	2.4344e+07	2.93441e+07	6.02422e+06
M129T249	129.128	249.1	4.2	1.58874e+06	1.65461e+06	2.14924e+06	1.7626e+06	1.69954e+06	1.74519e+06	1.46258e+06	1.95638e+06	1.63452e+06	1.51776e+06
M129T252	129.055	251.8	4.2	3.61046e+07	2.31548e+07	6.99735e+07	2.76517e+07	1.93831e+07	7.25788e+06	7.98318e+06	3.11848e+07	7.34781e+06	7.20348e+06
M129T275	129.07	275.1	4.6	4.01515e+06	5.94092e+06	980317	1.10133e+06	1.39918e+06	849739	2.13345e+06	1.20445e+06	2.17081e+06	5.17416e+06
M129T282	129.054	281.9	4.7	4.18589e+07	2.76427e+07	3.34098e+07	1.88282e+07	6.24e+06	1.33814e+07	2.43246e+07	6.18535e+06	4.26066e+07	1.02407e+08
M129T315	129.054	314.9	5.2	4.1341e+06	4.2411e+06	4.11749e+06	4.03123e+06	1.98594e+07	3.32936e+07	4.00769e+06	2.39466e+07	9.40526e+06	3.8375e+06
M129T336	129.128	336.1	5.6	3.88e+06	3.63843e+06	3.97686e+06	3.40221e+06	3.80511e+06	4.57067e+06	3.65825e+06	3.56536e+06	3.3778e+06	3.92479e+06
M129T36	129.054	35.7	0.6	0	0	0	2.12636e+06	1.31466e+08	0	1.22263e+08	1.29742e+08	1.24622e+08	1.2822e+08
M129T363	129.054	362.6	6	5.54395e+06	4.21247e+07	4.53289e+06	1.50848e+07	4.19992e+06	7.66872e+06	7.52328e+06	1.93952e+07	3.64707e+06	7.33157e+06
M129T374	129.018	374.3	6.2	388315	509150	462654	452689	72159.7	579862	338689	501016	364930	73828.4
M129T40	129.021	40.2	0.7	2.50122e+07	4.21678e+07	4.69158e+07	2.64634e+07	4.20676e+07	2.32917e+07	3.53228e+07	3.55186e+07	4.8097e+07	2.13179e+07
M129T42	129.102	42.3	0.7	1.08431e+07	1.1297e+07	2.72745e+07	3.94199e+07	1.05937e+07	3.80958e+06	7.04957e+06	4.28743e+06	7.01559e+06	7.67808e+06
M129T435	129.066	435	7.2	7.05104e+06	7.39094e+06	2.98319e+06	2.5681e+06	2.72363e+06	2.45169e+06	1.11485e+07	6.5897e+06	6.86023e+06	3.02837e+06
M129T446	129.066	445.6	7.4	6.43011e+06	6.11756e+06	1.6595e+06	1.43129e+06	1.58693e+06	1.59097e+06	4.96494e+06	7.09884e+06	1.0442e+07	1.79619e+07
M129T49	129.066	48.6	0.8	3.49763e+07	2.71605e+07	3.33627e+07	3.93231e+07	2.25968e+07	2.68061e+07	2.95539e+07	1.79299e+07	2.65684e+07	2.8927e+07
M129T68_1	128.951	67.8	1.1	2.38285e+07	4.06497e+07	4.58482e+06	5.48954e+06	1.46157e+07	1.51376e+07	4.08495e+06	5.45368e+07	3.30364e+06	2.72759e+07
M129T68_2	129.054	68.3	1.1	4.01537e+08	3.21635e+08	4.66737e+08	3.73405e+08	4.06587e+08	1.90459e+08	4.32735e+08	5.61128e+07	4.36387e+08	1.00114e+08
M130T100	130.087	99.9	1.7	6.03487e+07	2.55245e+07	3.27045e+07	3.37828e+07	5.97127e+07	1.75459e+07	8.06425e+07	7.46865e+07	5.31088e+07	1.16646e+08
M130T107	130.049	107.4	1.8	1.26869e+08	8.1622e+07	1.3756e+08	1.72549e+08	2.53457e+07	2.49665e+07	1.10347e+08	1.14485e+08	2.31888e+08	2.64668e+07
M130T113	130.086	113.3	1.9	1.23816e+08	2.57356e+07	2.58831e+07	2.7288e+07	2.74945e+07	7.46484e+07	4.97358e+07	2.28683e+07	2.42559e+07	4.71258e+07
M130T114	130.049	113.6	1.9	2.10297e+07	1.99179e+07	1.29578e+08	2.21423e+07	1.71088e+08	1.08196e+08	2.48471e+07	2.23785e+07	2.16492e+07	7.80728e+07
M130T121	130.049	120.9	2	7.48378e+07	1.69451e+08	1.94735e+07	9.1899e+07	2.22284e+07	8.08862e+07	2.0222e+07	6.83784e+07	2.01235e+07	7.36817e+07
M130T123	130.086	122.7	2	1.84378e+07	4.13692e+07	4.60068e+07	2.21313e+07	1.13128e+08	1.76907e+07	6.17668e+07	6.32078e+07	1.39453e+08	4.22245e+07
M130T131_1	130.049	130.7	2.2	2.49123e+07	2.5002e+07	1.75438e+08	1.84863e+08	9.92024e+07	6.20696e+07	1.54808e+08	8.9783e+07	1.47397e+08	8.0916e+07
M130T131_2	130.086	130.7	2.2	1.99921e+07	3.01354e+07	6.75523e+07	1.88623e+08	2.13458e+07	8.94906e+07	3.93549e+07	5.28e+07	2.17035e+07	4.27264e+07
M130T135	130.065	135	2.2	1.18209e+08	1.30137e+08	1.59428e+08	8.89462e+07	1.03379e+08	1.08992e+08	1.29486e+08	7.92415e+07	1.56021e+08	7.17359e+07
M130T143	130.049	143	2.4	1.22527e+08	8.62476e+07	1.22476e+08	6.92167e+07	1.36939e+08	7.36772e+07	1.63378e+08	2.63853e+07	1.64398e+08	7.16567e+07
M130T146	130.086	145.7	2.4	2.98103e+07	6.45394e+07	3.84831e+07	3.1514e+07	3.11634e+07	1.13682e+08	6.97671e+07	6.42883e+07	7.95142e+07	1.1469e+08
M130T153_1	130.049	152.9	2.5	1.51178e+08	2.20789e+07	1.00554e+08	8.26996e+07	1.08645e+08	9.47624e+07	1.94878e+07	2.17415e+07	2.1183e+07	2.04685e+07
M130T153_2	130.086	152.6	2.5	2.89215e+08	2.81035e+07	8.71959e+07	7.56937e+07	7.71621e+07	2.93299e+07	5.63053e+07	2.73435e+07	2.69513e+07	2.46863e+07
M130T162	130.086	162.5	2.7	2.15448e+07	5.04388e+07	7.31218e+07	2.31281e+07	2.82792e+07	1.41734e+07	2.06182e+07	1.17663e+08	6.50722e+07	4.38517e+07
M130T163	130.049	163.1	2.7	2.51874e+07	2.06895e+08	8.50004e+07	8.92131e+07	1.20285e+08	9.84445e+07	1.45946e+08	4.67753e+08	1.40095e+08	2.5295e+07
M130T172	130.049	172.5	2.9	1.67788e+08	7.17491e+07	1.15768e+08	1.27755e+08	2.5686e+07	2.23987e+08	1.6056e+08	2.70368e+07	2.67226e+07	3.61844e+08
M130T173	130.086	173.2	2.9	3.58391e+07	4.64289e+07	5.58814e+07	7.47672e+07	4.69428e+07	9.59097e+07	9.62409e+07	4.45681e+07	7.35604e+07	6.86804e+07
M130T180	130.065	180.4	3	1.15328e+07	1.70227e+07	1.53962e+07	8.17577e+06	3.19011e+07	4.02069e+07	1.08359e+07	7.98464e+06	4.30732e+07	7.19944e+06
M130T182	130.159	181.6	3	2.5901e+07	3.43013e+07	5.71425e+07	4.43194e+07	2.63857e+07	2.7377e+07	5.81763e+06	3.31088e+07	3.8772e+07	2.89042e+07
M130T185	130.086	185.3	3.1	2.74714e+07	2.47971e+07	6.36e+07	5.15009e+07	2.57341e+07	2.51652e+07	2.4083e+07	3.82568e+07	6.67694e+07	5.63678e+07
M130T195	130.159	195	3.2	5.0558e+07	4.83994e+07	4.34333e+07	4.83721e+07	5.03705e+07	4.13223e+07	1.0287e+07	3.85269e+07	1.07073e+07	3.63847e+07
M130T196	130.049	195.6	3.3	1.57032e+08	3.2959e+08	8.39815e+07	1.15596e+08	1.48072e+08	3.25658e+07	3.24115e+07	3.39259e+07	3.18103e+07	9.18268e+07
M130T198	130.087	198.1	3.3	2.98882e+07	1.6657e+08	4.06849e+07	5.08918e+07	9.46465e+07	4.30009e+07	2.96208e+07	3.05585e+07	5.00905e+07	3.67478e+07
M130T206_1	130.049	206.2	3.4	2.31275e+08	2.63668e+07	1.46312e+08	2.04651e+08	2.83183e+07	2.07652e+08	1.59777e+08	2.06146e+08	6.31629e+07	7.96598e+07
M130T206_2	130.065	206.1	3.4	8.351e+06	9.12961e+06	1.13685e+07	1.22047e+07	3.35416e+07	1.04949e+07	8.6121e+06	9.5102e+06	3.26763e+07	4.99306e+06
M130T206_3	130.086	205.7	3.4	1.21341e+08	3.0326e+07	6.26592e+07	3.53861e+07	3.01252e+07	2.06892e+07	2.71967e+07	1.02541e+08	2.92038e+07	5.11509e+07
M130T218	130.086	218.4	3.6	3.36794e+07	3.64553e+07	6.02219e+07	4.0339e+07	8.01545e+07	1.09547e+08	1.40528e+08	4.89393e+07	6.17202e+07	1.0737e+08
M130T220	130.049	219.6	3.7	3.31138e+07	3.2187e+07	1.20587e+08	1.2279e+08	2.17986e+08	1.61235e+08	1.06164e+08	3.82506e+07	9.29008e+07	1.76521e+08
M130T222	130.066	222	3.7	5.76089e+07	7.87505e+07	4.73605e+07	5.84685e+07	5.42085e+07	9.95639e+07	1.23431e+08	7.80897e+07	6.3193e+07	6.16903e+07
M130T230	130.086	230.5	3.8	1.05295e+08	6.52317e+07	4.09307e+07	5.85387e+07	5.19106e+07	3.60009e+07	3.62625e+07	3.40273e+07	9.24812e+07	3.65206e+07
M130T238_1	130.049	238	4	2.74317e+07	2.2327e+08	2.76245e+07	1.26485e+08	6.57524e+07	2.96953e+07	3.01124e+07	1.66874e+08	1.04146e+08	9.18405e+07
M130T238_2	130.066	237.5	4	1.16173e+07	1.88472e+07	1.58831e+07	6.57215e+06	1.13762e+07	3.2874e+07	1.43791e+08	1.29681e+07	8.22821e+07	1.90963e+07
M130T238_3	130.086	238	4	3.08948e+07	2.4106e+07	3.9754e+07	3.02436e+07	2.937e+07	4.54729e+07	4.08716e+07	8.21881e+07	3.29069e+07	3.05844e+07
M130T250_1	130.086	250.1	4.2	5.59862e+07	5.39227e+07	6.27229e+07	3.77845e+07	4.34917e+07	6.00927e+07	3.23286e+07	3.25604e+07	6.3355e+07	3.25539e+07
M130T250_2	130.123	250.3	4.2	2.96834e+06	3.65755e+06	3.21732e+07	3.97703e+06	1.10585e+07	3.07922e+06	3.07122e+06	3.492e+06	3.01188e+06	3.16796e+06
M130T251	130.049	250.7	4.2	1.38267e+08	3.72422e+07	3.31649e+08	1.01955e+08	1.21603e+08	1.79348e+08	4.47913e+08	1.35435e+08	1.49623e+08	1.32137e+08
M130T253	130.066	253.4	4.2	3.01641e+06	4.95068e+07	8.03158e+06	2.88444e+06	5.1237e+07	6.13238e+06	4.85675e+07	7.18566e+06	1.31157e+07	4.87581e+07
M130T262	130.086	262	4.4	4.24929e+07	4.52735e+07	4.35258e+07	6.35641e+07	3.10884e+07	6.03537e+07	3.51169e+07	2.87106e+07	3.41491e+07	3.67439e+07
M130T263	130.049	262.9	4.4	1.56512e+08	2.81681e+08	3.65143e+07	1.76644e+08	3.84837e+07	2.88611e+08	3.85382e+07	3.69688e+07	1.05696e+08	1.11556e+08
M130T264	130.066	263.7	4.4	4.71324e+06	1.19308e+07	3.56693e+07	4.83123e+06	3.92924e+07	3.79764e+06	6.83282e+06	4.49095e+06	3.48755e+06	3.62139e+07
M130T272_1	130.049	272.1	4.5	1.40152e+08	2.10753e+07	1.15398e+08	7.00794e+07	1.92424e+08	2.47444e+07	2.3967e+07	1.76552e+08	2.6204e+07	1.21409e+08
M130T272_2	130.087	271.5	4.5	5.41004e+07	2.95881e+07	4.65697e+07	3.21794e+07	1.13635e+08	2.90681e+07	2.72358e+07	1.28728e+08	2.80106e+07	2.83557e+07
M130T276	130.066	276.3	4.6	3.37254e+06	4.79332e+06	5.40625e+06	5.72514e+06	2.97585e+07	5.03262e+06	5.98898e+06	5.63845e+06	5.19387e+06	2.5746e+07
M130T284_1	130.049	283.9	4.7	1.61744e+08	1.8361e+08	9.39467e+07	1.4491e+08	3.3302e+07	7.31149e+07	3.46099e+07	3.35336e+07	3.50762e+08	1.54532e+08
M130T284_2	130.086	283.7	4.7	3.50689e+07	6.43524e+07	8.12912e+07	4.68796e+07	3.47352e+07	3.38253e+07	3.59883e+07	3.37744e+07	1.08402e+08	7.4954e+07
M130T286	130.066	285.8	4.8	2.73033e+06	3.118e+06	3.22709e+07	3.52412e+07	3.04044e+07	3.63763e+06	3.50934e+06	3.10257e+07	5.0321e+06	3.59506e+07
M130T296	130.066	296	4.9	3.09376e+06	3.96675e+06	3.92924e+06	5.69005e+06	3.41516e+07	2.18475e+06	4.58403e+06	3.31853e+06	3.30202e+06	3.12348e+07
M130T298_1	130.049	298.4	5	1.30422e+08	8.99925e+07	2.46181e+08	1.29568e+08	1.03688e+08	2.59814e+07	3.24756e+08	1.25162e+08	3.03406e+07	1.52766e+08
M130T298_2	130.086	297.5	5	9.9597e+07	3.02569e+07	8.96539e+07	8.15472e+07	7.85775e+07	8.62913e+07	2.90245e+07	3.38824e+07	4.64243e+07	4.45662e+07
M130T309_1	130.066	309	5.2	3.26753e+06	4.03502e+06	4.67519e+06	2.38412e+06	3.69157e+07	2.50591e+06	3.53216e+06	3.63339e+06	2.9718e+06	3.55794e+07
M130T309_2	130.086	308.5	5.1	3.29141e+07	3.03432e+07	2.87878e+07	2.93586e+07	5.38854e+07	2.99011e+07	2.65528e+07	6.10796e+07	4.30985e+07	2.82463e+07
M130T310	130.049	310.1	5.2	8.5644e+07	2.13469e+07	2.32005e+07	1.12699e+08	1.78317e+08	2.39861e+07	2.22376e+07	2.10887e+07	1.87107e+08	6.39165e+07
M130T318	130.066	318.1	5.3	3.44391e+07	3.67531e+07	3.5738e+07	3.06328e+06	3.54404e+07	3.58665e+06	5.72703e+06	2.38316e+06	5.6496e+06	3.55183e+07
M130T322_1	130.049	321.7	5.4	1.3428e+08	1.35159e+08	8.75547e+07	1.48028e+08	1.4013e+08	4.5375e+08	1.25441e+08	9.19078e+07	2.42412e+07	4.56646e+07
M130T322_2	130.086	321.8	5.4	3.24033e+07	4.0562e+07	5.36432e+07	8.39441e+07	3.90228e+07	3.48389e+07	3.27584e+07	3.19107e+07	3.21949e+07	3.19665e+07
M130T331	130.086	331.2	5.5	5.73409e+07	2.49731e+07	3.25274e+07	2.30099e+07	6.13325e+07	3.26768e+07	7.07908e+07	3.79445e+07	6.19243e+07	1.98099e+07
M130T333	130.049	333.4	5.6	7.22059e+07	5.08042e+07	1.36966e+08	7.1603e+07	1.16547e+08	1.69046e+07	1.68043e+07	1.45098e+08	1.51348e+07	6.77521e+07
M130T334	130.066	333.5	5.6	3.48901e+06	2.52223e+06	2.76782e+06	1.85635e+06	2.7417e+07	4.84105e+06	5.8473e+06	2.83486e+06	4.85345e+06	2.56428e+07
M130T341	130.086	340.7	5.7	3.97169e+07	4.82741e+07	6.50612e+07	3.16692e+07	3.04563e+07	4.98076e+07	3.30181e+07	3.06841e+07	3.01293e+07	8.0297e+07
M130T346	130.16	346.3	5.8	2.16122e+07	7.04283e+07	5.68356e+07	5.99441e+07	8.1123e+07	7.42724e+07	1.9913e+07	2.12019e+07	1.93837e+07	2.05918e+07
M130T350	130.066	349.9	5.8	2.87477e+06	5.98427e+06	3.25346e+06	3.83941e+06	2.16845e+07	3.25373e+06	3.01052e+06	7.06249e+06	4.54918e+06	2.04393e+07
M130T362	130.049	362.3	6	2.81891e+08	3.55079e+08	2.83825e+08	3.91338e+07	5.72551e+07	3.72837e+08	1.52862e+08	1.4538e+08	3.86059e+08	3.15498e+08
M130T374	130.086	374.1	6.2	1.26182e+08	3.52575e+07	4.85738e+07	6.63367e+07	9.59458e+07	1.28597e+08	5.00182e+07	1.65258e+08	1.55161e+08	2.8592e+07
M130T382	130.159	382.1	6.4	1.07669e+09	1.08768e+09	1.68702e+09	1.32861e+09	8.36573e+08	4.30977e+08	2.71309e+08	9.00877e+08	1.72014e+09	1.42685e+09
M130T389	130.066	388.8	6.5	4.48788e+06	1.8088e+07	6.4532e+07	1.01996e+07	7.51158e+06	6.4046e+07	1.03796e+07	1.5209e+07	7.68076e+06	8.02362e+06
M130T40	130.017	40.2	0.7	2.50946e+07	4.51507e+07	5.06904e+07	2.57219e+07	4.71266e+07	2.40922e+07	3.91447e+07	3.69645e+07	4.85455e+07	2.42519e+07
M130T402	130.086	401.8	6.7	3.44991e+06	2.20301e+07	3.86482e+06	1.68482e+07	1.35656e+07	1.76716e+07	1.22653e+07	3.02876e+06	3.61955e+06	1.88159e+07
M130T406	130.049	406.1	6.8	6.57152e+06	8.89499e+06	9.44185e+06	1.38684e+06	7.218e+06	1.2357e+07	9.1427e+06	4.9033e+06	8.93755e+06	1.01115e+07
M130T409	130.086	408.7	6.8	2.28892e+07	2.40683e+07	2.59079e+07	3.69443e+06	2.29618e+07	3.44336e+06	1.27709e+07	3.72196e+06	4.11037e+06	8.14995e+06
M130T419	130.049	419.2	7	703374	8.47701e+06	1.09531e+06	776085	4.56928e+06	5.04542e+06	5.05079e+06	6.52207e+06	4.45819e+06	1.4396e+07
M130T42	130.092	42.3	0.7	5.77036e+07	3.68418e+07	1.00628e+08	7.86303e+08	2.38917e+08	1.8184e+07	3.74362e+07	2.12341e+07	2.50937e+07	4.48633e+07
M130T426	130.086	426	7.1	2.79712e+06	1.30386e+07	1.16728e+07	1.09849e+07	9.06732e+06	9.67512e+06	8.51118e+06	1.50173e+07	2.33135e+07	1.09028e+07
M130T435	130.086	435	7.2	2.04937e+06	2.3024e+06	8.46853e+06	1.2709e+07	2.04215e+06	2.13572e+06	9.82957e+06	2.04834e+06	2.32264e+06	7.5891e+06
M130T437	130.049	436.8	7.3	9.08305e+06	8.05101e+06	1.35778e+07	3.76525e+07	1.16275e+07	7.93555e+06	1.31359e+07	5.48573e+06	1.08139e+07	9.63254e+06
M130T443	130.086	443.5	7.4	1.4215e+07	1.95854e+07	1.15032e+07	3.80695e+06	1.53376e+07	9.63173e+06	5.38115e+06	1.40471e+07	2.70881e+06	9.31468e+06
M130T445	130.159	444.6	7.4	3.40879e+08	4.91084e+08	9.21277e+07	2.98063e+08	8.03545e+08	6.96363e+08	3.87212e+08	1.28264e+08	6.07466e+07	1.68807e+08
M130T448_1	130.049	447.7	7.5	1.76548e+06	3.46274e+06	4.98185e+06	647127	760091	4.79442e+06	833991	2.09277e+06	754903	6.19375e+06
M130T448_2	130.066	447.6	7.5	7.97305e+06	1.66848e+07	8.1476e+06	3.57116e+06	9.35799e+06	2.12125e+06	1.59962e+07	1.17055e+07	9.15339e+06	2.69086e+06
M130T48	130.049	48.4	0.8	1.53939e+09	9.49797e+08	2.56266e+09	3.07034e+09	1.29177e+09	1.81868e+08	3.77602e+08	4.10781e+08	6.34833e+08	1.62332e+09
M130T51_1	130.086	51	0.8	6.11701e+08	8.23224e+08	2.06413e+09	1.48086e+09	1.02789e+09	5.35156e+08	7.00824e+08	9.18255e+08	1.32747e+09	1.34053e+09
M130T51_2	130.098	51	0.8	3.29852e+08	3.43124e+08	3.17766e+08	6.20395e+08	7.23439e+07	2.54669e+08	4.1321e+08	1.36788e+08	2.7242e+08	2.7286e+08
M130T67	130.097	67.5	1.1	6.9104e+07	1.58094e+08	1.24696e+08	2.20865e+08	9.21544e+06	1.1438e+08	1.4392e+08	3.82528e+08	4.57894e+08	5.03953e+07
M130T71	130.05	70.8	1.2	2.94596e+08	2.28108e+08	3.22235e+08	2.86272e+08	3.80588e+08	1.55943e+08	1.65906e+08	1.5182e+08	3.65526e+07	2.03865e+08
M130T82	130.049	82.3	1.4	1.6874e+08	1.34394e+08	1.85033e+08	4.18988e+07	3.08419e+07	1.25364e+08	2.79704e+07	1.26167e+08	1.30559e+08	1.62354e+08
M130T83	130.087	83.4	1.4	1.04882e+08	4.351e+07	5.27491e+07	5.87904e+07	1.09474e+07	5.51301e+07	6.39131e+07	1.30517e+08	1.64621e+08	1.28725e+08
M130T93	130.086	93.1	1.6	2.96338e+07	2.17723e+08	1.06481e+08	6.44472e+07	4.26097e+07	5.15834e+07	5.79097e+07	2.35626e+07	2.47277e+07	2.75625e+07
M130T98	130.049	98.5	1.6	1.10188e+08	5.06968e+07	3.19244e+07	9.62923e+07	1.3486e+08	9.61264e+07	1.84967e+08	1.0882e+08	2.41268e+07	2.08008e+08
M131T100	131.118	99.8	1.7	3.48444e+07	2.60981e+07	8.11722e+06	3.02751e+07	3.49679e+07	8.52545e+06	8.71343e+06	8.06664e+06	8.05533e+06	7.88711e+06
M131T121	131.118	120.8	2	5.729e+07	3.10841e+07	8.01384e+06	2.67349e+07	8.30672e+06	8.00431e+06	8.37742e+06	4.1639e+06	8.71107e+06	3.81851e+07
M131T132	131.118	132.4	2.2	2.71284e+07	3.28185e+07	4.37289e+07	4.5656e+07	4.20278e+07	2.70238e+07	9.8457e+06	3.73782e+07	5.28223e+07	5.83545e+07
M131T136	131.069	136	2.3	1.22783e+07	1.06421e+07	2.66298e+07	8.40122e+06	1.7268e+07	9.31678e+06	1.72863e+07	2.0833e+07	2.9317e+07	7.36248e+06
M131T145	131.118	145	2.4	4.11237e+07	4.39846e+07	2.91383e+07	7.76796e+06	2.43421e+07	9.02271e+06	8.46166e+06	3.41596e+07	3.16424e+07	2.59901e+07
M131T153	131.118	153.5	2.6	8.96495e+06	3.47916e+07	3.00525e+07	8.66254e+07	4.56534e+07	7.71721e+07	8.39952e+06	8.94764e+06	2.74876e+07	2.52518e+07
M131T170	131.119	169.8	2.8	8.50073e+07	2.96872e+07	1.07715e+07	2.022e+07	4.71956e+07	1.08973e+07	1.15445e+07	1.14613e+07	4.39057e+07	1.07735e+07
M131T180	131.049	179.7	3	1.52146e+06	2.56307e+06	2.16863e+06	2.92078e+06	4.77591e+06	3.4286e+06	3.55913e+06	2.19073e+06	3.10239e+06	3.32277e+06
M131T190	131.118	189.8	3.2	4.69964e+07	1.13354e+07	5.2095e+07	4.26722e+07	1.1055e+07	1.10677e+07	1.02816e+07	1.07829e+07	3.31777e+07	2.26875e+07
M131T195	131.049	194.7	3.2	9.03194e+06	6.42681e+06	4.57894e+06	6.5895e+06	2.4129e+06	8.14473e+06	7.19321e+06	5.06725e+06	1.9827e+06	5.38531e+06
M131T199	131.118	198.6	3.3	3.13695e+07	8.6475e+07	6.9902e+06	6.28112e+06	7.11933e+06	4.90559e+07	7.20192e+06	2.79122e+07	7.16414e+06	2.04199e+07
M131T217	131.118	216.9	3.6	2.61651e+07	3.22611e+07	2.4523e+07	3.13191e+07	1.10355e+08	2.66553e+07	9.25886e+06	2.8502e+07	8.89922e+06	4.88288e+07
M131T222	131.069	222	3.7	6.2435e+06	8.50012e+06	5.48103e+06	5.71758e+06	5.97101e+06	9.12551e+06	1.13502e+07	8.10345e+06	6.31457e+06	6.76192e+06
M131T231	131.086	231.1	3.9	1.90864e+06	1.63779e+06	1.49831e+06	1.72403e+06	2.1732e+06	1.98295e+06	2.22386e+06	2.34632e+06	1.29269e+06	1.99341e+06
M131T238	131.073	238	4	5.79615e+06	5.53926e+06	5.84424e+06	5.64512e+06	6.48653e+06	8.32333e+06	8.29479e+07	5.66817e+06	4.87598e+07	9.79457e+06
M131T239	131.118	238.9	4	1.5064e+07	1.96628e+07	3.20272e+07	4.11946e+06	2.63268e+07	2.6948e+07	2.42441e+07	3.68701e+07	1.74807e+07	5.23557e+07
M131T251	131.118	250.9	4.2	2.64229e+07	1.96987e+07	2.8882e+07	1.96822e+07	2.31794e+07	2.0628e+07	4.93315e+06	4.63484e+06	1.93056e+07	4.78094e+06
M131T264	131.118	263.7	4.4	4.79253e+07	4.57363e+06	2.06129e+07	2.95879e+07	5.93591e+06	2.08105e+07	5.82833e+06	5.72677e+06	5.71691e+06	2.37789e+07
M131T271	131.118	271.4	4.5	4.96304e+06	1.77048e+07	1.2492e+07	4.65064e+06	2.39786e+07	1.56752e+07	5.01812e+06	8.8286e+07	2.30655e+07	1.97362e+07
M131T291	131.118	290.9	4.8	5.05149e+06	2.17587e+07	3.70893e+07	1.32106e+07	4.99434e+06	1.12892e+07	5.16561e+06	5.00451e+06	5.56448e+06	1.53669e+07
M131T311	131.118	311.1	5.2	2.38237e+07	5.1287e+06	2.4935e+07	1.50483e+07	2.14927e+07	2.94762e+07	5.15027e+06	3.40432e+07	4.71444e+06	4.87229e+06
M131T319	130.534	319.4	5.3	1.10525e+07	1.16662e+07	1.29191e+07	9.63506e+06	9.1177e+06	2.22339e+06	5.74696e+06	2.14881e+06	1.9717e+06	1.88195e+06
M131T321	131.118	320.8	5.3	8.96046e+06	5.94908e+07	1.76009e+07	1.41283e+07	4.21894e+06	4.63108e+06	4.24193e+06	4.33825e+06	1.25569e+07	1.75345e+07
M131T333	131.118	333.2	5.6	3.80115e+06	3.36772e+06	3.581e+06	1.6911e+07	1.77608e+07	8.0801e+06	3.74531e+06	2.99502e+07	1.30928e+07	9.95599e+06
M131T334	130.534	334	5.6	1.21751e+07	9.23822e+06	2.5633e+06	6.64111e+06	1.00826e+07	2.37677e+06	1.1164e+07	2.51832e+06	1.99909e+06	2.28648e+06
M131T34	130.967	34.3	0.6	1.32221e+07	7.54558e+06	1.27605e+07	1.3357e+07	1.15477e+07	1.53691e+07	8.03185e+06	2.76154e+06	2.89564e+06	2.96435e+06
M131T349	130.533	348.7	5.8	1.36904e+07	6.89996e+06	2.1826e+06	8.52957e+06	1.97767e+06	1.92265e+06	6.25957e+06	1.99012e+06	1.92008e+06	1.8741e+06
M131T370	131.118	370.4	6.2	7.72889e+07	2.18744e+07	1.7879e+07	2.56445e+07	3.05715e+07	4.08458e+07	7.42324e+06	1.19667e+07	5.35873e+07	2.6311e+07
M131T375	130.533	375.1	6.3	2.58955e+07	4.45104e+07	2.25113e+07	8.24517e+06	3.93316e+07	3.82942e+07	2.44467e+07	5.53026e+06	5.86191e+06	6.66239e+06
M131T382	131.163	382.4	6.4	8.58624e+07	9.73498e+07	1.74315e+07	6.4641e+07	1.56988e+07	8.19706e+07	1.4504e+07	3.54271e+07	1.61745e+07	1.28728e+08
M131T387	131.118	387	6.4	1.80667e+06	8.66815e+06	2.2567e+06	7.81338e+06	6.18757e+06	1.6621e+06	2.10449e+06	5.98232e+06	1.85463e+06	6.26259e+06
M131T390	131.163	390.1	6.5	6.67637e+06	6.81787e+06	3.20439e+07	6.72525e+06	2.16528e+07	6.11504e+06	2.24645e+07	1.48669e+07	3.18985e+07	6.76683e+06
M131T396	131.118	396.5	6.6	1.27709e+06	7.16587e+06	7.00172e+06	3.6092e+06	5.29129e+06	1.14414e+06	1.51475e+06	4.28184e+06	1.39866e+06	5.2882e+06
M131T398	130.533	397.7	6.6	8.04192e+06	2.1676e+06	9.27922e+06	5.11231e+06	934339	1.08765e+06	4.37872e+06	993276	1.39151e+06	1.02876e+07
M131T40	130.548	39.6	0.7	2.06886e+06	762631	698891	352537	2.05597e+06	1.54563e+06	1.43026e+06	675359	2.34739e+06	229471
M131T408	131.118	407.9	6.8	1.10599e+06	6.77566e+06	2.59907e+06	2.33703e+06	3.10992e+06	3.35644e+06	1.21987e+06	1.04046e+06	3.54491e+06	8.8337e+06
M131T419	130.534	418.6	7	1.54022e+06	1.18679e+07	6.92199e+06	3.33845e+06	3.14416e+06	8.70982e+06	1.50252e+07	1.12557e+07	1.41916e+06	9.27377e+06
M131T42	131.09	42.2	0.7	1.3183e+07	1.20131e+07	1.49538e+07	5.04156e+07	1.38343e+07	7.34572e+06	6.10557e+06	7.31587e+06	8.95037e+06	7.71604e+06
M131T421	131.118	421	7	797159	3.53208e+06	3.699e+06	575451	3.04627e+06	3.56857e+06	699035	9.36349e+06	4.54448e+06	4.23254e+06
M131T423	131.164	422.9	7	1.07661e+07	2.79391e+07	4.0033e+07	9.74187e+06	5.36363e+07	1.59684e+07	1.01047e+07	4.61149e+07	1.05518e+07	1.07964e+07
M131T433	130.534	432.7	7.2	2.19367e+07	7.18455e+06	7.96643e+06	1.22172e+07	1.56427e+06	9.96696e+06	1.08334e+07	1.54273e+06	1.86799e+06	6.20569e+06
M131T437	131.118	436.6	7.3	942651	4.38257e+06	2.52355e+06	2.81341e+06	951514	2.92036e+06	881705	959026	983877	3.92849e+06
M131T446	131.118	446.5	7.4	3.62491e+06	2.68815e+06	3.41338e+06	1.36376e+06	7.11804e+06	2.43599e+06	712654	3.33257e+06	5.77194e+06	4.4113e+06
M131T447	131.163	447.1	7.5	1.39842e+07	2.40828e+07	5.49938e+06	3.95706e+07	2.04428e+07	1.87696e+07	9.53772e+06	1.08002e+07	4.63841e+07	1.65563e+07
M131T448	130.534	447.7	7.5	2.43863e+06	7.62315e+06	1.3637e+07	3.22725e+06	2.68979e+06	8.62298e+06	6.0117e+06	1.39635e+07	1.32187e+06	1.07764e+07
M131T48	131.054	48.3	0.8	7.55662e+07	5.23979e+07	1.26273e+08	1.57431e+08	6.76959e+07	5.97521e+06	1.79246e+07	2.02736e+07	3.07283e+07	9.02548e+07
M131T51_1	131.09	51.1	0.9	3.73003e+07	4.67957e+07	1.27797e+08	9.2758e+07	6.08045e+07	3.06448e+07	4.82809e+07	6.03701e+07	7.81992e+07	8.77229e+07
M131T51_2	131.101	51.4	0.9	1.09416e+07	1.23985e+07	1.29047e+07	3.36315e+07	1.60258e+07	1.13246e+07	1.89078e+07	3.90485e+06	1.71071e+07	1.94479e+07
M131T57	131.011	56.7	0.9	1.83271e+06	1.31784e+06	775758	4.90669e+06	2.73623e+06	3.91118e+06	6.43264e+06	3.8953e+06	5.80103e+06	4.80687e+06
M131T68	131.09	67.7	1.1	7.08644e+06	8.27403e+06	1.00107e+07	3.20347e+07	1.46568e+07	1.06267e+07	8.76149e+06	2.32151e+07	2.88382e+07	1.47439e+07
M131T71	131.054	70.7	1.2	1.52283e+07	1.24591e+07	1.54898e+07	1.21167e+07	1.79799e+07	9.55139e+06	9.26406e+06	7.26003e+06	7.60475e+06	1.11392e+07
M131T81	131.118	80.5	1.3	3.24325e+07	3.41615e+07	8.37029e+06	3.10306e+07	2.86814e+07	8.98419e+06	8.37489e+06	4.2743e+07	3.95876e+07	3.36651e+07
M131T85	131.049	85.3	1.4	1.86165e+07	5.21447e+07	3.07141e+07	1.70744e+08	4.27314e+07	7.15589e+06	1.33224e+07	1.10252e+07	4.84667e+07	1.28801e+07
M131T93	131.118	92.9	1.5	4.18013e+07	4.15032e+07	6.27786e+07	6.1147e+07	2.67023e+07	1.20154e+08	7.78085e+06	2.28653e+07	7.35302e+06	3.50924e+07
M132T107	132.102	107.4	1.8	2.96438e+08	2.74656e+08	5.21331e+08	3.96484e+08	6.92469e+07	6.42869e+07	1.59886e+08	3.0902e+08	2.45351e+08	6.80001e+07
M132T118	132.101	118.5	2	2.6101e+08	1.82174e+08	7.21897e+07	2.3196e+08	5.48523e+08	5.11146e+07	1.80138e+08	2.32653e+08	2.39804e+08	5.92156e+07
M132T129	132.103	129.2	2.2	6.46161e+07	2.18827e+08	5.82281e+08	1.37987e+08	6.83635e+07	6.19549e+07	1.68586e+08	2.45812e+08	2.4036e+08	6.38767e+07
M132T135	132.081	134.9	2.2	1.63084e+08	1.77379e+08	2.49398e+08	1.20668e+08	1.26806e+08	1.50116e+08	1.78664e+08	1.11869e+08	2.0583e+08	7.96356e+07
M132T145	132.102	144.7	2.4	5.80795e+08	6.79304e+07	7.22943e+07	1.78949e+08	1.73297e+08	6.54129e+07	2.44161e+08	1.94591e+08	3.72313e+08	6.54783e+07
M132T153_1	131.974	153.2	2.6	1.21523e+07	1.62243e+07	1.45867e+07	2.82984e+06	1.72246e+07	3.52961e+06	3.10165e+06	1.00171e+07	2.69033e+06	6.85816e+06
M132T153_2	132.101	152.9	2.5	5.60663e+07	5.6165e+08	3.3165e+08	3.73542e+08	2.35814e+08	5.52228e+07	2.03749e+08	2.05836e+08	5.46034e+07	5.19098e+07
M132T163	132.103	162.5	2.7	4.15245e+08	2.04767e+08	7.14312e+07	2.48616e+08	6.88988e+07	6.7718e+07	6.44937e+07	2.40658e+08	2.50711e+08	2.30997e+09
M132T172	132.103	171.9	2.9	7.62028e+07	2.04048e+08	6.10599e+08	1.46821e+08	4.25185e+08	7.19085e+07	4.77599e+08	1.83275e+08	3.09618e+08	7.26948e+07
M132T187	132.102	187.3	3.1	4.67728e+08	1.82643e+08	1.80596e+08	1.77938e+08	5.4534e+07	5.18783e+07	1.64473e+08	5.25825e+07	3.13252e+08	5.11872e+07
M132T197	132.101	197.4	3.3	5.47283e+07	1.77789e+08	2.67453e+08	2.40723e+08	5.32984e+07	5.14847e+07	5.07132e+07	5.26082e+07	5.27343e+07	1.80935e+08
M132T206	132.101	205.6	3.4	2.82893e+08	2.20623e+08	3.97839e+08	7.93555e+08	6.89579e+07	6.8508e+07	2.97366e+08	5.0399e+08	3.74082e+08	2.35142e+08
M132T218	132.1	218.4	3.6	2.13926e+08	2.23398e+08	3.69339e+08	8.66627e+07	6.04096e+08	8.36231e+07	3.89489e+08	3.14189e+08	2.54447e+08	1.95161e+08
M132T222	132.081	222	3.7	4.40546e+06	6.03322e+06	3.87731e+06	4.06991e+06	4.02641e+06	6.60729e+06	8.03468e+06	5.57678e+06	4.94351e+06	5.10609e+06
M132T240	132.101	240.1	4	2.41316e+08	3.59041e+08	3.54377e+08	4.17208e+08	2.65093e+08	9.35146e+07	8.59895e+07	5.26425e+08	8.86437e+07	9.26707e+07
M132T251	132.101	250.9	4.2	1.9653e+08	7.04385e+07	2.54011e+08	2.19509e+08	3.23195e+08	7.21123e+07	4.60396e+08	7.51218e+07	7.1813e+08	4.11386e+08
M132T262	132.1	262.4	4.4	3.19384e+08	3.30424e+08	2.67182e+08	3.80285e+08	7.29642e+07	7.35927e+07	2.70983e+08	7.01395e+07	7.89595e+07	3.45873e+08
M132T269	131.534	269	4.5	7.15382e+06	3.19016e+07	6.54848e+06	3.2796e+07	7.13441e+06	1.34684e+07	2.54055e+07	2.33075e+07	2.65893e+07	2.26395e+07
M132T283	132.101	282.8	4.7	6.5101e+08	3.67713e+08	5.5112e+08	4.57007e+08	1.00152e+08	3.01424e+08	3.56983e+08	1.37391e+08	1.03511e+08	1.02732e+08
M132T296	132.101	295.9	4.9	9.89053e+07	2.53858e+08	1.04447e+08	5.84723e+08	9.38801e+07	3.5072e+08	1.99362e+08	9.80495e+08	9.71843e+07	3.30065e+08
M132T301	131.534	300.5	5	1.81972e+07	4.93593e+07	1.51986e+07	1.4605e+08	4.68302e+07	1.38187e+07	4.163e+07	5.83687e+07	4.94851e+07	1.39535e+07
M132T304	132.102	304.3	5.1	2.08673e+08	2.39505e+08	3.56143e+08	1.12041e+08	9.97196e+08	1.03767e+08	2.3613e+08	1.09556e+08	9.46998e+08	2.08112e+08
M132T313	131.533	313.3	5.2	3.35915e+07	4.37121e+07	1.53657e+08	2.90083e+07	4.40309e+07	3.88621e+08	6.81518e+07	2.80245e+07	5.18056e+07	3.56162e+08
M132T321	131.534	320.5	5.3	4.71535e+08	9.45927e+07	2.04873e+07	5.37055e+07	7.18035e+07	1.9667e+07	3.72116e+07	9.34224e+07	6.09055e+07	1.81163e+07
M132T329	132.103	329.4	5.5	3.11534e+08	9.58046e+07	5.45658e+08	9.3532e+07	9.04231e+07	9.52781e+07	7.14466e+08	4.81068e+08	3.58607e+08	9.13375e+07
M132T334	131.534	334.4	5.6	1.97764e+07	5.05248e+07	7.41608e+07	8.34248e+07	8.33125e+07	1.76561e+07	6.75702e+07	7.91016e+07	2.84347e+07	1.57504e+07
M132T347	132.101	346.6	5.8	6.10199e+08	6.77594e+07	5.46307e+08	7.32295e+07	2.66619e+08	1.6448e+08	2.15099e+08	7.27573e+07	2.69341e+08	7.04086e+07
M132T378_1	131.534	377.5	6.3	4.67902e+07	5.27607e+07	4.37218e+07	2.08687e+07	5.69579e+07	6.76707e+07	7.43332e+07	7.55275e+07	5.98005e+07	3.20419e+07
M132T378_2	132.101	377.7	6.3	6.38181e+08	6.11533e+07	1.01628e+09	3.258e+08	6.92905e+08	3.38352e+08	8.44259e+08	1.57638e+09	6.01376e+08	1.16353e+09
M132T39	131.556	39.4	0.7	407936	256880	3.51148e+06	193487	2.58292e+06	1.25254e+06	1.8553e+06	2.12302e+06	445551	204046
M132T406	131.533	405.8	6.8	1.18782e+06	2.31488e+07	9.67477e+06	1.20741e+06	5.57562e+06	1.25608e+06	9.05345e+06	5.41115e+06	8.14442e+06	9.02011e+06
M132T409	132.103	408.7	6.8	2.91685e+08	1.43823e+08	2.2637e+08	1.12263e+08	2.86075e+08	4.77729e+07	1.9622e+08	1.34805e+08	2.66352e+08	5.64008e+07
M132T418	131.534	418	7	5.10937e+06	3.10948e+06	5.39452e+06	1.92058e+06	8.24305e+06	2.37544e+06	1.52784e+07	8.69416e+06	9.19767e+06	3.42067e+06
M132T426	132.103	425.8	7.1	2.2958e+08	1.27701e+08	1.39678e+08	2.99835e+07	1.57064e+08	1.12341e+08	1.33451e+08	2.54153e+08	1.16172e+08	1.40642e+08
M132T432	132.101	432.2	7.2	2.89077e+07	3.30277e+07	9.50234e+07	3.12523e+08	2.63789e+07	7.71324e+07	1.31559e+08	3.07652e+07	9.17393e+07	1.50387e+08
M132T434	131.533	434	7.2	5.71478e+06	6.88626e+06	8.69506e+06	1.98128e+06	6.14378e+06	2.18504e+06	2.02213e+07	5.85775e+06	9.26279e+06	2.70013e+06
M132T442	132.103	442.2	7.4	1.22386e+08	1.59528e+08	1.13709e+08	3.50928e+07	1.85308e+08	8.63137e+07	3.7737e+07	1.4777e+08	1.4409e+08	4.16075e+07
M132T444	131.533	444.2	7.4	3.46741e+06	1.13413e+07	6.73225e+06	3.22653e+07	7.19586e+06	3.21957e+07	3.05625e+06	7.75378e+06	1.20922e+07	1.19701e+07
M132T449	132.101	449.5	7.5	0	5.44399e+07	0	4.96764e+07	0	3.47534e+07	8.77563e+07	0	5.04893e+07	1.42061e+08
M132T49	132.066	48.9	0.8	3.17642e+07	2.64262e+07	2.35614e+07	3.10146e+07	2.44365e+07	2.40108e+07	2.33578e+07	2.77528e+07	1.89063e+08	4.47299e+07
M132T53	132.101	53.4	0.9	1.79736e+09	1.95808e+09	2.55854e+09	2.56078e+09	9.96323e+08	5.13061e+08	4.90176e+08	8.49026e+08	1.64469e+09	9.83426e+08
M132T71_1	132.064	70.9	1.2	3.5707e+07	4.67119e+07	6.18316e+07	4.75946e+07	4.49443e+07	2.01093e+07	2.81072e+07	1.73273e+07	1.29709e+08	3.54595e+07
M132T71_2	132.101	70.9	1.2	1.19428e+10	1.45992e+10	1.83904e+10	1.78664e+10	9.63813e+09	2.4571e+09	3.86556e+09	3.46301e+09	1.39509e+10	8.64015e+09
M132T71_3	132.142	70.9	1.2	3.81364e+07	4.68562e+07	5.61819e+07	6.05568e+07	3.28804e+07	7.31438e+06	1.05159e+07	1.10629e+07	4.69655e+07	2.76889e+07
M132T86	132.053	85.6	1.4	6.41606e+07	3.94146e+06	2.2744e+06	1.4555e+07	4.76199e+06	5.41498e+07	5.0665e+07	4.95685e+07	3.20508e+06	916607
M132T99	132.102	98.5	1.6	2.85526e+08	4.78306e+08	1.25016e+08	1.21216e+08	2.46557e+08	8.01074e+07	1.61538e+08	6.62943e+08	2.97964e+08	8.92548e+07
M133T107	133.06	107.4	1.8	1.57615e+08	6.79336e+07	1.17032e+08	4.7482e+08	9.01339e+07	8.56498e+07	1.94503e+07	7.73538e+07	1.96923e+07	9.30832e+06
M133T117	133.061	117.3	2	1.51467e+08	4.632e+07	4.95401e+07	5.27464e+07	6.4883e+07	5.84268e+07	1.14145e+08	2.35788e+07	1.81953e+07	6.22499e+07
M133T130	133.06	129.8	2.2	9.7211e+06	3.2067e+07	2.50028e+08	7.36163e+07	3.17825e+08	4.42701e+06	1.51787e+07	1.51206e+07	5.62878e+07	5.38444e+06
M133T132	133.105	131.6	2.2	1.21352e+07	1.89455e+07	4.05341e+07	2.58883e+07	8.19741e+06	1.29773e+07	1.61073e+07	9.3636e+06	7.60126e+06	3.00346e+07
M133T134	133.084	134.4	2.2	1.52934e+07	1.72542e+07	2.31228e+07	1.03361e+07	7.58909e+06	1.49709e+07	1.18921e+07	1.08596e+07	1.85832e+07	6.47579e+06
M133T144	133.06	144	2.4	3.76418e+07	1.78187e+07	8.69137e+07	8.74599e+07	2.19558e+08	5.53912e+07	5.30051e+07	6.43571e+06	6.94052e+06	4.82992e+07
M133T157	133.062	157.4	2.6	5.54721e+07	1.75837e+07	1.20822e+08	1.49162e+07	1.28574e+07	2.98062e+07	4.68261e+07	7.57504e+07	5.51966e+06	3.09859e+07
M133T167	133.062	167.4	2.8	9.84014e+06	1.74384e+07	1.50456e+07	6.29671e+07	1.07843e+08	2.39374e+07	5.1569e+07	7.04032e+06	5.26963e+06	2.49842e+07
M133T168	133.105	168.5	2.8	2.65839e+07	1.9415e+07	2.7609e+07	2.85729e+07	2.68389e+07	2.00716e+07	1.6916e+07	1.04991e+07	8.49891e+06	6.25771e+07
M133T180	133.062	179.9	3	7.60331e+06	1.49127e+07	9.49591e+06	3.97794e+07	2.22449e+07	1.62809e+07	2.36144e+07	3.7741e+06	4.10485e+06	1.77127e+07
M133T196	133.104	195.7	3.3	9.86749e+06	2.70154e+07	2.05124e+07	1.48637e+07	1.62614e+07	5.34868e+06	2.79675e+06	5.68917e+06	5.57781e+06	1.7398e+07
M133T197	133.062	197.5	3.3	6.61307e+07	3.342e+07	1.5039e+08	1.09235e+08	3.08812e+07	3.14717e+07	2.85931e+07	5.12906e+07	8.62517e+06	1.71086e+07
M133T207	133.105	206.7	3.4	7.30797e+07	2.02722e+07	6.77163e+06	7.28824e+06	9.03804e+06	1.19395e+07	3.85806e+06	3.97959e+06	4.57066e+06	1.69972e+07
M133T216	133.062	215.7	3.6	1.6117e+07	7.456e+06	2.25727e+07	3.30886e+07	1.96883e+07	8.3197e+06	3.28453e+07	9.04692e+06	3.92111e+06	2.53174e+07
M133T218	133.104	218.5	3.6	3.9554e+06	2.14676e+07	1.6147e+07	7.24615e+06	4.81607e+06	1.55474e+07	5.37714e+06	4.37043e+06	4.04636e+06	3.82168e+07
M133T233	133.105	232.7	3.9	1.36837e+07	2.0972e+07	1.5806e+07	4.81885e+06	3.46254e+07	1.6353e+07	1.73777e+07	4.22913e+06	2.39388e+06	1.89503e+07
M133T249	133.106	249.1	4.2	6.18698e+06	2.47917e+07	2.54107e+07	6.70964e+06	2.1166e+07	4.92688e+07	5.88981e+06	6.01946e+06	6.28268e+06	6.03867e+06
M133T261	133.06	260.5	4.3	1.69339e+07	2.42183e+07	6.31859e+07	5.5777e+07	7.27997e+06	7.03833e+06	6.84026e+06	6.98348e+06	6.95083e+06	7.0516e+06
M133T263	133.103	262.9	4.4	2.63086e+07	2.74699e+07	5.24919e+06	1.17857e+07	5.36523e+06	5.21772e+06	8.03684e+06	5.27467e+06	6.86869e+06	5.47215e+06
M133T284	133.105	283.7	4.7	1.38917e+07	5.75998e+07	1.72372e+07	6.88383e+06	2.2044e+07	1.51211e+07	6.21104e+06	6.40603e+06	6.40218e+06	6.24615e+06
M133T300	132.532	299.6	5	2.25428e+07	2.03245e+07	7.20588e+06	2.26264e+07	6.69323e+06	2.43977e+07	3.56992e+07	2.38669e+07	1.21798e+07	1.23107e+07
M133T302	133.105	302.4	5	1.73591e+07	4.42294e+06	2.38828e+07	5.178e+06	3.46975e+07	2.08897e+07	2.11023e+07	4.47181e+06	4.9713e+06	4.77269e+06
M133T310	133.062	309.7	5.2	1.35354e+07	1.43267e+07	5.05503e+07	8.44894e+06	1.8595e+07	8.15251e+06	8.23254e+06	2.99499e+07	8.7956e+06	7.99207e+06
M133T312	132.532	311.5	5.2	1.01351e+07	2.36506e+07	1.70062e+08	9.14698e+06	1.49884e+08	3.00392e+07	7.97287e+06	8.31674e+07	2.38564e+07	7.07828e+07
M133T323	133.105	322.9	5.4	5.2876e+06	3.4867e+07	1.62366e+07	5.61092e+06	5.2776e+06	4.58043e+07	1.5963e+07	2.28865e+07	5.52047e+06	5.47103e+06
M133T331	133.06	331	5.5	8.37279e+06	6.39636e+06	1.86627e+07	8.51827e+07	5.78772e+06	6.31342e+06	6.40362e+06	1.52316e+07	6.1975e+06	6.12612e+06
M133T332_1	132.532	331.7	5.5	7.38877e+06	4.86407e+07	7.05811e+06	2.04634e+07	6.21422e+06	6.05606e+06	2.90498e+07	6.0032e+06	2.59778e+07	6.04504e+06
M133T332_2	133.105	332.3	5.5	3.68715e+07	1.76658e+07	6.17219e+06	5.77273e+06	3.93318e+07	5.80743e+06	2.39663e+07	1.48711e+07	6.22089e+06	5.94379e+06
M133T345	133.105	345.1	5.8	2.60786e+07	1.49064e+07	3.35322e+07	4.04059e+06	1.44738e+07	1.26956e+07	1.88741e+07	1.82923e+07	3.78751e+06	4.59758e+06
M133T356	133.104	356.1	5.9	1.5706e+07	2.48775e+07	4.22965e+06	3.7738e+06	4.11277e+06	1.16374e+07	3.77183e+06	3.93457e+06	4.00715e+06	2.07443e+07
M133T360	132.531	360.4	6	1.54326e+06	7.7405e+06	1.38143e+06	5.37415e+06	1.49105e+06	4.42796e+06	6.662e+06	6.93669e+06	4.78207e+06	5.04999e+06
M133T371	133.062	371	6.2	1.67677e+07	1.87337e+07	1.31413e+07	5.35395e+07	4.22263e+07	1.75094e+07	1.80804e+07	1.74635e+07	1.7729e+07	6.83328e+06
M133T376	132.531	375.6	6.3	7.86726e+06	7.18226e+06	1.06027e+07	8.91578e+06	8.26033e+06	8.18708e+06	6.88318e+06	2.59243e+06	1.68212e+07	1.24377e+07
M133T377	133.106	377.2	6.3	6.52419e+07	2.35306e+07	1.09786e+08	1.62773e+07	8.00065e+07	4.00842e+07	6.36035e+07	1.10066e+08	1.59332e+07	5.50382e+07
M133T386	132.531	386.3	6.4	1.17631e+06	5.95571e+06	4.86129e+06	1.10155e+06	3.754e+06	5.37469e+06	5.26398e+06	1.40307e+06	1.25043e+06	7.63992e+06
M133T397	132.531	396.9	6.6	1.06835e+06	9.55919e+06	4.74418e+06	2.79141e+06	2.79974e+06	1.05136e+06	5.50059e+06	3.09067e+06	1.27969e+06	1.33553e+06
M133T406	132.531	406.4	6.8	743193	1.23444e+06	2.95045e+06	773199	2.37237e+06	3.98702e+06	4.0548e+06	2.79071e+06	9.95441e+06	7.85386e+06
M133T416	133.106	415.5	6.9	2.30331e+06	2.99552e+06	8.27555e+06	2.11208e+06	7.31632e+06	1.01385e+07	1.03127e+07	2.24286e+06	2.65536e+06	1.22396e+07
M133T417	132.531	416.9	6.9	1.23133e+07	4.68355e+06	1.92578e+06	741108	3.12011e+06	3.94796e+06	5.24544e+06	877231	1.08544e+06	3.61692e+06
M133T42	133.097	42.4	0.7	7.35462e+06	5.08986e+06	9.45833e+06	3.40961e+07	6.19784e+06	2.26872e+07	1.11972e+08	2.63704e+08	3.4806e+06	173657
M133T426	133.105	425.8	7.1	1.6391e+07	2.43305e+07	1.56652e+07	2.6118e+06	1.30705e+07	7.09192e+06	7.26607e+06	9.5019e+06	3.16986e+06	9.69582e+06
M133T433	133.106	432.5	7.2	2.30713e+06	2.73262e+06	2.77094e+06	2.46538e+06	9.18799e+06	5.20093e+06	8.66975e+06	6.33133e+06	2.72203e+06	1.02276e+07
M133T434	132.531	434	7.2	629575	2.5157e+06	3.2661e+06	750818	4.27798e+06	318119	3.65505e+06	3.17185e+06	3.74042e+06	932439
M133T446	133.106	446.1	7.4	7.54236e+06	2.04064e+06	8.87301e+06	1.76059e+06	1.56694e+06	7.86204e+06	5.45066e+06	7.83779e+06	2.02122e+06	9.05592e+06
M133T449	132.531	449.5	7.5	0	738798	4.55011e+06	1.27757e+07	1.87289e+06	0	2.87064e+06	940167	1.31742e+06	0
M133T48_1	133.021	48.4	0.8	5.28635e+07	1.08746e+07	6.36098e+07	6.6726e+07	3.7755e+07	1.13404e+07	2.89455e+07	2.79685e+07	2.14304e+07	3.15922e+07
M133T48_2	133.06	47.9	0.8	1.52465e+10	5.85377e+09	1.94453e+10	2.08996e+10	1.14395e+10	4.65626e+09	9.20649e+09	9.92173e+09	7.48422e+09	8.91683e+09
M133T53_1	133.032	53.1	0.9	4.91654e+07	2.93192e+08	3.9949e+08	4.48247e+07	8.96898e+07	2.77905e+06	2.15995e+07	2.44366e+07	1.23487e+08	6.22899e+07
M133T53_2	133.106	53.1	0.9	1.30739e+08	1.2695e+08	1.72552e+08	1.66699e+08	6.75833e+07	2.77774e+07	2.95642e+07	6.37943e+07	1.10178e+08	8.26283e+07
M133T70	133.032	70.4	1.2	7.19367e+08	4.8997e+08	7.80089e+08	5.63325e+08	2.41245e+08	4.92274e+07	7.34414e+07	7.70789e+07	2.20751e+08	1.55456e+08
M133T71	133.105	70.9	1.2	8.15935e+08	1.00211e+09	1.25613e+09	1.21216e+09	6.35165e+08	1.66911e+08	2.60054e+08	2.35077e+08	9.48262e+08	5.6707e+08
M133T84	133.06	83.9	1.4	4.94744e+08	2.27325e+08	9.24696e+07	2.54184e+08	3.41028e+07	4.07784e+06	2.12383e+08	1.99079e+07	1.10283e+08	1.40699e+08
M133T98	133.06	97.9	1.6	4.11271e+08	9.49068e+07	8.49227e+08	3.57953e+08	2.04721e+07	1.25044e+07	2.17789e+08	4.99216e+07	2.90453e+08	1.11013e+08
M133T99	133.105	99.2	1.7	8.89851e+07	2.60825e+07	1.89901e+08	1.37112e+08	6.82605e+07	1.74464e+07	5.76192e+07	3.12778e+07	5.94611e+07	6.07984e+07
M134T175	134.045	175	2.9	1.1237e+07	1.29878e+07	1.18554e+07	1.4497e+07	1.34001e+07	1.12557e+07	2.10582e+07	6.39222e+06	1.10502e+07	1.06096e+07
M134T207	134.045	207.2	3.5	512353	2.44031e+06	752577	4.6897e+06	2.89933e+06	2.39372e+06	591216	4.28306e+06	4.49229e+06	445695
M134T230	134.045	229.9	3.8	2.10705e+06	3.0425e+06	4.10255e+06	3.91206e+06	3.89551e+06	4.40702e+06	5.63228e+06	2.94128e+06	4.99344e+06	3.61783e+06
M134T377	134.06	377.4	6.3	1.60619e+06	1.55734e+06	1.84258e+06	1.81515e+06	2.10852e+06	1.25383e+06	1.57795e+06	3.288e+06	1.89389e+06	2.35074e+06
M134T40	134.045	39.9	0.7	4.0771e+07	5.17215e+07	5.799e+07	3.54982e+07	5.36074e+07	3.86799e+07	4.46655e+07	4.62899e+07	5.44359e+07	3.45449e+07
M134T48_1	134.064	47.9	0.8	6.84934e+08	2.47785e+08	8.7719e+08	9.09641e+08	4.75548e+08	2.07818e+08	3.99152e+08	4.47224e+08	3.27917e+08	3.83963e+08
M134T48_2	134.081	48.4	0.8	5.36509e+07	7.21217e+07	6.33774e+07	9.26395e+07	8.8291e+07	9.2098e+07	1.02716e+08	1.18382e+08	5.2577e+07	9.78585e+07
M134T49	134.045	49	0.8	2.72211e+08	1.79317e+08	2.61749e+08	2.36619e+08	2.42696e+08	1.56849e+08	2.23469e+08	2.06065e+08	4.10522e+08	1.58759e+08
M134T70	134.035	70.3	1.2	2.26545e+07	2.47942e+07	3.77077e+07	4.92848e+06	1.13475e+07	1.41387e+06	3.22724e+06	3.92966e+06	4.25111e+06	6.77144e+06
M134T71	134.106	70.9	1.2	5.21921e+07	7.05552e+07	8.14823e+07	7.6407e+07	4.29239e+07	1.17412e+07	1.57738e+07	1.54258e+07	6.52119e+07	3.88193e+07
M135T190	135.117	189.6	3.2	6.06497e+06	1.97462e+07	6.32536e+06	1.6131e+07	6.62084e+06	1.90258e+07	1.79252e+07	1.66216e+07	3.13287e+06	1.86194e+07
M135T208	135.117	207.9	3.5	7.88708e+06	7.79107e+06	5.40406e+06	8.46249e+06	5.34905e+06	9.00221e+06	1.82722e+07	5.52208e+06	7.65868e+06	7.52036e+06
M135T222	135.117	222	3.7	7.21774e+06	9.49302e+06	9.03093e+06	1.03735e+07	5.84414e+06	1.63203e+07	1.26448e+07	1.22821e+07	1.60729e+06	1.45847e+07
M135T233	135.117	232.9	3.9	6.34695e+06	1.10257e+07	9.267e+06	1.23434e+07	5.79724e+06	1.75516e+07	1.41463e+07	1.33316e+07	4.71495e+06	1.5611e+07
M135T295	135.081	295.2	4.9	726163	1.59711e+06	721569	741767	1.9756e+06	3.30784e+06	4.14735e+06	2.42929e+06	790707	2.28646e+06
M135T316	135.117	315.5	5.3	4.18515e+06	5.33095e+06	6.84396e+06	7.87504e+06	5.31482e+06	1.02512e+07	1.36241e+07	7.63824e+06	8.31509e+06	8.66564e+06
M135T323	135.081	323.5	5.4	2.24563e+06	1.84547e+06	1.78183e+06	2.31287e+06	2.3015e+06	3.47299e+06	4.90539e+06	5.28036e+06	2.47646e+06	6.98177e+06
M135T383	135.081	383.3	6.4	2.40112e+06	2.30799e+06	2.11361e+06	3.22457e+06	1.48744e+06	2.0931e+06	1.8207e+06	2.65946e+06	3.02395e+06	2.97956e+06
M135T40_1	134.546	39.7	0.7	3.84898e+06	4.42577e+06	4.40843e+06	3.33778e+06	5.52888e+06	3.9088e+06	3.71058e+06	4.59653e+06	5.29413e+06	2.63698e+06
M135T40_2	135.044	39.9	0.7	6.48442e+06	7.06587e+06	7.0035e+06	7.19251e+06	7.23097e+06	4.97451e+06	6.67215e+06	6.01989e+06	7.52126e+06	5.5729e+06
M135T48	135.066	48	0.8	1.0205e+08	3.17046e+07	1.23933e+08	1.24709e+08	6.79436e+07	2.39427e+07	5.21741e+07	6.686e+07	4.97227e+07	5.68706e+07
M135T71	135.028	70.6	1.2	1.97323e+07	2.07338e+07	3.36223e+07	2.23765e+07	8.8769e+06	965733	2.50582e+06	2.57991e+06	1.40877e+07	7.04787e+06
M136T113	136.076	113	1.9	5.42397e+07	3.44921e+06	3.52509e+06	1.67608e+07	1.1597e+07	3.46142e+06	3.4923e+06	3.22606e+06	3.74885e+06	3.26034e+06
M136T130	136.076	129.7	2.2	1.30363e+07	3.91479e+06	3.60363e+06	2.43605e+07	1.48962e+07	1.73015e+07	3.60233e+06	1.19212e+07	3.55159e+06	3.49089e+06
M136T154	136.076	154.5	2.6	5.32884e+06	5.88688e+06	1.05124e+07	1.96622e+07	2.31313e+07	2.88949e+07	5.89939e+06	3.95544e+07	5.02178e+06	1.78861e+07
M136T179	136.076	178.8	3	1.07908e+07	4.60345e+06	4.8559e+06	2.67772e+07	2.32809e+07	1.0977e+07	4.88697e+06	1.04993e+07	4.62069e+06	4.5856e+06
M136T190	136.12	189.9	3.2	2.28368e+06	1.35337e+06	2.33043e+06	2.15286e+06	658613	1.99769e+06	1.55978e+06	2.18063e+06	2.20971e+06	1.81293e+06
M136T205	136.076	205.1	3.4	3.20704e+06	2.95944e+06	1.01128e+07	1.26351e+07	2.8282e+06	1.9194e+07	2.9615e+06	2.91531e+06	2.95057e+06	2.88431e+06
M136T219	136.076	218.6	3.6	2.28493e+06	2.28909e+06	9.96446e+06	1.34409e+07	4.28363e+07	2.4286e+07	4.41011e+07	9.93966e+06	5.55866e+07	1.19532e+07
M136T233	136.12	232.6	3.9	2.00829e+06	1.07123e+06	1.95671e+06	1.97952e+06	1.90831e+06	1.26434e+06	1.99986e+06	1.0891e+06	2.07122e+06	3.00431e+06
M136T316	136.12	315.6	5.3	1.29031e+06	345070	378723	1.48967e+06	1.35575e+06	834504	1.20301e+06	1.46751e+06	1.42947e+06	827046
M136T382	136.022	382	6.4	3.95825e+07	1.04789e+07	4.40886e+07	3.36388e+07	3.25107e+07	1.45489e+07	8.41183e+06	3.17635e+07	4.54056e+07	3.13944e+07
M136T407	136.112	407.2	6.8	1.73985e+06	2.03976e+06	1.47514e+07	8.95267e+06	5.34997e+06	1.69201e+06	1.02303e+07	5.72832e+06	2.03116e+06	4.48219e+06
M136T409	136.022	409.1	6.8	1.37612e+06	8.39407e+06	1.59399e+06	5.81615e+06	1.24622e+06	8.7816e+06	6.11264e+06	6.22729e+06	1.33862e+06	4.48734e+06
M136T420	136.112	420	7	9.2125e+06	1.26249e+07	3.55112e+06	1.16402e+07	1.47278e+07	1.9224e+07	6.93005e+06	8.23551e+06	3.26847e+06	1.78547e+07
M136T433	136.022	432.9	7.2	4.07817e+06	1.14415e+06	1.35514e+06	1.04292e+06	3.51096e+06	3.96941e+06	7.40274e+06	3.87497e+06	1.20798e+06	5.35654e+06
M136T444	136.022	443.6	7.4	4.20718e+06	1.00642e+07	1.62029e+06	1.5066e+06	4.08648e+06	5.32122e+06	1.50189e+06	2.31317e+06	1.37545e+06	4.80415e+06
M136T445	136.112	445.3	7.4	5.77525e+06	6.81896e+06	8.38271e+06	1.09319e+07	699776	7.24336e+06	4.59626e+06	7.92053e+06	2.18761e+07	6.40511e+06
M136T49	136.062	49	0.8	2.33606e+08	2.74967e+08	4.00527e+08	3.35868e+08	2.29926e+08	2.83248e+08	5.04466e+08	4.8818e+08	5.71387e+08	4.60737e+08
M136T53	136.076	52.9	0.9	4.50464e+07	7.79947e+07	7.47963e+07	6.73103e+07	3.37092e+07	4.99289e+07	8.44391e+07	6.07886e+07	5.5586e+07	3.0005e+07
M136T62	136.062	61.9	1	1.5378e+08	4.8515e+07	3.55542e+08	1.61529e+08	3.97518e+07	2.92932e+08	4.84507e+08	4.32366e+08	6.0016e+08	3.96308e+08
M136T70	136.076	70.4	1.2	1.91606e+08	3.6029e+08	5.19425e+08	1.19302e+09	2.5596e+08	4.81661e+07	1.13235e+08	1.13911e+08	2.41207e+08	7.96149e+07
M136T71	136.062	70.6	1.2	8.05317e+07	2.4585e+08	6.31622e+07	1.14957e+08	1.61245e+08	9.49984e+07	1.02165e+08	7.95494e+07	7.42587e+07	7.90352e+07
M137T140	137.015	139.8	2.3	3.1676e+06	3.78177e+06	3.34084e+06	3.46796e+06	2.9935e+06	3.67204e+06	2.95653e+06	3.59344e+06	3.37592e+06	4.55244e+06
M137T147	137.071	147.3	2.5	1.04668e+07	1.88459e+07	4.55056e+06	2.37215e+07	1.69682e+07	4.49328e+06	4.27535e+06	3.98384e+06	4.20687e+06	1.47018e+07
M137T160	137.06	160.3	2.7	2.84682e+07	2.41563e+07	1.88018e+07	2.95661e+07	4.2046e+07	5.52725e+07	4.71127e+07	1.78266e+07	2.76413e+07	2.05485e+07
M137T167	137.071	167.3	2.8	3.93622e+07	1.49375e+07	4.9006e+06	2.01774e+07	5.08135e+06	4.97775e+06	4.63151e+06	1.53716e+07	4.30587e+06	1.28817e+07
M137T218	137.071	218.4	3.6	4.41183e+06	7.58418e+06	4.5739e+06	1.04918e+07	4.35663e+06	1.22339e+06	2.48914e+06	1.21896e+07	2.18357e+06	2.11615e+07
M137T219	137.096	219.4	3.7	4.7057e+06	3.80289e+06	3.74408e+06	9.50815e+06	3.54597e+06	3.88045e+06	3.13075e+06	4.17333e+06	3.63177e+06	3.63349e+06
M137T224	137.06	223.8	3.7	7.77801e+06	7.62824e+06	7.64627e+06	9.92875e+06	8.56717e+06	1.03784e+07	8.99799e+06	1.42093e+07	1.03944e+07	8.36124e+06
M137T239	137.133	239.3	4	4.73232e+06	1.51624e+07	8.95525e+06	1.28724e+07	5.16828e+06	9.54323e+06	1.14067e+07	1.30483e+07	2.19017e+06	1.01446e+07
M137T262	137.133	262.5	4.4	4.52799e+06	6.67954e+06	3.12735e+06	5.19435e+06	2.48134e+06	5.52566e+06	6.86927e+06	7.09715e+06	1.771e+06	6.64914e+06
M137T263	137.096	263.1	4.4	2.37401e+06	4.59257e+06	2.82027e+06	3.75547e+06	2.96326e+06	4.37418e+06	7.0685e+06	5.42262e+06	5.20351e+06	2.51406e+06
M137T319_1	137.096	319.5	5.3	1.66324e+06	1.66998e+06	2.88371e+06	1.4626e+06	1.53866e+06	3.4393e+06	4.75496e+06	3.60587e+06	4.47953e+06	1.61731e+06
M137T319_2	137.133	319.3	5.3	1.58129e+06	1.8302e+06	1.53311e+06	1.80487e+06	1.55529e+06	2.78742e+06	2.94358e+06	2.5815e+06	1.45822e+06	2.09454e+06
M137T384	137.108	383.7	6.4	1.66707e+07	4.963e+06	1.40792e+08	1.24379e+07	7.19957e+07	3.99196e+07	4.80828e+06	5.08051e+06	1.21607e+07	3.0067e+06
M137T392	137.108	392.2	6.5	1.58915e+07	2.27679e+07	4.46126e+06	1.29957e+07	4.12488e+06	4.03901e+06	2.9385e+07	1.80049e+07	8.65664e+07	2.66028e+07
M137T40	136.548	39.9	0.7	7.67984e+06	1.07278e+07	2.20474e+06	6.20115e+06	2.38251e+06	7.43522e+06	9.41703e+06	7.04324e+06	9.35036e+06	5.72411e+06
M137T447	137.108	446.8	7.4	2.01209e+07	1.16544e+07	1.66994e+07	3.2559e+07	7.58488e+06	4.56452e+06	1.28826e+07	1.80259e+07	2.36079e+07	2.08055e+07
M137T49	137.065	49.1	0.8	5.73275e+06	1.71353e+07	1.93256e+07	1.08916e+07	2.59984e+06	1.65718e+07	2.43661e+07	2.53692e+07	2.64451e+07	2.20651e+07
M137T63	137.023	63.5	1.1	2.79046e+06	6.30343e+06	2.80345e+06	649067	3.14872e+06	2.04378e+07	7.18819e+06	6.34372e+06	5.14176e+06	3.71583e+06
M137T70	137.071	70.4	1.2	9.06801e+07	2.78613e+07	3.1468e+07	7.32261e+07	6.1622e+07	1.85231e+07	2.36245e+07	1.53034e+07	1.93847e+07	2.0716e+07
M137T71	137.046	70.6	1.2	5.66153e+06	9.36302e+06	1.08803e+07	3.07516e+06	7.42396e+06	6.17069e+06	6.64804e+06	1.53416e+07	6.2759e+06	7.74875e+06
M137T81	137.06	80.5	1.3	7.40219e+06	3.7011e+06	4.23075e+06	9.02392e+06	1.04541e+07	1.51975e+07	1.1956e+07	3.27697e+06	1.24196e+07	3.33438e+06
M138T111	138.056	111.2	1.9	3.75989e+07	7.89395e+06	4.04768e+07	4.35711e+07	4.14654e+07	2.1741e+08	8.3712e+06	4.19394e+07	8.76726e+06	1.70531e+07
M138T122	138.054	121.5	2	5.35069e+06	2.96485e+07	5.11957e+06	1.99345e+07	2.76064e+07	6.11745e+06	588079	5.29645e+06	5.75874e+06	2.44296e+07
M138T129	138.056	129.1	2.2	2.03261e+07	2.62738e+07	6.46096e+07	2.19695e+07	3.09281e+07	7.93003e+06	7.4865e+06	7.00122e+07	7.38845e+06	7.4357e+06
M138T140	138.054	139.9	2.3	3.52113e+07	2.72491e+07	7.28119e+06	7.61006e+06	2.4621e+07	2.72832e+07	8.14906e+06	7.26129e+06	6.9064e+06	7.80093e+07
M138T168	138.054	168.1	2.8	2.58726e+07	3.16209e+07	5.25155e+07	2.99039e+07	3.17748e+07	4.21174e+07	8.58704e+06	2.78723e+07	8.47533e+06	8.75452e+07
M138T183	138.056	182.8	3	6.95431e+06	2.59001e+07	7.23663e+06	2.5408e+07	3.5854e+07	3.4957e+07	6.97204e+06	3.50023e+07	7.13088e+06	7.11671e+06
M138T220	138.056	219.7	3.7	1.83136e+07	1.83915e+07	2.41822e+07	6.83363e+06	4.47508e+07	6.52861e+07	6.46144e+06	5.90753e+06	6.28153e+06	2.44985e+07
M138T239	138.136	239.4	4	325074	1.066e+06	524300	1.16775e+06	2.2256e+06	739247	1.77331e+06	1.11035e+06	1.50688e+06	2.78936e+06
M138T251	138.056	250.8	4.2	7.02075e+07	5.39747e+06	5.79889e+06	2.07409e+07	3.3375e+07	2.82806e+07	5.79187e+06	1.82779e+07	5.98594e+06	2.41774e+07
M138T264	138.056	263.7	4.4	5.60251e+06	1.18085e+07	4.49325e+07	2.62082e+07	3.65747e+07	2.04889e+07	5.81292e+06	2.87477e+07	5.39444e+06	1.35003e+07
M138T285	138.055	284.6	4.7	4.43247e+06	4.80181e+06	1.79228e+07	3.00963e+07	4.40067e+06	1.13863e+07	4.78466e+06	3.67687e+07	4.89811e+06	2.36293e+07
M138T303	138.055	302.9	5	2.70569e+06	2.75887e+06	2.16432e+07	3.55813e+06	1.64209e+07	1.08981e+07	2.75304e+06	2.76384e+06	2.89179e+06	1.06496e+07
M138T318	138.055	318	5.3	2.7745e+06	1.24337e+07	1.04754e+07	3.19451e+07	1.63499e+07	1.01614e+07	3.02146e+06	1.01117e+07	3.0245e+06	8.46624e+06
M138T330	138.055	329.9	5.5	3.08091e+07	1.65995e+07	9.0578e+06	2.81616e+06	9.68293e+06	8.95706e+06	3.24755e+06	9.89412e+06	3.10428e+06	1.30972e+07
M138T367	138.054	366.7	6.1	8.78241e+06	1.01028e+07	5.67261e+06	4.76708e+07	3.67464e+07	4.3751e+07	1.57026e+07	5.4125e+06	1.56399e+07	4.01735e+07
M138T386	138.091	385.8	6.4	3.04152e+07	5.67304e+07	1.25546e+08	1.23552e+07	1.67696e+07	2.34291e+07	3.04921e+07	8.2061e+07	3.44415e+07	1.4511e+07
M138T39	137.556	39.3	0.7	1.74824e+06	934585	2.66166e+06	183172	317815	180081	1.483e+06	130410	1.69884e+06	104484
M138T40	138.027	39.9	0.7	7.66726e+06	1.19229e+07	1.25164e+07	6.66147e+06	1.24957e+07	6.86004e+06	9.78518e+06	2.64904e+06	1.204e+07	5.47131e+06
M138T403	138.091	402.7	6.7	4.36e+06	5.25353e+06	5.01875e+06	1.57599e+07	1.57414e+07	1.99826e+07	1.69867e+07	4.49004e+06	1.96389e+07	2.06932e+07
M138T416	138.054	416.5	6.9	3.45223e+06	9.58595e+06	1.56087e+06	1.05783e+06	4.0351e+06	1.91914e+06	3.65771e+06	3.57984e+06	3.63325e+06	1.78592e+06
M138T418	138.091	418.1	7	1.07116e+07	3.25136e+07	4.68355e+06	1.13861e+07	4.26586e+07	1.5633e+07	2.95521e+07	1.81453e+07	1.3667e+07	2.43133e+07
M138T425	138.054	425.3	7.1	3.36262e+06	4.02811e+06	1.5746e+06	2.83219e+06	1.79155e+06	1.51657e+06	3.03164e+06	2.12084e+06	3.55752e+06	966638
M138T430	138.128	430	7.2	2.47274e+06	4.91174e+06	3.41876e+06	2.07622e+06	2.44553e+06	5.32491e+06	2.9882e+06	2.72254e+06	6.32818e+06	2.1852e+06
M138T437	138.091	437	7.3	1.30427e+07	3.63722e+06	3.47592e+06	3.07998e+06	3.34223e+06	3.263e+06	1.90915e+07	1.41152e+07	9.95432e+06	1.79117e+07
M138T442	138.128	441.7	7.4	2.61418e+06	5.99901e+06	5.29138e+06	2.67982e+06	2.79055e+06	5.20184e+06	6.61235e+06	2.53244e+06	1.15178e+06	2.83288e+06
M138T444	138.055	443.8	7.4	3.42786e+06	2.39939e+06	1.01645e+06	3.52949e+06	1.71559e+06	1.44845e+06	3.8935e+06	1.4196e+06	3.62894e+06	1.6791e+06
M138T445	138.091	445.5	7.4	1.42078e+07	2.41173e+07	1.47076e+07	2.06969e+07	1.87777e+07	1.65983e+07	1.2437e+07	1.21501e+07	2.00762e+07	1.4274e+07
M138T449	138.128	449.2	7.5	1.47052e+06	4.17309e+06	1.74793e+06	6.80659e+06	1.39289e+06	2.34875e+06	4.26195e+06	7.47523e+06	2.4507e+06	1.78425e+06
M138T50	138.054	49.8	0.8	2.46458e+09	3.12124e+09	2.32344e+09	2.25621e+09	2.477e+09	4.35599e+09	3.7983e+09	2.82858e+09	4.7239e+09	3.59376e+09
M138T86	138.091	85.9	1.4	3.58275e+07	1.53489e+07	1.52757e+07	2.96289e+07	1.15784e+07	4.22951e+07	4.04426e+07	1.63624e+07	1.53113e+07	1.73404e+07
M138T97	138.056	97.1	1.6	2.83595e+07	4.9709e+07	9.22947e+06	6.83022e+07	7.03673e+06	8.41804e+06	4.85506e+07	2.81531e+07	6.99852e+07	9.20925e+06
M139T198	139.087	197.6	3.3	8.45341e+06	1.22693e+07	1.90509e+06	1.67814e+06	1.64479e+07	2.07843e+06	1.99608e+06	8.12491e+06	2.02841e+06	1.97806e+06
M139T223	139.086	223.1	3.7	1.77446e+06	1.75313e+06	1.98063e+06	6.89894e+06	2.15836e+07	2.22507e+06	1.91838e+06	8.40503e+06	2.01888e+06	5.50076e+06
M139T239	139.112	238.8	4	1.65745e+06	1.71946e+06	1.76182e+06	4.03259e+06	5.43613e+06	5.57357e+06	4.9325e+06	5.01218e+06	1.46564e+06	9.10919e+06
M139T285	139.112	285.4	4.8	1.04546e+07	1.0412e+07	1.23364e+07	1.25641e+07	1.29108e+07	1.2235e+07	1.82586e+07	1.75966e+07	1.93441e+07	1.36996e+07
M139T388	139.123	388	6.5	4.65444e+07	2.4115e+07	3.47557e+07	9.57859e+06	1.57331e+07	1.37114e+07	6.52799e+07	7.80473e+07	7.70094e+07	1.12745e+07
M139T40	139.018	40.4	0.7	6.83971e+07	8.71876e+07	5.73943e+07	1.21879e+08	7.83259e+07	1.9919e+08	2.05446e+08	9.68005e+07	1.75703e+08	7.63556e+07
M139T409	139.123	409	6.8	3.4474e+06	1.41812e+07	1.99312e+07	1.09147e+07	4.91283e+06	2.68769e+07	2.53596e+07	4.92906e+06	7.42276e+06	2.6445e+07
M139T417	139.123	417.1	7	2.52401e+07	5.54882e+06	3.52238e+07	1.36602e+07	6.41787e+07	2.07936e+07	6.79559e+06	3.10142e+07	2.48048e+07	2.12532e+07
M139T423	139.123	423.5	7.1	1.66009e+07	3.23587e+07	5.73331e+06	4.92863e+06	6.59745e+06	1.88608e+07	6.54866e+06	2.25027e+07	7.64363e+06	7.5119e+06
M139T431	139.087	430.5	7.2	1.7974e+06	4.4741e+06	4.35857e+06	3.94944e+06	1.78903e+06	5.03191e+06	5.07914e+06	2.19162e+06	2.25288e+06	1.38628e+06
M139T449	139.123	448.9	7.5	3.4515e+06	3.75446e+07	2.52133e+07	3.96632e+07	6.42769e+06	2.27274e+07	1.93219e+07	4.99064e+07	7.44389e+07	4.12468e+06
M139T47	139.069	46.5	0.8	2.40849e+07	8.97522e+06	1.7449e+07	3.67277e+07	1.01019e+07	1.09404e+07	2.04544e+07	1.59549e+07	1.13059e+07	2.33545e+07
M139T50	139.058	49.9	0.8	1.25513e+08	2.26993e+08	1.70964e+08	1.62307e+08	1.91523e+08	3.12629e+08	1.82835e+08	2.12286e+08	3.35227e+08	2.73408e+08
M139T69	139.05	69.3	1.2	7.4788e+06	2.96651e+06	2.76037e+06	1.27564e+07	3.30479e+06	1.8198e+07	3.37932e+06	3.26442e+06	1.54371e+07	1.78652e+07
M139T74	139.076	74.2	1.2	6.96918e+06	7.61723e+06	5.6934e+06	3.00976e+06	7.03115e+06	3.77591e+06	9.62179e+06	3.42088e+06	5.97957e+06	7.16327e+06
M140T121	140.07	121.4	2	5.37868e+07	1.36213e+08	1.26889e+07	3.60442e+07	1.15517e+07	3.84243e+07	1.24153e+07	1.52138e+08	1.23834e+07	2.68617e+07
M140T152	140.07	151.8	2.5	1.84166e+07	2.56029e+07	4.11889e+07	7.07306e+07	6.95637e+07	1.35779e+08	1.136e+07	1.11704e+07	1.19502e+07	5.02971e+07
M140T153	139.988	153.2	2.6	1.54765e+07	2.1341e+07	4.00755e+07	6.78022e+06	1.41634e+07	6.04496e+06	6.73956e+06	3.25864e+07	6.08194e+06	1.07724e+07
M140T171	140.07	170.8	2.8	6.26614e+07	2.74181e+07	4.53754e+07	4.00633e+07	2.14282e+07	1.02293e+07	9.90597e+06	9.82978e+06	9.756e+06	5.22561e+07
M140T202	140.071	201.7	3.4	6.96729e+06	3.89873e+07	6.87643e+07	6.26855e+06	3.09593e+07	3.47037e+07	5.03985e+07	6.94672e+07	7.38201e+06	3.21511e+07
M140T223	140.07	223.5	3.7	1.2418e+07	1.75188e+07	4.34477e+07	2.3038e+07	4.56731e+06	4.85082e+07	4.66899e+06	1.66125e+07	4.75564e+06	2.75687e+07
M140T251	140.07	250.9	4.2	8.50685e+07	7.046e+07	6.75834e+06	1.77808e+07	2.26597e+07	2.46512e+07	9.08942e+06	2.49782e+07	8.73321e+06	3.16259e+07
M140T267	140.07	266.6	4.4	5.85208e+06	6.05331e+06	2.84009e+07	5.61646e+06	3.46809e+07	1.7675e+07	5.74009e+06	1.12244e+07	5.59186e+06	1.44353e+07
M140T283	140.07	282.8	4.7	5.22172e+06	1.91112e+07	1.80388e+07	4.98864e+07	5.5018e+06	1.88129e+07	5.57905e+06	1.33307e+07	5.74113e+06	2.22805e+07
M140T286	140.115	285.7	4.8	880381	3.15522e+06	981568	692961	2.95624e+06	759016	1.5907e+06	1.22505e+06	1.00964e+06	874756
M140T295	140.07	294.9	4.9	3.26026e+07	1.63821e+07	1.17996e+07	3.81916e+06	1.45452e+07	3.51346e+06	4.03734e+06	1.80926e+07	3.47928e+06	1.68716e+07
M140T306	139.988	306.1	5.1	6.01624e+07	2.47025e+07	2.22519e+07	1.68757e+07	1.8615e+07	5.35758e+06	5.0736e+06	3.51177e+07	5.143e+06	1.82345e+07
M140T307	140.07	307.3	5.1	2.42377e+07	1.85627e+07	4.04825e+07	4.05839e+06	1.2829e+07	1.09228e+07	4.23519e+06	1.66208e+07	4.10362e+06	1.13175e+07
M140T315	139.988	315.2	5.3	2.57449e+07	1.14398e+07	1.07349e+07	9.93785e+06	2.69376e+07	9.72961e+06	9.30538e+06	9.72093e+06	5.49231e+07	1.61949e+07
M140T322	140.07	322.3	5.4	1.7551e+07	1.41852e+07	3.65616e+06	5.59157e+07	3.63201e+06	1.20612e+07	3.77548e+06	3.77808e+06	3.90197e+06	9.15409e+06
M140T35	139.982	34.6	0.6	1.08175e+07	8.78544e+06	8.0212e+06	4.96617e+06	1.16098e+07	9.26475e+06	8.61837e+06	8.39883e+06	7.69739e+06	7.99578e+06
M140T369	140.07	368.5	6.1	2.10011e+07	4.14927e+07	9.01563e+06	3.54297e+07	8.72452e+06	2.72725e+07	1.06392e+07	4.14514e+07	9.63014e+06	3.94973e+07
M140T377	139.988	376.6	6.3	5.40667e+06	1.30593e+07	9.82512e+06	1.99898e+06	5.9017e+06	1.77264e+06	1.9686e+06	4.42723e+06	8.1912e+06	5.99578e+06
M140T394	139.988	394	6.6	3.41147e+06	2.73374e+06	683024	524371	555754	508092	609233	1.96668e+06	717957	4.42726e+06
M140T40_1	139.527	40	0.7	7.906e+06	1.73176e+07	1.55977e+07	7.07367e+06	1.62221e+07	6.7965e+06	1.49332e+07	3.71843e+06	2.08528e+07	1.03659e+07
M140T40_2	139.553	39.8	0.7	2.38586e+06	663723	398824	1.80843e+06	466929	1.96376e+06	344969	2.67651e+06	735885	1.41105e+06
M140T40_3	140.021	40.2	0.7	1.30882e+06	4.35638e+06	2.42052e+06	4.98633e+06	1.43909e+06	7.90807e+06	7.353e+06	3.53376e+06	6.88001e+06	2.4424e+06
M140T422	139.988	422.2	7	2.21546e+06	2.51864e+06	2.16805e+06	517631	6.78987e+06	608669	531598	2.12187e+06	591332	2.3204e+06
M140T442	140.082	442.2	7.4	1.08198e+07	4.0896e+06	1.90192e+06	7.14126e+06	1.70055e+07	6.26352e+06	2.83787e+06	8.36433e+06	1.13809e+07	2.80621e+06
M140T446	139.988	446.5	7.4	2.18672e+06	4.14862e+06	3.31297e+06	853097	2.48772e+06	762434	933785	839086	3.91876e+06	7.93861e+06
M140T448	140.07	447.7	7.5	9.31812e+06	3.40408e+06	1.55293e+06	1.10343e+06	2.50809e+06	1.18265e+06	1.73838e+06	1.559e+06	2.56114e+06	1.30312e+06
M140T56_1	140.011	56.4	0.9	1.23144e+08	2.03218e+08	1.47682e+08	1.71532e+08	2.06334e+08	2.11218e+08	3.08619e+08	2.3633e+08	3.63835e+08	3.11992e+08
M140T56_2	140.034	55.7	0.9	3.8054e+07	8.34318e+06	4.68048e+07	5.46043e+07	1.25824e+07	1.40781e+07	7.61691e+06	3.64139e+06	9.66923e+06	3.92927e+06
M140T66	140.011	66.3	1.1	6.81023e+07	9.33228e+07	6.54734e+07	7.89265e+07	1.56216e+07	8.30088e+07	1.01048e+08	1.3875e+07	1.95456e+07	1.929e+07
M140T71	140.034	70.8	1.2	1.55026e+07	1.81414e+07	7.32007e+06	9.34947e+06	2.5716e+07	2.88921e+07	1.57982e+07	1.20251e+07	1.57772e+07	8.65047e+06
M140T75	140.07	75.2	1.3	1.66458e+07	2.30707e+07	2.93335e+07	7.02118e+06	6.74352e+06	2.66067e+07	7.06654e+06	2.82228e+07	6.59386e+06	7.24388e+06
M140T76	140.011	76	1.3	2.62614e+07	3.48628e+07	3.80815e+07	9.32107e+06	3.31496e+07	3.57139e+07	5.43498e+07	9.26429e+06	3.95145e+07	9.52051e+06
M140T81_1	139.515	80.6	1.3	1.49023e+07	1.07911e+07	8.565e+06	4.97822e+06	6.50229e+06	7.13077e+06	5.60022e+06	3.2855e+06	5.8833e+06	4.99043e+06
M140T81_2	140.071	81	1.4	2.51516e+07	1.87707e+07	1.82628e+07	2.49087e+07	3.95214e+07	2.92401e+07	5.4575e+06	5.24916e+06	5.64828e+06	1.68939e+07
M140T94	140.07	94.1	1.6	3.32579e+07	8.14638e+06	1.93712e+07	3.71208e+07	2.16564e+07	2.50372e+07	8.17378e+06	7.43881e+06	7.54906e+06	3.15928e+07
M141T139	141.01	139.5	2.3	9.17969e+06	1.02927e+07	9.05088e+06	1.09054e+07	8.06597e+06	1.03171e+07	9.52989e+06	9.74027e+06	6.82108e+06	1.07968e+07
M141T272	141.127	271.5	4.5	2.55121e+06	2.73183e+06	2.93553e+06	1.48254e+06	4.47505e+06	2.85922e+06	5.07496e+06	3.81681e+06	3.17271e+06	3.39954e+06
M141T274	141.018	274.5	4.6	5.31086e+06	6.08817e+06	6.09709e+06	5.18236e+06	7.01308e+06	7.81204e+06	1.67036e+07	5.98236e+06	1.27018e+07	6.07498e+06
M141T282	141.018	281.6	4.7	3.77531e+06	3.25684e+06	4.01475e+06	3.12138e+06	657147	1.05388e+06	1.68855e+06	4.10282e+06	1.31907e+06	5.52809e+06
M141T33	140.951	33	0.6	418463	338675	371823	321429	349148	325023	332124	255876	514006	299834
M141T39_1	141.006	39.2	0.7	5.6395e+06	5.51258e+06	5.32345e+06	5.13338e+06	5.79322e+06	7.35836e+06	1.92926e+07	1.56487e+07	1.57944e+07	5.59208e+06
M141T39_2	141.027	39.4	0.7	2.3884e+06	4.92151e+06	3.07334e+06	2.25717e+06	3.14605e+06	1.34429e+06	2.99796e+06	1.44208e+06	1.72133e+06	1.01319e+07
M141T40_1	140.526	39.8	0.7	2.22031e+06	795308	748861	2.13889e+06	3.65781e+06	345071	3.00983e+06	496662	6.00318e+06	2.41136e+06
M141T40_2	141.051	40.2	0.7	3.79015e+08	5.72364e+08	6.81881e+08	3.59204e+08	6.31303e+08	3.53619e+08	4.96284e+08	4.82396e+08	6.14672e+08	3.14639e+08
M141T50	141.066	50.4	0.8	5.69169e+07	6.98569e+07	4.76828e+07	3.70445e+07	6.42562e+07	6.58053e+07	4.26774e+07	2.87967e+07	4.13798e+07	3.31729e+07
M141T58	141.014	57.6	1	2.44038e+06	1.6793e+06	1.81619e+06	3.21746e+06	3.64016e+06	2.59018e+06	5.40532e+06	664774	4.62323e+06	4.14299e+06
M141T62	140.996	61.8	1	2.66954e+06	1.2342e+07	3.38674e+06	1.21503e+07	714310	622321	862213	2.60688e+06	4.35532e+06	3.75676e+06
M142T100	141.959	99.8	1.7	3.25897e+07	3.08757e+07	2.45821e+07	1.95299e+07	8.66612e+06	1.37718e+07	2.63842e+07	7.30772e+06	3.88407e+07	2.54863e+07
M142T107_1	141.959	106.9	1.8	1.77147e+07	1.64104e+07	6.42932e+07	6.41192e+07	1.36865e+07	3.73548e+07	1.34692e+07	3.88862e+07	2.583e+07	6.97135e+06
M142T107_2	142.049	106.9	1.8	7.79734e+07	7.42147e+07	4.07697e+08	7.84881e+07	1.13389e+07	1.08856e+08	1.49012e+07	4.87778e+07	1.58236e+07	7.82088e+06
M142T116	141.959	115.6	1.9	4.22143e+07	1.02681e+07	2.46424e+07	9.46194e+06	3.1198e+07	6.37885e+07	4.48623e+07	4.9307e+06	2.59043e+07	2.95175e+07
M142T117	142.049	116.7	1.9	5.29932e+07	1.22523e+07	1.64916e+07	1.03835e+07	1.06748e+08	1.87874e+07	1.50119e+08	5.26289e+06	3.59833e+07	3.09555e+07
M142T119	142.086	119.2	2	1.0777e+07	1.15547e+07	8.35359e+06	2.96318e+07	1.23273e+07	1.36416e+07	1.10557e+07	1.5155e+07	6.43155e+06	7.25796e+06
M142T127	142.049	127.4	2.1	3.12273e+07	4.36325e+07	2.7386e+07	7.82704e+07	4.34703e+07	4.31713e+07	4.60066e+07	1.65881e+07	2.5326e+07	1.8585e+07
M142T128	141.959	127.8	2.1	1.40164e+07	5.65637e+07	3.73542e+07	4.62354e+07	2.48773e+07	1.66926e+07	9.89044e+06	4.3635e+07	2.19374e+07	1.58346e+07
M142T132	142.086	131.6	2.2	1.02459e+07	1.11598e+07	1.2388e+07	1.69314e+07	1.96253e+07	1.80934e+07	8.87581e+06	1.92252e+07	7.86756e+06	1.6783e+07
M142T135	142.065	134.9	2.2	2.70391e+07	2.83418e+07	4.82464e+07	2.45454e+07	2.7925e+07	2.69157e+07	3.20356e+07	2.40235e+07	4.05106e+07	1.55572e+07
M142T145	142.049	144.7	2.4	9.03285e+06	3.22962e+07	8.38833e+06	4.03189e+07	9.08604e+07	8.78542e+07	2.57461e+07	5.54693e+06	6.32825e+06	2.90966e+07
M142T154	141.959	153.8	2.6	3.35392e+07	2.29354e+07	2.54915e+07	1.49593e+07	1.9861e+07	2.43148e+07	2.0346e+07	4.55768e+07	2.69372e+07	3.44824e+07
M142T158	142.049	158.1	2.6	8.32738e+07	5.9151e+06	5.78366e+07	4.84318e+06	2.45628e+07	2.8337e+07	4.09514e+06	4.28988e+07	4.30683e+06	6.74611e+06
M142T164	142.087	164.1	2.7	8.44487e+06	1.52286e+07	9.41635e+07	7.85944e+06	1.04847e+07	2.01662e+07	6.97633e+06	3.60638e+07	6.0441e+06	1.35855e+07
M142T167	141.959	167.1	2.8	8.62582e+06	1.88811e+07	6.16417e+06	2.62938e+07	4.30983e+07	1.96757e+07	2.17295e+07	5.63711e+06	1.76718e+07	2.17223e+07
M142T179	141.959	179.3	3	2.87495e+07	2.05256e+07	5.48219e+06	2.12683e+07	5.23814e+06	1.10914e+07	5.2659e+06	4.18129e+06	4.89874e+06	1.40831e+07
M142T188	142.086	188.3	3.1	3.9441e+06	3.43424e+06	3.23509e+06	9.94215e+06	1.54139e+07	1.32092e+07	3.579e+06	2.09173e+07	3.30825e+06	2.71085e+06
M142T196	142.049	196.3	3.3	4.07929e+07	1.49673e+07	1.54063e+07	1.75659e+07	6.07617e+06	3.16509e+07	5.6454e+06	4.58977e+06	4.75913e+06	1.86496e+07
M142T197	141.959	196.7	3.3	9.24889e+06	3.83066e+06	1.2039e+07	1.59196e+07	4.31589e+06	4.52778e+06	3.88148e+06	3.03457e+06	1.65461e+07	2.98123e+06
M142T198	142.086	198.1	3.3	3.90378e+07	3.16031e+07	2.23269e+06	1.70423e+07	1.29225e+07	1.16707e+07	4.95671e+06	4.07226e+06	4.31758e+06	4.20032e+06
M142T206	142.065	205.7	3.4	2.98545e+06	4.2616e+06	2.58702e+06	6.38229e+06	2.19592e+06	2.34566e+06	3.08739e+06	2.29163e+06	2.70192e+06	1.70442e+06
M142T209	142.086	209.3	3.5	4.37087e+06	1.36467e+07	8.68441e+06	1.38382e+07	4.91631e+06	1.52441e+07	4.80321e+06	2.32438e+07	4.20033e+06	3.66451e+06
M142T216	142.049	215.5	3.6	4.33902e+07	1.37113e+07	1.52578e+07	1.61565e+07	1.39019e+08	3.38674e+06	3.85244e+06	1.32996e+07	2.91359e+06	3.03664e+07
M142T220	142.087	220.1	3.7	4.49095e+06	9.21059e+06	1.07431e+07	1.79773e+07	3.51203e+07	2.60205e+07	4.4219e+06	3.315e+06	3.46399e+06	2.82536e+07
M142T224	142.05	223.9	3.7	3.69821e+06	1.60036e+07	1.1486e+07	1.74494e+07	3.98315e+06	3.73596e+07	4.02726e+06	3.19298e+06	3.14902e+06	3.08824e+06
M142T237	142.086	237	4	3.64984e+06	7.72685e+06	1.22512e+07	8.21622e+06	8.75833e+06	4.08527e+06	4.88343e+06	3.40101e+06	4.07098e+06	1.29593e+07
M142T245	142.123	244.9	4.1	1.95722e+07	1.55018e+07	5.51887e+06	1.98699e+07	2.51926e+07	1.59477e+07	5.32445e+06	4.98444e+06	1.61603e+07	4.7432e+06
M142T249	142.086	248.6	4.1	1.5783e+07	3.72435e+06	1.2829e+07	7.48339e+06	1.45317e+07	1.64862e+06	3.55931e+06	6.2432e+06	3.12082e+06	1.09025e+07
M142T264	142.086	264.4	4.4	3.18209e+06	3.5761e+06	7.30991e+06	3.91016e+06	1.60107e+07	6.4803e+06	3.6648e+06	9.3769e+06	3.15129e+06	1.8236e+07
M142T272	142.049	272.3	4.5	6.68592e+07	3.45237e+07	4.28513e+07	4.81592e+06	2.95024e+07	2.24458e+07	6.36726e+06	2.42097e+07	5.50721e+06	2.85024e+07
M142T284	142.086	284	4.7	7.46918e+06	2.37053e+07	1.28496e+07	6.86342e+06	7.71546e+06	6.3622e+06	4.20202e+06	9.17114e+06	3.58524e+06	1.60047e+07
M142T289	142.049	288.7	4.8	3.57228e+06	1.64979e+07	2.65585e+07	9.90221e+06	1.00646e+07	2.28675e+07	4.10743e+06	9.75198e+06	3.7799e+06	3.09822e+06
M142T309	142.086	309.3	5.2	5.45763e+06	2.67581e+06	2.76893e+06	8.33858e+06	9.45066e+06	8.93617e+06	2.8514e+06	1.12005e+07	2.7038e+06	7.27209e+06
M142T321	142.086	320.7	5.3	6.50081e+06	1.06309e+07	5.40838e+06	9.23897e+06	1.02923e+07	1.27488e+07	3.45778e+06	2.90463e+06	3.24528e+06	6.87585e+06
M142T322	142.049	321.6	5.4	2.14492e+06	2.21889e+06	9.49603e+06	2.63834e+07	2.33828e+06	2.96456e+06	2.42476e+06	7.65996e+06	2.31679e+06	8.2172e+06
M142T330	142.086	329.6	5.5	7.57572e+06	6.825e+06	6.09485e+06	2.62893e+06	2.71862e+06	3.29589e+06	2.9929e+06	7.40049e+06	2.58807e+06	8.90636e+06
M142T342	142.086	341.8	5.7	2.74867e+06	8.224e+06	9.9008e+06	3.4956e+06	1.52189e+07	6.51696e+06	3.31876e+06	7.16272e+06	3.0923e+06	7.84656e+06
M142T36	141.981	36	0.6	4.03439e+06	5.53595e+06	2.58187e+06	4.60804e+06	1.30441e+06	2.91684e+06	4.15649e+06	350496	4.37151e+06	5.7769e+06
M142T367	142.049	367.4	6.1	1.70514e+07	7.29257e+07	3.80082e+07	1.08716e+07	6.07124e+06	6.58124e+07	6.22335e+06	4.62309e+06	4.98234e+06	4.52741e+06
M142T368	142.086	368.1	6.1	1.45736e+07	1.61735e+07	1.16219e+07	1.59496e+07	5.77e+06	5.85259e+06	5.79092e+06	6.62106e+06	5.75357e+06	5.99921e+06
M142T37	141.958	37.2	0.6	1.33778e+07	7.85504e+06	7.60587e+06	7.72536e+06	8.07419e+06	7.81776e+06	3.11966e+07	1.61831e+07	7.46268e+06	1.96414e+07
M142T375	142.086	375.4	6.3	4.73154e+06	3.58126e+06	4.2936e+06	4.28268e+06	4.48374e+06	4.43079e+06	4.68706e+06	3.8575e+06	4.97793e+06	1.57704e+07
M142T386	142.123	386.1	6.4	1.36038e+07	2.09885e+07	4.076e+07	1.45382e+07	4.1288e+07	5.03031e+07	2.57583e+07	9.84688e+07	3.86485e+07	3.02616e+07
M142T40_1	142.034	40	0.7	1.40051e+06	2.48889e+06	2.49502e+06	3.21111e+06	2.31293e+06	6.17284e+06	5.06845e+06	2.90722e+06	4.51006e+06	4.34061e+06
M142T40_2	142.054	39.9	0.7	3.87429e+07	622161	5.94304e+07	2.52183e+07	5.45855e+07	2.90888e+07	7.96573e+07	5.11943e+07	6.96118e+07	3.40157e+07
M142T412	142.086	412.1	6.9	1.36089e+06	2.52624e+06	2.74002e+06	2.29786e+06	2.3289e+06	2.13736e+06	5.25584e+06	1.48569e+06	5.47387e+06	2.48145e+06
M142T417	142.122	416.8	6.9	5.83557e+06	5.09631e+07	1.25218e+07	6.34321e+06	2.85022e+07	1.78222e+07	2.87031e+07	8.4314e+06	8.79902e+06	4.39571e+07
M142T419	142.086	419.3	7	2.75373e+06	1.67057e+06	2.30647e+06	1.46898e+06	4.33266e+06	3.55303e+06	4.04322e+06	944321	4.02745e+06	4.36731e+06
M142T428	142.086	428	7.1	2.76391e+06	1.69038e+06	2.05869e+06	1.56537e+06	2.3399e+06	3.51134e+06	3.55085e+06	1.23408e+06	3.91856e+06	2.4387e+06
M142T436	142.123	436.4	7.3	3.74187e+06	4.33762e+06	1.29987e+07	1.58154e+07	1.34043e+07	1.11517e+07	1.97558e+07	5.40036e+06	5.34952e+07	2.19025e+07
M142T440	142.086	439.9	7.3	4.64204e+06	2.11207e+06	3.99934e+06	822940	1.69066e+06	721037	5.15809e+06	5.37498e+06	5.63967e+06	5.99381e+06
M142T447	142.123	447.4	7.5	4.9589e+07	1.88598e+06	1.69243e+07	6.41277e+06	6.67914e+06	1.87967e+07	1.47919e+07	3.04022e+07	4.35925e+06	1.97295e+07
M142T448	142.086	448.3	7.5	1.79085e+06	1.11771e+06	1.26797e+06	1.02342e+06	1.01245e+06	1.16986e+06	3.06599e+06	2.05326e+06	2.40628e+06	1.94711e+06
M142T49_1	142.005	49	0.8	4.93225e+07	3.71325e+07	3.60348e+07	3.44744e+07	3.36737e+07	2.78049e+07	2.50004e+07	1.52812e+07	1.99897e+07	2.21865e+07
M142T49_2	142.05	48.9	0.8	1.75454e+10	1.37989e+10	1.21678e+10	1.23541e+10	1.08861e+10	1.09927e+10	7.16563e+09	5.72575e+09	7.15989e+09	7.48028e+09
M142T49_3	142.094	49.2	0.8	5.39623e+07	4.27875e+07	3.77264e+07	3.46693e+07	3.13319e+07	2.93996e+07	2.09608e+07	1.46587e+07	3.13668e+07	2.40441e+07
M142T65	141.959	64.8	1.1	1.32018e+08	6.76277e+07	1.40626e+08	1.14577e+08	9.10066e+06	1.94113e+08	9.88985e+07	4.19844e+07	1.03882e+07	5.65944e+07
M142T75	141.959	75.2	1.3	1.09573e+08	2.83694e+08	1.84712e+08	2.89391e+07	1.14301e+07	3.16586e+08	1.94721e+08	3.73487e+07	1.67518e+07	5.45081e+07
M142T81	142.049	80.6	1.3	1.93959e+09	1.64201e+09	1.49673e+09	1.09042e+09	1.74731e+09	1.82797e+09	9.64244e+08	5.05107e+08	1.0228e+09	6.51416e+08
M142T93	142.087	92.8	1.5	2.14139e+07	2.42532e+07	5.00145e+07	3.77044e+07	1.19169e+07	2.58111e+07	2.38621e+07	1.2724e+07	2.95066e+07	2.20672e+07
M142T98	142.05	97.6	1.6	1.22328e+08	1.41185e+08	5.11407e+07	8.08685e+07	1.8626e+07	2.08907e+07	2.12835e+07	6.14459e+07	1.77835e+08	1.14355e+08
M143T103	143.033	103	1.7	1.43447e+07	5.19175e+07	5.30216e+07	8.10279e+07	7.17519e+07	5.21099e+07	5.00452e+07	1.47392e+07	1.33576e+07	1.39809e+07
M143T113	143.033	112.9	1.9	1.01587e+08	1.05604e+08	6.87479e+07	1.17776e+08	1.79552e+07	6.50759e+07	4.80327e+07	1.77057e+07	1.01765e+08	1.68837e+07
M143T122	143.033	122.4	2	2.38713e+07	6.29761e+07	1.261e+07	2.32475e+07	1.14203e+08	2.43915e+07	5.86908e+07	2.05157e+08	6.53553e+07	2.88448e+08
M143T131	143.033	130.8	2.2	1.79687e+07	7.47123e+07	6.22597e+07	1.73847e+07	5.63477e+07	1.48123e+08	7.17348e+07	8.32824e+07	4.16697e+07	1.80707e+07
M143T135	143.073	134.9	2.2	5.99462e+07	6.74986e+07	9.09774e+07	4.55528e+07	5.17153e+07	5.75478e+07	5.77851e+07	4.64886e+07	7.48519e+07	3.04624e+07
M143T140	143.007	140	2.3	1.57422e+07	2.20783e+06	1.4977e+07	2.0172e+06	2.43344e+06	1.54179e+07	1.47317e+07	2.31164e+06	1.4494e+07	2.31335e+06
M143T169	143.033	168.7	2.8	5.19151e+08	1.84672e+08	4.31916e+08	5.42754e+08	3.71783e+08	9.8938e+07	1.97009e+08	6.56596e+07	5.84846e+07	7.46798e+07
M143T180_1	143.033	179.9	3	1.80919e+07	1.87321e+07	1.8949e+07	1.77263e+07	1.74521e+07	5.05504e+07	1.6965e+07	8.03511e+07	1.38153e+08	6.76375e+07
M143T180_2	143.072	180.4	3	3.19588e+06	1.56655e+07	4.61478e+06	5.44505e+06	1.51541e+07	3.28445e+06	6.19819e+06	9.11582e+06	3.34533e+06	1.23808e+07
M143T192	143.033	192.2	3.2	1.49464e+07	6.35525e+07	1.49434e+07	1.5919e+07	4.61789e+07	6.74452e+07	1.47792e+07	8.71646e+07	1.40823e+07	7.39685e+07
M143T205	143.033	204.9	3.4	1.59588e+07	1.55623e+07	5.258e+07	1.10492e+08	5.36982e+07	9.06523e+07	9.94643e+07	7.1825e+06	5.53809e+07	1.4671e+07
M143T206	143.072	206.2	3.4	7.83774e+06	1.49193e+07	1.33639e+07	2.00145e+07	9.20094e+06	8.08997e+06	1.27065e+07	8.35681e+06	3.3248e+06	6.42166e+06
M143T217	143.034	217.4	3.6	3.92062e+07	9.62154e+07	1.26047e+08	1.25858e+08	5.53332e+07	7.38699e+07	5.52407e+07	4.93149e+07	7.26868e+07	1.82838e+08
M143T218	143.107	217.7	3.6	4.91607e+06	7.00086e+06	4.92254e+06	9.80254e+06	3.19435e+06	9.19181e+06	8.54491e+06	5.7769e+06	2.95338e+06	6.54025e+06
M143T221	143.072	221.4	3.7	2.54142e+06	3.85255e+06	2.80733e+06	3.18829e+06	2.15958e+06	2.89891e+06	3.64759e+06	4.13715e+06	3.83338e+06	1.38441e+06
M143T229	143.033	228.9	3.8	3.71373e+07	1.03496e+07	1.10209e+07	1.08829e+07	3.22514e+07	1.07424e+07	6.36672e+07	3.61719e+07	4.64153e+07	1.10745e+07
M143T233	143.107	233.5	3.9	5.77105e+06	6.01824e+06	4.08508e+06	6.29353e+06	3.52928e+06	7.72504e+06	7.09508e+06	5.67285e+06	4.62057e+06	5.28012e+06
M143T238	143.072	238	4	2.10823e+06	2.07952e+06	2.06338e+06	1.83283e+06	3.64651e+06	1.07556e+07	9.31542e+07	2.0329e+06	6.32399e+07	1.21818e+07
M143T239	143.033	239.5	4	3.93713e+07	1.01822e+08	1.74361e+07	1.66588e+07	5.53071e+07	1.04168e+08	1.56136e+07	1.01348e+08	3.54593e+07	1.55807e+07
M143T252_1	143.033	251.8	4.2	3.95692e+07	9.62499e+06	4.049e+07	9.76596e+06	9.16926e+06	9.41677e+06	1.13595e+08	9.82488e+06	6.09167e+06	8.89522e+06
M143T252_2	143.107	251.7	4.2	2.30082e+06	2.63686e+06	2.35639e+06	2.95365e+06	2.33938e+06	3.58676e+06	4.18778e+06	2.62828e+06	4.1103e+06	3.02043e+06
M143T263	143.033	262.5	4.4	2.44817e+07	2.74841e+07	8.05696e+06	4.73434e+07	7.18155e+06	3.19339e+07	7.4815e+06	7.05856e+06	7.43474e+06	7.12762e+06
M143T272	143.033	271.8	4.5	2.89405e+07	2.86708e+07	5.14017e+07	2.22381e+07	5.08529e+07	2.85486e+07	8.57808e+06	8.3632e+06	8.46162e+06	8.13494e+06
M143T283	143.033	282.8	4.7	4.22956e+07	4.60931e+07	2.91334e+07	2.23416e+07	9.86185e+06	1.01159e+07	5.21756e+07	1.02589e+07	6.94341e+07	6.57625e+07
M143T293	143.033	292.8	4.9	7.56956e+06	2.11179e+07	1.7358e+07	6.93964e+06	2.72511e+07	6.82612e+06	7.33043e+06	1.02965e+08	6.87895e+06	6.63133e+06
M143T302	143.033	301.7	5	3.51927e+07	4.43229e+06	4.72533e+06	2.14815e+07	1.79891e+07	4.07616e+06	1.58924e+07	4.19387e+06	1.48724e+07	4.45885e+06
M143T327	143.033	327	5.4	4.04759e+06	3.23025e+07	3.01284e+07	1.62285e+07	1.18883e+07	3.87296e+06	4.09643e+06	1.57608e+07	1.11559e+07	1.55509e+07
M143T364	143.033	364.2	6.1	3.82075e+07	3.60336e+07	8.49991e+06	3.86552e+07	2.27694e+07	1.02803e+07	3.85056e+07	2.68729e+07	1.46907e+07	2.05926e+07
M143T40_1	143.004	39.7	0.7	2.05301e+06	1.50701e+06	1.93429e+07	1.76637e+06	1.8535e+07	4.9386e+06	4.42877e+06	1.51562e+07	2.94418e+06	2.40865e+06
M143T40_2	143.049	40.2	0.7	4.89108e+07	8.19953e+07	9.15601e+07	4.68996e+07	8.65685e+07	4.84404e+07	7.12226e+07	6.7686e+07	2.23745e+07	4.37795e+07
M143T49_1	143.053	49	0.8	1.12452e+09	9.14809e+08	7.70858e+08	7.83244e+08	6.88112e+08	7.0355e+08	4.54237e+08	3.66821e+08	4.42116e+08	4.72406e+08
M143T49_2	143.082	49	0.8	3.57521e+07	6.16125e+07	5.10895e+07	6.19235e+07	1.61319e+08	6.33431e+07	8.39074e+07	3.13883e+07	4.55946e+07	3.98383e+07
M143T56	143.034	55.6	0.9	9.70527e+07	3.38005e+07	1.22054e+08	2.99044e+07	3.16242e+07	3.26393e+07	1.12677e+08	5.81642e+07	7.2681e+07	9.03718e+07
M143T73	143.033	73.1	1.2	5.81524e+07	6.57464e+07	8.95467e+07	3.10753e+08	2.29475e+07	3.74101e+08	8.42709e+07	1.50436e+08	5.59787e+07	5.05536e+07
M143T81	143.054	80.6	1.3	1.26437e+08	1.07751e+08	9.9206e+07	7.04981e+07	1.17954e+08	1.20441e+08	6.38185e+07	3.18567e+07	6.64558e+07	4.14911e+07
M143T82	143.033	82.5	1.4	5.6168e+07	5.58852e+07	4.79417e+07	1.446e+07	1.76513e+08	1.39858e+07	6.86822e+07	9.79968e+07	8.12601e+07	9.63691e+07
M144T109	144.067	109.1	1.8	7.56335e+07	4.18714e+07	1.44377e+07	1.09468e+08	3.48937e+07	7.43207e+07	1.51691e+07	1.17744e+08	1.51519e+07	4.66433e+07
M144T123	144.065	122.6	2	1.10845e+08	6.30073e+07	1.51544e+07	3.55779e+07	5.18456e+07	1.50475e+07	2.43438e+08	5.97979e+07	4.43967e+07	7.68792e+07
M144T130	144.065	130.1	2.2	3.6994e+07	3.86683e+07	1.50623e+08	6.23545e+07	5.53215e+07	5.42658e+07	3.88305e+07	4.30949e+07	9.36448e+07	3.76252e+07
M144T135_1	144.045	135	2.2	4.16447e+06	3.11345e+06	2.0893e+06	3.31455e+06	1.74738e+06	1.38269e+06	1.81937e+06	1.22468e+06	6.48705e+06	1.5934e+06
M144T135_2	144.079	134.9	2.2	2.18624e+08	2.44251e+08	3.41478e+08	1.7047e+08	2.00247e+08	2.24751e+08	2.43695e+08	1.58796e+08	2.85036e+08	1.17288e+08
M144T147	144.065	147	2.5	1.33636e+08	7.81964e+07	4.29723e+07	9.61988e+07	3.02054e+07	1.27006e+08	5.46822e+07	7.39899e+07	4.0167e+07	8.57214e+07
M144T159	144.065	159.3	2.7	1.54345e+07	6.13543e+07	1.57021e+07	5.21353e+07	1.53594e+07	1.4437e+07	1.4352e+07	4.56212e+07	1.5178e+07	4.7104e+07
M144T162	144.102	162.5	2.7	1.15674e+07	2.58767e+07	1.22911e+07	4.38942e+07	3.56643e+07	1.27663e+07	1.27879e+07	2.51998e+07	1.35121e+07	4.24257e+07
M144T170	144.066	170.4	2.8	9.75025e+07	7.70525e+07	2.86842e+08	7.5751e+07	2.74979e+08	3.65205e+07	2.00504e+08	2.15715e+07	1.42289e+08	6.43174e+07
M144T180	144.082	180.4	3	8.07391e+06	1.71644e+07	1.22953e+07	1.29677e+07	1.03025e+07	9.24975e+06	1.47328e+07	1.09649e+07	1.66943e+07	1.07658e+07
M144T181	144.065	181.4	3	1.33446e+07	5.90237e+07	1.27885e+07	1.31181e+07	1.18075e+07	4.1599e+07	1.23782e+07	5.59678e+07	1.25934e+07	5.43482e+07
M144T188	144.102	188.4	3.1	1.55988e+07	2.22531e+07	1.37171e+07	4.63423e+07	1.43999e+07	1.45255e+07	1.44841e+07	2.06692e+07	1.52524e+07	1.78155e+07
M144T199	144.102	199.3	3.3	5.60841e+07	1.19549e+07	1.61698e+07	1.55479e+07	1.99335e+07	2.07325e+07	1.57217e+07	1.17675e+07	1.62021e+07	1.14525e+07
M144T205	144.067	205	3.4	1.72923e+07	6.36875e+06	1.56983e+07	7.16534e+06	4.09012e+06	1.25236e+08	4.63397e+07	4.95145e+06	3.78453e+07	1.12029e+08
M144T206	144.045	206.2	3.4	3.12799e+06	1.12585e+07	6.13109e+06	1.45092e+07	5.3351e+06	6.10203e+06	8.27193e+06	6.28577e+06	1.35885e+06	4.36117e+06
M144T216	144.08	215.5	3.6	1.06489e+07	5.14559e+06	4.41618e+06	1.1181e+07	5.23544e+06	1.05785e+07	1.73777e+07	1.10213e+07	1.45385e+07	1.10799e+07
M144T219	144.066	219	3.6	4.35921e+07	3.30625e+07	2.23062e+08	1.03135e+08	1.31056e+08	3.78674e+07	8.51538e+07	3.1662e+07	4.39672e+07	1.57295e+07
M144T222	144.082	222	3.7	1.38117e+07	3.34217e+07	3.37155e+07	3.28035e+07	3.94849e+06	2.99541e+07	3.42833e+07	9.77107e+06	3.26381e+07	1.49639e+07
M144T223	144.102	223.1	3.7	1.57854e+07	1.33795e+07	1.2988e+07	4.22334e+07	4.55723e+07	4.20064e+06	1.37674e+07	1.43559e+07	1.27141e+07	1.26821e+07
M144T238	144.065	238.3	4	3.56575e+07	1.37193e+08	4.69904e+07	7.30689e+07	6.04171e+07	6.40221e+07	1.45278e+07	7.2169e+07	4.05786e+07	1.90396e+07
M144T245	144.102	244.6	4.1	9.95665e+06	1.70174e+07	9.88334e+06	8.44879e+06	1.3392e+07	1.95599e+07	9.98799e+06	3.36355e+07	1.05476e+07	2.96134e+06
M144T249	144.067	248.9	4.1	2.9682e+07	1.25862e+07	1.08945e+08	1.25216e+07	6.0164e+07	3.56618e+07	7.55489e+07	2.20251e+07	8.50348e+07	4.71606e+07
M144T262	144.065	262.4	4.4	1.25662e+08	1.07327e+08	1.83814e+07	4.83579e+07	1.84018e+07	1.00273e+08	1.78685e+07	1.7683e+07	1.77052e+07	3.98841e+07
M144T273	144.138	272.6	4.5	8.2683e+06	3.21073e+07	7.62056e+06	7.67428e+06	9.4266e+06	2.89372e+07	1.08443e+07	9.28156e+06	9.71043e+06	7.75619e+06
M144T285	144.065	284.9	4.7	1.43733e+07	5.36864e+07	1.22792e+08	7.78857e+07	2.92127e+07	3.71308e+07	4.47102e+07	4.87199e+07	3.42431e+07	1.39832e+07
M144T294	144.102	294.5	4.9	1.88131e+07	1.38477e+07	1.38687e+07	1.37468e+07	1.57321e+07	1.28521e+07	1.40044e+07	2.64544e+07	1.34898e+07	2.07918e+07
M144T298	144.067	297.6	5	1.92565e+08	3.78559e+07	1.55378e+07	6.53889e+07	7.01181e+07	3.62848e+07	1.59356e+07	3.1517e+07	5.76081e+07	1.46313e+07
M144T308	144.065	307.8	5.1	1.05334e+07	3.67386e+07	5.75651e+07	4.05955e+07	1.15152e+08	3.27514e+07	7.36948e+07	9.45055e+06	1.10329e+07	1.05685e+08
M144T320	144.067	320.1	5.3	7.54939e+06	4.54032e+06	8.15839e+06	4.14637e+07	7.86026e+06	6.36931e+07	8.29119e+06	3.16143e+07	3.27255e+07	5.21405e+07
M144T329	144.065	328.8	5.5	2.7094e+07	9.74536e+06	6.20528e+07	3.96486e+07	9.28285e+06	1.00372e+07	1.00726e+08	3.21342e+07	2.82767e+07	2.5051e+07
M144T332	144.102	331.6	5.5	6.43944e+07	1.92222e+07	1.15145e+07	2.05951e+07	2.37791e+07	1.37252e+07	1.17237e+07	3.09213e+07	1.16148e+07	1.22119e+07
M144T369	144.066	369	6.2	1.19575e+08	8.15658e+07	7.14593e+07	1.40741e+07	8.85727e+07	1.27959e+08	5.05277e+07	9.50377e+07	1.17846e+08	6.9368e+07
M144T387	144.139	387	6.4	4.39273e+07	1.48418e+07	1.98277e+08	1.81019e+08	9.52775e+07	1.29537e+08	5.75323e+07	1.31522e+08	6.83231e+07	2.28904e+08
M144T392	144.082	391.8	6.5	2.07406e+07	4.49842e+07	1.10835e+07	5.34697e+06	1.00209e+07	1.17991e+07	8.86329e+06	3.2227e+07	3.89904e+07	1.93419e+07
M144T406	144.065	406.1	6.8	6.03765e+06	4.55619e+06	4.52113e+06	6.95942e+06	7.67253e+06	4.35177e+06	8.3009e+06	7.94406e+06	5.36197e+06	4.93415e+06
M144T408	144.082	408.5	6.8	7.57718e+06	8.03439e+06	9.52184e+06	1.87959e+07	9.00333e+06	8.32132e+06	5.92389e+06	6.94307e+06	9.61786e+06	1.1452e+07
M144T410	144.102	409.7	6.8	7.48027e+06	2.94704e+07	8.16609e+06	6.61248e+06	2.24534e+07	8.18098e+06	9.00982e+06	2.16397e+07	9.70285e+06	6.34071e+06
M144T415	144.065	414.5	6.9	7.26083e+06	4.526e+06	3.91219e+06	1.23046e+07	5.88377e+06	2.71308e+06	5.49945e+06	2.55914e+06	2.90514e+06	3.99062e+06
M144T41_1	143.997	40.7	0.7	1.72272e+07	2.37291e+07	1.64016e+07	3.25526e+07	1.98593e+07	5.02363e+07	5.72246e+07	2.93315e+07	5.14613e+07	2.03186e+07
M144T41_2	144.048	40.5	0.7	4.18131e+06	5.59127e+06	3.85175e+06	2.3713e+06	2.75891e+06	4.36454e+06	8.10997e+06	3.89448e+06	2.3438e+06	3.34352e+06
M144T421	144.138	421.3	7	2.87734e+07	8.5595e+07	1.019e+07	9.58465e+06	4.42307e+07	3.12363e+07	1.12454e+07	6.29611e+07	1.19397e+07	1.25205e+07
M144T423	144.082	422.5	7	1.02019e+07	1.50877e+07	7.19443e+06	5.96654e+06	2.9157e+07	1.08735e+07	5.17314e+06	6.93624e+06	1.01752e+07	1.26984e+07
M144T426	144.102	425.8	7.1	9.23235e+06	6.67316e+06	8.50524e+06	6.34118e+06	9.38237e+06	1.76306e+07	8.99086e+06	7.1004e+06	9.80824e+06	1.57832e+07
M144T436	144.065	436.1	7.3	3.03916e+06	5.65206e+06	1.57221e+07	6.81292e+06	5.34792e+06	5.75259e+06	4.21087e+06	3.50681e+06	3.33877e+06	2.41965e+06
M144T444	144.082	443.5	7.4	9.21704e+06	1.06737e+07	2.26223e+07	4.5698e+06	7.84825e+06	1.0382e+07	1.175e+07	1.14767e+07	1.02489e+07	1.26982e+07
M144T445	144.102	445.1	7.4	6.73836e+06	6.91143e+06	6.97315e+06	2.88704e+06	5.50661e+06	5.75117e+06	8.13692e+06	1.11342e+06	8.03917e+06	5.63395e+06
M144T446	144.138	446.2	7.4	6.24392e+07	5.69559e+07	3.5128e+07	5.06761e+07	6.70111e+07	4.98727e+07	2.59808e+07	6.09033e+07	1.54039e+07	3.70692e+07
M144T449	144.082	448.9	7.5	3.88404e+06	1.52649e+07	0	2.79734e+06	3.42578e+06	0	5.7467e+06	7.98057e+06	0	0
M144T49	144.055	49	0.8	1.06488e+08	7.45994e+07	7.06949e+07	7.30823e+07	6.3152e+07	6.02419e+07	4.19853e+07	3.85659e+07	4.42697e+07	4.19357e+07
M144T51	144.102	50.7	0.8	7.36576e+07	1.32347e+08	1.28122e+08	1.26828e+08	1.44277e+08	9.5437e+07	1.22776e+08	1.00596e+08	1.3806e+08	7.20801e+07
M144T70	144.102	70.3	1.2	1.39189e+07	3.54742e+07	3.79698e+07	1.39142e+07	1.44878e+07	1.47776e+07	7.33553e+07	3.10127e+07	4.22266e+07	4.23778e+07
M144T75	144.067	75.1	1.3	2.252e+07	2.43406e+07	8.61607e+07	1.01553e+08	2.37796e+07	9.26938e+07	1.0164e+08	1.03935e+08	2.11669e+07	4.06322e+08
M144T80	144.048	80.2	1.3	2.90196e+06	2.78304e+06	1.06477e+07	2.51081e+06	1.13682e+07	1.15194e+07	6.42899e+06	3.51824e+06	2.12909e+06	3.41257e+06
M144T85_1	144.065	85	1.4	1.90254e+08	2.00165e+08	2.50033e+07	8.34757e+07	2.2392e+08	7.92819e+07	7.41408e+07	7.98786e+07	2.21729e+08	2.18246e+07
M144T85_2	144.081	85.1	1.4	1.84333e+07	2.621e+07	1.55526e+07	7.01531e+07	2.22252e+07	6.20242e+06	7.97745e+06	7.28033e+06	2.22923e+07	7.74774e+06
M145T106	145.048	106.1	1.8	5.99816e+08	4.18059e+08	1.39694e+08	1.4176e+08	5.98484e+08	1.31904e+08	4.40618e+08	1.40528e+08	1.34383e+08	4.681e+08
M145T116	145.048	116.4	1.9	1.37248e+09	6.53769e+08	2.48874e+09	6.02035e+08	7.40826e+08	2.61409e+09	5.97688e+08	1.67097e+09	2.81227e+09	4.2702e+08
M145T135	145.084	134.7	2.2	2.20986e+07	2.06711e+07	3.26081e+07	1.44348e+07	1.36426e+07	1.82367e+07	2.33999e+07	1.4749e+07	2.89646e+07	1.06375e+07
M145T163	145.048	162.9	2.7	1.90968e+09	3.7992e+09	3.17324e+09	4.85188e+08	3.51686e+09	4.52462e+08	1.45382e+09	2.85565e+09	5.88421e+08	2.85037e+09
M145T199	145.051	198.8	3.3	5.68745e+07	6.04888e+07	5.74944e+07	5.78821e+07	3.53545e+08	2.96018e+08	3.7759e+08	3.43118e+08	2.68112e+08	5.43669e+07
M145T207	145.048	206.8	3.4	2.92144e+08	6.15456e+08	5.97565e+08	5.2493e+08	1.31299e+08	4.40763e+08	1.39722e+08	1.34311e+08	1.2273e+08	3.64089e+08
M145T221	145.048	221.1	3.7	5.67829e+08	3.95399e+08	5.38531e+08	3.31815e+08	7.27846e+08	1.4868e+08	7.39412e+08	6.4172e+08	9.96119e+08	2.6757e+08
M145T234	145.123	233.7	3.9	252783	5.70625e+07	5.6504e+07	5.4677e+07	5.28475e+07	449360	4.39269e+07	746074	447276	4.77172e+07
M145T236	145.048	235.8	3.9	1.85172e+08	7.74851e+07	7.6201e+07	7.1004e+07	3.77164e+08	7.40734e+07	7.1085e+07	7.11931e+08	6.57254e+07	1.95317e+08
M145T245	145.048	244.8	4.1	3.47504e+08	8.0092e+07	2.27124e+08	4.44919e+08	7.42469e+07	7.51158e+07	2.80182e+08	7.96853e+07	2.98354e+08	6.93889e+07
M145T255	145.048	255.5	4.3	2.26662e+08	1.31208e+09	2.63091e+08	2.86996e+08	9.95577e+07	1.12626e+09	3.74513e+08	9.06408e+07	2.88955e+08	8.5157e+08
M145T264	145.048	264.2	4.4	3.38318e+08	9.07888e+07	3.01029e+08	1.98106e+08	6.52977e+08	4.05855e+08	3.53988e+08	3.47107e+08	7.77224e+07	7.76911e+07
M145T273	145.142	272.7	4.5	2.29778e+07	699883	383946	304510	433224	286131	1.59656e+07	506982	471437	1.66651e+07
M145T275	145.101	274.8	4.6	1.65012e+06	2.51707e+06	1.38168e+06	5.54671e+07	1.17444e+06	5.04259e+07	3.3895e+06	2.60639e+06	4.48186e+06	2.3579e+06
M145T288	145.048	288.3	4.8	1.0122e+08	4.75217e+08	2.30183e+08	1.17336e+09	1.31943e+08	2.58768e+08	1.94629e+08	4.49192e+08	8.52573e+08	2.17656e+08
M145T300	145.048	299.6	5	1.20012e+09	4.56277e+08	2.44306e+08	6.99549e+07	1.9722e+08	2.38578e+08	3.19174e+08	6.44674e+07	6.24152e+07	1.87866e+08
M145T321	145.048	320.7	5.3	4.27505e+07	1.38371e+08	4.14994e+08	4.06028e+07	1.20957e+08	3.66678e+08	8.29018e+07	2.46332e+08	1.65594e+08	1.45771e+08
M145T354	144.982	354	5.9	2.3142e+07	2.30796e+07	8.30418e+07	6.94003e+07	1.02668e+08	8.46325e+07	2.33598e+07	2.26492e+07	2.29944e+07	9.83049e+07
M145T360	145.048	360.5	6	1.98074e+08	6.71575e+08	1.2538e+08	4.49951e+08	4.32193e+08	3.20406e+08	4.22196e+08	3.8437e+08	3.74115e+08	3.24276e+08
M145T388	144.981	387.7	6.5	1.43424e+09	1.5088e+09	1.3013e+09	2.64097e+08	4.7416e+08	4.02467e+08	1.38525e+09	1.63731e+09	1.50169e+09	7.53486e+08
M145T402	145.048	402.5	6.7	7.02207e+07	7.20325e+06	8.42997e+06	5.64339e+06	7.30359e+06	8.78441e+06	8.15296e+06	5.48758e+06	8.10268e+07	7.97886e+07
M145T414	145.048	414.4	6.9	7.00299e+07	7.00658e+06	6.67219e+06	3.0549e+06	4.13167e+06	3.23911e+06	7.47606e+06	4.85419e+06	7.41341e+07	7.26667e+07
M145T423	144.982	422.9	7	6.94619e+08	3.84951e+08	1.85662e+08	1.6916e+08	8.00272e+08	8.31361e+08	1.6886e+08	2.36063e+08	2.26045e+08	7.40787e+08
M145T43	144.618	42.8	0.7	3.14925e+06	985998	1.09081e+07	1.58623e+07	1.01063e+07	8.45387e+06	1.60571e+07	5.15027e+06	1.16386e+07	7.77675e+06
M145T437	145.048	436.9	7.3	1.06447e+07	6.39324e+06	1.71632e+08	9.40577e+06	9.46998e+06	1.16654e+07	6.81808e+06	3.03199e+06	1.6598e+08	1.69661e+08
M145T445_1	144.983	444.7	7.4	2.38248e+08	3.4599e+08	1.08397e+09	9.98538e+08	3.67761e+08	3.10705e+08	1.0362e+09	4.89365e+08	4.08712e+08	2.90012e+08
M145T445_2	145.048	445	7.4	5.54207e+07	7.26674e+07	6.15373e+06	6.65733e+07	7.09225e+07	6.62254e+07	2.62734e+06	5.60209e+06	5.09723e+06	4.04562e+06
M145T64	144.982	64.3	1.1	2.02703e+07	2.11271e+07	8.59714e+06	1.57957e+07	2.26894e+07	2.12701e+08	2.20531e+08	2.31921e+08	7.4343e+07	2.19452e+08
M145T80_1	145.048	79.5	1.3	4.26894e+08	4.20454e+08	1.35617e+09	8.492e+08	4.35141e+08	4.89866e+08	6.34798e+08	5.79936e+08	1.0842e+09	7.68791e+08
M145T80_2	145.086	79.9	1.3	1.82299e+06	8.43477e+06	9.73397e+07	1.81312e+07	1.23851e+06	1.0341e+07	1.8511e+06	1.6816e+06	2.90649e+06	7.56341e+06
M145T92	145.048	91.9	1.5	4.94775e+08	6.17297e+08	1.49221e+08	9.21387e+08	4.42511e+08	3.6514e+08	9.79936e+08	4.97229e+08	1.46355e+08	9.13006e+08
M146T101	146.079	101.2	1.7	1.53871e+08	4.70578e+08	3.61341e+08	1.12917e+08	2.29043e+08	3.22329e+08	2.33311e+09	7.15784e+07	4.53872e+08	1.6589e+08
M146T104	146.117	104.2	1.7	3.75263e+07	2.88534e+07	6.09123e+07	1.71646e+07	4.83293e+07	1.12079e+08	1.81663e+08	1.09812e+08	2.51654e+07	1.18583e+07
M146T110	146.054	110.5	1.8	8.50008e+06	2.57466e+07	3.60966e+07	5.37965e+07	3.25351e+07	6.15258e+07	8.15059e+07	3.12666e+07	5.8529e+07	7.21862e+07
M146T117	146.079	117.1	2	9.77538e+07	1.56419e+08	4.48514e+07	1.91027e+08	3.95024e+08	2.06156e+08	3.05239e+08	4.76346e+07	2.23188e+08	1.81198e+08
M146T122	146.054	122.3	2	3.8894e+07	2.77213e+07	2.61458e+07	4.44579e+07	3.76862e+07	4.15799e+07	7.59333e+07	4.43712e+07	4.46154e+07	3.42059e+07
M146T131	146.079	131.1	2.2	7.56544e+07	1.46505e+08	2.3857e+08	1.65572e+08	1.88807e+08	1.60069e+08	4.41468e+08	4.32687e+08	2.10262e+08	6.466e+07
M146T135	146.059	135	2.2	4.13084e+08	4.56382e+08	6.29178e+08	3.12534e+08	3.61452e+08	4.04981e+08	4.27441e+08	2.92721e+08	5.26365e+08	2.12531e+08
M146T144	146.08	143.6	2.4	5.46033e+07	7.94421e+07	1.42835e+08	1.56838e+08	6.83906e+07	2.30268e+08	1.76039e+08	2.10377e+08	1.9314e+08	3.86161e+08
M146T154	146.08	153.7	2.6	1.38496e+08	1.14266e+08	1.44616e+08	1.4034e+08	3.65015e+08	1.08983e+08	1.80747e+08	1.631e+08	3.59672e+07	3.41664e+07
M146T161	146.054	160.9	2.7	1.25527e+08	1.85516e+07	5.45866e+07	3.45429e+07	3.26192e+07	3.41499e+07	2.13601e+07	2.27798e+07	3.22697e+07	3.26155e+07
M146T163	146.08	163.1	2.7	1.61576e+07	1.99031e+07	2.72238e+07	1.73482e+08	2.49774e+08	1.09008e+08	2.24384e+08	4.32004e+07	1.4632e+08	9.45554e+07
M146T177	146.079	177	3	1.76933e+07	2.36559e+07	2.91115e+07	1.7993e+08	1.4001e+08	1.64164e+08	2.51854e+08	1.84207e+08	4.49002e+07	4.35589e+07
M146T178	146.054	177.5	3	2.00192e+07	2.76338e+07	3.03415e+07	2.715e+07	5.12805e+07	4.83491e+07	3.06596e+07	5.27202e+07	2.27712e+07	6.34971e+07
M146T188	146.08	188.1	3.1	1.41017e+08	1.14516e+08	1.59417e+08	1.15208e+08	4.0833e+07	1.09289e+08	1.3518e+08	1.70018e+08	1.6351e+08	4.0145e+07
M146T197	146.08	197.4	3.3	1.91776e+07	9.06313e+07	3.33989e+07	1.26464e+08	2.67584e+08	1.3377e+08	6.10691e+07	1.2058e+08	7.96806e+07	3.33036e+08
M146T202	146.054	201.6	3.4	1.72175e+07	4.48033e+07	5.18887e+07	2.17459e+07	1.90966e+07	4.5274e+07	5.39417e+07	4.91012e+07	4.35818e+07	2.93899e+07
M146T215	146.08	215	3.6	1.2931e+07	7.16819e+07	2.5505e+07	8.50904e+07	2.27841e+08	9.01634e+07	6.89538e+08	2.30052e+08	9.31459e+07	1.16054e+08
M146T216	146.054	215.6	3.6	2.3305e+07	3.72821e+07	3.02456e+07	3.86975e+07	1.95979e+07	3.01391e+07	2.85722e+07	3.03391e+07	1.9916e+07	3.39666e+07
M146T223	146.08	223.4	3.7	4.54221e+07	4.22222e+07	2.08599e+08	1.07874e+08	3.38391e+07	1.02664e+08	4.77806e+07	3.91428e+07	1.5853e+08	1.55168e+08
M146T238	146.079	237.7	4	1.29822e+07	5.28593e+07	6.66984e+07	1.34104e+08	1.94982e+08	9.71751e+07	4.74373e+07	4.39916e+07	4.02628e+07	1.79465e+08
M146T241	146.054	240.7	4	1.60154e+07	2.32406e+07	1.97748e+07	1.98851e+07	3.28531e+07	3.91105e+07	3.89327e+07	9.55542e+07	3.29148e+07	2.07185e+07
M146T250	146.08	250.2	4.2	1.47675e+07	1.92556e+07	1.24178e+08	9.81285e+07	1.27499e+08	1.6898e+08	5.26229e+07	4.78399e+07	4.75954e+07	1.56562e+08
M146T264	146.079	264	4.4	1.37326e+07	1.33778e+08	6.41854e+07	1.40162e+08	2.06181e+08	2.91417e+08	2.53669e+08	1.54318e+08	4.62246e+07	4.68774e+07
M146T268	146.053	268.5	4.5	2.91359e+07	1.63564e+07	2.26433e+07	2.17202e+07	3.86903e+07	1.17637e+07	7.56306e+06	4.5728e+07	3.86334e+07	2.64848e+07
M146T273	146.08	272.6	4.5	9.02403e+06	1.12716e+07	5.98728e+07	2.23953e+07	2.70442e+07	2.85704e+07	1.54585e+08	1.08167e+08	3.03038e+07	1.37803e+08
M146T281	146.054	280.9	4.7	8.94129e+06	1.17817e+07	1.66208e+07	2.39215e+07	1.36162e+07	2.80989e+07	1.0566e+07	2.25235e+07	3.45682e+07	1.52695e+07
M146T283	146.08	282.8	4.7	9.56866e+06	4.76577e+07	1.93081e+07	1.12106e+08	2.86582e+07	3.16927e+07	3.77357e+07	3.49286e+07	1.0774e+08	1.39576e+08
M146T289	146.054	289	4.8	4.18521e+07	3.94077e+07	4.13731e+07	2.24262e+07	1.7185e+07	1.32911e+07	4.21406e+07	1.26315e+07	3.84541e+07	1.37942e+07
M146T292	146.079	291.5	4.9	6.99445e+07	4.25037e+07	1.31125e+08	2.09195e+07	1.10706e+08	7.29854e+07	3.12641e+07	2.74197e+07	2.82358e+07	2.78235e+07
M146T299	146.08	299.3	5	6.8389e+06	3.18233e+07	6.63073e+07	7.55128e+07	2.59222e+07	2.88151e+07	2.73884e+08	3.10778e+07	3.3021e+07	1.52573e+08
M146T309	146.079	308.5	5.1	4.06837e+07	4.29443e+07	5.4822e+07	7.12615e+07	1.98114e+08	1.70898e+08	3.98456e+07	3.18322e+08	3.82104e+07	3.92492e+07
M146T319	146.079	319.5	5.3	3.24836e+07	2.88173e+07	5.57463e+07	8.61281e+07	2.55653e+07	7.5871e+07	1.24044e+08	9.33203e+07	3.08624e+07	1.47683e+08
M146T331	146.079	331.2	5.5	3.4223e+07	2.90314e+07	3.95445e+07	1.64139e+07	1.31754e+08	2.23456e+07	9.60496e+07	7.00307e+07	1.68085e+08	6.1012e+07
M146T362	146.053	362.4	6	2.25622e+07	2.91556e+07	8.81937e+06	9.51979e+06	6.44541e+07	6.75683e+06	8.02903e+07	1.3443e+07	7.41623e+07	2.29313e+07
M146T372	146.079	371.5	6.2	4.80398e+07	1.39896e+08	1.42285e+08	3.08867e+08	3.21408e+08	4.17779e+08	2.21375e+08	3.78545e+08	1.87687e+08	4.58116e+07
M146T387	145.987	387.1	6.5	3.20771e+07	6.4007e+07	1.78618e+07	3.52697e+07	2.56089e+07	6.79367e+07	6.0857e+07	1.04069e+07	6.87472e+07	1.24903e+07
M146T400	145.987	399.8	6.7	1.20809e+07	5.40133e+06	1.88241e+07	2.01772e+07	1.98737e+07	4.88464e+06	4.8831e+06	2.0147e+07	5.25663e+06	1.12086e+07
M146T40_1	145.553	39.9	0.7	1.64829e+07	2.0324e+07	2.14139e+07	1.25232e+07	2.18195e+07	1.52338e+07	2.02827e+07	2.17417e+07	2.41349e+07	1.53899e+07
M146T40_2	146.03	40.2	0.7	2.71767e+07	4.51553e+07	4.69165e+07	2.39454e+07	4.5234e+07	2.3744e+07	3.66469e+07	3.59535e+07	4.69203e+07	2.20129e+07
M146T40_3	146.165	39.9	0.7	3.10271e+06	4.34086e+06	9.50235e+06	1.72939e+07	1.59884e+07	1.17591e+07	1.40021e+07	901924	1.32067e+07	479065
M146T410	146.08	409.7	6.8	9.84475e+06	1.35938e+07	1.18318e+07	1.6799e+07	2.65369e+07	1.73638e+07	3.89157e+07	7.46055e+06	4.90261e+07	2.09634e+07
M146T418	146.154	418.4	7	7.5368e+06	1.99292e+07	8.35223e+06	4.93399e+06	1.08122e+07	9.12607e+06	2.01407e+06	1.62465e+07	5.49665e+06	1.91898e+07
M146T422	145.986	422.2	7	2.6652e+07	1.45303e+07	1.81542e+07	6.30403e+06	3.34532e+07	8.89728e+06	6.18182e+06	3.37567e+07	6.22796e+06	1.83554e+07
M146T426	146.08	425.9	7.1	880077	1.14371e+07	1.42897e+07	1.02568e+07	3.78796e+06	1.40206e+07	1.52908e+07	3.4769e+07	3.62929e+07	1.99812e+07
M146T436	145.987	435.7	7.3	8.80104e+06	1.18108e+07	9.95334e+06	2.68433e+06	2.79055e+06	9.91806e+06	1.87156e+07	2.74794e+06	1.73629e+07	1.22935e+07
M146T437	146.08	437.3	7.3	5.80651e+06	9.31551e+06	2.7301e+06	1.39478e+07	2.35375e+07	1.69782e+07	1.87649e+07	3.05281e+06	5.61302e+06	2.40103e+07
M146T446	146.154	446.3	7.4	8.15343e+06	1.2947e+07	6.43147e+06	5.29342e+06	1.52366e+07	8.06501e+06	5.39548e+06	1.18402e+07	1.5028e+07	8.21071e+06
M146T449_1	145.987	448.6	7.5	9.17763e+06	6.79682e+06	1.44476e+07	3.6795e+07	1.46002e+07	1.58307e+07	8.11475e+06	1.73708e+07	1.36262e+07	1.03291e+07
M146T449_2	146.08	449.5	7.5	2.50611e+06	2.98669e+06	1.19762e+07	4.69981e+06	1.48235e+06	1.47078e+06	1.88955e+07	5.28855e+06	5.67458e+06	1.59617e+07
M146T49_1	146.035	49.4	0.8	4.12497e+07	5.26216e+07	5.89397e+07	8.73841e+07	6.24856e+07	4.35587e+07	9.36704e+07	5.79517e+07	5.54663e+07	7.15043e+07
M146T49_2	146.08	49.3	0.8	1.51824e+10	2.15562e+10	2.0849e+10	3.15695e+10	2.10469e+10	1.55896e+10	2.6903e+10	1.97993e+10	1.65973e+10	2.37785e+10
M146T49_3	146.128	49.2	0.8	3.9419e+07	5.63125e+07	5.46349e+07	1.00132e+08	6.27438e+07	4.21239e+07	7.83443e+07	6.88533e+07	4.63779e+07	7.5416e+07
M146T51	146.118	51.2	0.9	2.13497e+09	3.14965e+09	4.48091e+09	6.63041e+09	4.3213e+09	3.77838e+09	1.83441e+07	2.53775e+07	7.28652e+07	3.24807e+07
M146T67	146.092	66.8	1.1	3.33575e+06	2.99508e+06	2.22514e+06	1.39706e+08	9.81784e+07	8.86968e+07	1.28418e+08	7.25771e+07	2.95523e+06	1.50059e+06
M146T70	146.118	69.6	1.2	9.77059e+06	9.79223e+07	3.46223e+07	8.91221e+06	1.65563e+08	9.28528e+06	1.79853e+07	1.46871e+07	8.10408e+07	2.69272e+07
M146T71	146.054	71.5	1.2	5.01872e+07	9.81602e+07	2.72243e+07	1.45837e+08	1.88238e+08	6.79362e+07	6.47392e+08	1.866e+08	3.63568e+08	1.03067e+08
M146T80	146.079	80.2	1.3	1.79379e+08	1.63584e+08	3.2814e+08	9.19615e+08	3.61627e+08	1.6083e+08	2.52149e+08	3.83543e+08	1.5861e+08	1.86834e+09
M147T105	147.12	104.6	1.7	2.72035e+06	3.56957e+06	1.93437e+07	1.9504e+07	655941	5.93153e+06	9.15779e+06	5.78125e+06	1.95146e+07	5.79393e+06
M147T118	147.078	118.5	2	1.39183e+07	2.65168e+06	6.60615e+06	3.16368e+07	2.65045e+07	2.76531e+07	4.09407e+07	4.18136e+06	4.41768e+06	1.65652e+07
M147T130	147.077	129.8	2.2	5.25603e+06	4.83404e+06	3.07353e+07	2.02344e+07	5.74645e+06	5.75403e+06	6.72358e+06	1.69018e+07	6.14796e+06	3.51049e+06
M147T135	147.064	135.2	2.3	3.26429e+07	4.14784e+07	6.37157e+07	2.73955e+07	3.05082e+07	3.08438e+07	3.4671e+07	2.59692e+07	4.76046e+07	2.01379e+07
M147T178	147.084	178	3	1.99407e+06	2.12066e+06	2.56578e+06	8.57574e+06	7.94193e+06	3.40415e+06	4.2839e+06	1.16185e+07	3.39335e+06	8.64801e+06
M147T187	147.044	186.5	3.1	8.49228e+06	1.42882e+07	1.23148e+07	2.59846e+07	8.23083e+06	1.48204e+07	1.45902e+07	9.7375e+06	1.84789e+07	1.1051e+07
M147T219	147.044	218.6	3.6	7.2515e+06	6.30815e+06	7.8421e+06	9.7012e+06	7.39092e+06	4.21791e+06	2.76015e+06	3.45701e+06	5.43399e+06	3.73877e+06
M147T222	147.067	222.2	3.7	2.39693e+06	2.23054e+06	1.35724e+06	2.47544e+06	2.87019e+06	4.83219e+06	4.05417e+06	2.14355e+06	2.99296e+06	3.33804e+06
M147T233	147.117	233.1	3.9	1.12486e+06	2.83406e+06	2.69623e+06	2.02906e+06	3.04057e+06	3.97406e+06	3.26647e+06	2.32868e+06	4.10697e+06	3.64241e+06
M147T240	147.065	239.8	4	1.2574e+06	1.72115e+06	1.53976e+06	2.1518e+06	2.32561e+06	1.91182e+06	1.1496e+07	2.66899e+06	7.24258e+06	1.16252e+06
M147T261	147.083	261.3	4.4	2.08976e+06	2.16424e+06	2.498e+06	1.2533e+07	3.92555e+06	3.30192e+07	4.86043e+06	4.49269e+06	4.41977e+06	2.00688e+07
M147T275_1	147.064	274.8	4.6	2.88767e+06	5.88006e+06	4.3004e+06	3.46637e+06	4.1133e+06	3.88908e+06	2.46755e+06	4.61233e+06	2.26784e+06	4.51368e+06
M147T275_2	147.117	274.5	4.6	7.80802e+06	1.72966e+06	8.60198e+06	2.54377e+06	3.30504e+06	2.95409e+06	3.6972e+06	3.33325e+06	4.79309e+06	1.35241e+07
M147T292	147.083	291.6	4.9	1.32256e+06	1.2273e+06	1.67373e+06	1.46342e+07	2.14113e+06	2.18165e+06	2.85037e+06	8.11293e+06	1.1715e+06	2.50769e+06
M147T311	147.083	310.5	5.2	892966	1.90796e+06	1.90623e+06	2.23332e+06	2.21171e+07	1.90283e+07	3.57101e+06	1.85399e+07	3.44241e+06	4.72138e+07
M147T34	146.961	34	0.6	3.15153e+06	3.22991e+06	3.46738e+06	1.986e+06	3.26654e+06	3.42061e+06	1.54093e+06	760753	2.82158e+06	763498
M147T354	146.98	354	5.9	9.22366e+06	9.23667e+06	3.35763e+07	8.6111e+06	4.48473e+07	3.75426e+07	4.14218e+07	9.52354e+06	3.77315e+07	4.25453e+07
M147T389	146.98	388.7	6.5	6.26277e+08	6.76683e+08	1.81143e+08	7.15411e+08	1.81857e+08	1.88228e+08	5.29632e+08	7.2892e+08	6.55793e+08	2.88152e+08
M147T39	146.552	39.4	0.7	2.48271e+06	195071	531137	1.14902e+06	2.21135e+06	1.78141e+06	2.6135e+06	485071	397932	440266
M147T40	147.031	39.9	0.7	772927	4.4043e+06	1.39305e+06	704179	5.16927e+06	2.46756e+06	4.03076e+06	4.16254e+06	5.63837e+06	2.51584e+06
M147T42	147.113	42.3	0.7	7.73151e+08	6.61758e+08	1.81831e+09	2.57663e+09	6.81022e+08	1.19501e+08	2.41924e+08	1.85562e+08	3.61396e+08	2.70423e+08
M147T446	146.98	446.3	7.4	3.97831e+08	2.48829e+08	5.14861e+08	4.29555e+08	4.50506e+08	5.10169e+08	2.90628e+08	1.25504e+08	4.90842e+08	5.19864e+08
M147T49	147.08	48.6	0.8	9.47059e+08	1.57393e+09	4.81289e+09	5.85573e+09	2.31976e+09	1.01238e+09	1.78319e+09	1.28793e+09	1.14677e+09	2.85725e+09
M147T64	146.98	64	1.1	5.20595e+06	7.01506e+06	5.41147e+06	5.67716e+06	5.71691e+06	1.83784e+07	1.72922e+07	5.81054e+06	2.92696e+07	1.19255e+07
M147T70	147.044	70.4	1.2	2.70323e+07	5.42865e+07	5.86232e+07	1.39449e+08	2.31418e+07	7.36008e+06	7.21231e+06	6.81744e+06	3.51827e+07	1.07101e+07
M147T97	147.083	97.1	1.6	2.72538e+07	9.1387e+07	9.62674e+07	5.73792e+07	3.30337e+07	5.71335e+06	3.31961e+07	1.81025e+07	7.28126e+06	1.32634e+07
M148T195	148.052	194.7	3.2	1.2536e+06	1.71517e+06	1.48531e+06	1.0979e+06	1.01312e+06	2.89899e+06	2.03924e+06	1.19462e+06	834755	1.13755e+06
M148T359	148.025	358.7	6	1.09268e+06	401820	444621	1.1067e+06	406679	412980	1.18856e+06	1.15488e+06	406196	1.41767e+06
M148T375	148.025	374.8	6.2	2.09646e+06	1.89263e+06	1.75636e+06	1.62665e+06	1.81393e+06	2.24216e+06	1.14938e+06	1.30299e+06	2.24598e+06	1.53391e+06
M148T390	147.984	389.9	6.5	2.33447e+06	6.76849e+06	3.27206e+07	2.29637e+06	2.20996e+06	7.96851e+06	2.32038e+06	2.43571e+06	2.94746e+07	2.50092e+06
M148T40	148.027	40	0.7	455000	4.92334e+06	5.9183e+06	2.77031e+06	3.48643e+06	3.33588e+06	4.57933e+06	4.88374e+06	1.28433e+06	581011
M148T402	147.984	402.3	6.7	3.7982e+06	8.42504e+06	1.68203e+06	6.62964e+06	9.65359e+06	5.34675e+06	5.14751e+06	1.54359e+06	1.62386e+06	5.49125e+06
M148T408	148.025	408.5	6.8	1.1117e+06	1.64382e+06	1.23027e+06	1.06135e+06	1.16693e+06	1.03346e+06	1.00483e+06	1.25305e+06	1.25051e+06	1.0859e+06
M148T416	148.113	415.9	6.9	8.31023e+06	2.42601e+06	1.24005e+06	5.7012e+06	1.11107e+06	986143	2.84506e+06	4.11775e+06	7.63832e+06	1.22643e+06
M148T42	148.116	42.3	0.7	4.42704e+07	3.99844e+07	1.13515e+08	1.61341e+08	4.17894e+07	6.81938e+06	1.76894e+07	1.09816e+07	2.2034e+07	1.8351e+07
M148T426	148.113	425.8	7.1	1.09318e+06	1.24873e+06	6.7133e+06	4.23132e+06	5.16562e+06	6.43809e+06	1.07681e+06	6.6935e+06	1.37026e+06	4.55353e+06
M148T439	148.113	438.5	7.3	826327	2.55702e+06	798526	3.29446e+06	2.83781e+06	832417	837872	828428	4.95065e+06	4.75904e+06
M148T445	147.984	445.3	7.4	4.22595e+06	8.65406e+06	7.12487e+06	9.44321e+06	4.51565e+06	2.17512e+07	1.65281e+06	1.66164e+06	1.86915e+06	5.24971e+06
M148T447	148.113	447.2	7.5	3.17244e+06	3.53576e+06	3.19377e+06	1.23069e+06	690909	1.54827e+06	1.60794e+06	5.08627e+06	662578	3.04497e+06
M148T49_1	148.06	48.9	0.8	6.43771e+08	7.80801e+08	7.42277e+08	7.48352e+08	6.5944e+08	5.07675e+08	8.07092e+08	7.07123e+08	1.17487e+09	9.25042e+08
M148T49_2	148.086	48.8	0.8	1.48286e+08	1.10207e+08	2.56667e+08	3.05579e+08	1.28111e+08	9.21064e+07	1.78766e+08	1.18241e+08	1.155e+08	1.47358e+08
M148T50_1	148.097	50.5	0.8	1.4836e+08	2.08767e+08	1.33533e+07	1.77771e+07	1.41147e+07	1.47437e+07	9.2139e+06	1.91943e+08	3.20455e+08	2.16278e+07
M148T50_2	148.108	49.7	0.8	2.50434e+07	2.38871e+07	1.82434e+07	1.72675e+08	1.62759e+08	1.61424e+07	2.40067e+07	1.00542e+07	2.78934e+08	1.79825e+07
M148T53	148.042	53.4	0.9	5.19609e+07	7.00304e+07	3.99482e+07	5.32537e+07	3.5397e+07	1.89522e+07	1.81057e+07	2.07496e+07	2.75995e+07	2.27583e+07
M148T70	148.04	70.4	1.2	4.85938e+06	5.44268e+06	4.34566e+06	3.50235e+06	6.93654e+06	7.23931e+06	5.82252e+06	5.30966e+06	8.5262e+06	882874
M148T85	148.076	84.8	1.4	2.7925e+06	2.52095e+07	3.53175e+06	2.04934e+07	9.8426e+06	2.67594e+06	3.14877e+06	2.36497e+06	2.95359e+07	2.71661e+06
M149T124	149.024	123.9	2.1	2.10845e+07	4.69427e+06	3.7747e+07	1.32934e+07	8.2224e+06	4.84646e+06	4.49758e+06	5.05451e+06	4.51222e+06	4.68841e+06
M149T130	149.024	130.1	2.2	1.85779e+07	3.87119e+06	3.0931e+06	1.68685e+07	1.42266e+07	3.47602e+06	3.3335e+06	3.97642e+07	3.19295e+06	3.91063e+06
M149T157	149.024	157.5	2.6	2.50796e+07	7.34626e+06	9.05517e+07	1.83416e+07	2.14365e+07	1.87769e+07	7.28839e+06	7.05421e+06	8.24794e+07	7.36976e+06
M149T196	149.096	196.2	3.3	9.65063e+06	2.22469e+06	2.69808e+06	3.87867e+06	3.89388e+06	3.13014e+06	3.09171e+06	2.33049e+06	2.19979e+06	2.79964e+06
M149T199	149.071	198.7	3.3	1.25837e+07	3.35474e+07	3.90218e+07	6.56795e+07	8.10118e+06	6.29531e+07	3.67314e+07	3.28145e+07	6.03e+07	3.3253e+07
M149T205	149.024	205.3	3.4	1.28602e+08	4.25883e+07	7.13086e+07	3.75166e+07	1.46052e+08	5.53184e+07	2.2782e+07	1.02062e+08	7.99611e+07	3.65549e+07
M149T213	149.071	212.9	3.5	5.07841e+07	1.21798e+07	1.21266e+07	1.14142e+07	1.13334e+07	3.86419e+07	1.06012e+07	3.85007e+07	5.98978e+07	1.04946e+07
M149T223	149.071	223.2	3.7	5.01369e+07	1.38869e+08	1.49454e+08	1.1313e+08	6.45787e+07	8.81176e+07	7.82817e+07	6.05927e+07	1.49161e+07	7.62659e+07
M149T235	149.07	234.8	3.9	4.47738e+07	9.88459e+06	1.08988e+07	9.59101e+06	1.95958e+07	1.02406e+07	6.16821e+07	8.04338e+07	5.35694e+07	4.31315e+07
M149T236	149.024	236.3	3.9	1.44364e+07	4.06024e+07	1.10149e+07	2.90668e+07	6.1098e+07	1.0741e+07	1.06934e+07	4.60578e+07	9.04157e+07	1.1412e+07
M149T237	149.045	236.6	3.9	1.06491e+06	1.04579e+06	4.96516e+06	1.10056e+06	815564	4.75209e+06	4.74632e+06	5.29429e+06	5.22857e+06	499493
M149T238	149.133	237.6	4	4.61903e+06	9.42415e+06	5.00113e+06	9.53967e+06	5.55562e+06	4.83184e+06	1.5953e+07	7.67535e+06	1.59109e+07	1.10377e+07
M149T251	149.07	251.4	4.2	1.38259e+07	6.34822e+07	6.93533e+07	4.6035e+07	1.18645e+07	1.25434e+07	1.207e+07	4.48378e+07	8.93002e+07	5.5012e+07
M149T255	149.024	254.6	4.2	3.5328e+06	7.23445e+06	9.19755e+07	5.79819e+07	1.40488e+07	9.42009e+07	7.30697e+06	2.58442e+07	6.54217e+06	1.01091e+08
M149T261	149.133	261.4	4.4	2.89596e+06	3.22732e+06	3.22634e+06	4.29305e+06	1.0161e+07	1.11156e+07	8.59212e+06	5.56473e+06	9.99292e+06	4.081e+06
M149T267	149.07	267.3	4.5	1.21907e+08	4.26758e+07	9.79228e+07	1.62753e+07	1.19214e+08	1.52332e+07	3.60427e+07	4.02787e+07	7.90546e+07	2.86085e+07
M149T270_1	149.024	269.6	4.5	2.98897e+07	3.48269e+07	5.377e+06	5.38753e+06	1.69047e+07	5.23086e+06	5.60678e+06	1.09734e+07	5.1819e+06	5.51974e+06
M149T270_2	149.133	269.6	4.5	6.95836e+06	8.2917e+06	7.51732e+06	7.44778e+06	1.92182e+07	1.65863e+07	1.54155e+07	1.15316e+07	1.84571e+07	8.95804e+06
M149T273	149.071	272.7	4.5	9.75372e+06	3.68092e+07	9.22055e+06	3.9045e+07	8.88115e+06	4.93374e+07	4.08294e+07	3.24201e+07	8.83165e+06	9.06397e+06
M149T283	149.132	282.8	4.7	5.65957e+06	6.68616e+06	5.63649e+06	6.22049e+06	9.94591e+06	7.84525e+06	9.49816e+06	6.64281e+06	9.37145e+06	7.01764e+06
M149T284	149.07	284	4.7	9.91247e+06	6.96993e+07	1.0074e+07	9.95184e+06	9.92602e+06	7.215e+07	9.12957e+06	3.59055e+07	4.98786e+07	5.33809e+07
M149T292_1	149.024	291.7	4.9	3.63669e+07	3.68721e+07	3.76099e+07	3.66312e+07	3.54215e+07	3.70676e+07	3.47534e+07	4.43967e+07	3.70486e+07	3.86101e+07
M149T292_2	149.071	291.7	4.9	1.04255e+08	3.78643e+07	1.74511e+07	1.64775e+07	5.55913e+07	1.61342e+07	7.51135e+07	5.05978e+07	1.55322e+07	1.57713e+07
M149T305	149.024	305.1	5.1	2.53597e+07	6.54943e+06	2.55486e+07	6.13394e+06	1.41153e+07	1.66774e+07	6.55447e+06	1.08399e+07	2.70085e+07	2.2323e+07
M149T306	149.071	306.4	5.1	4.83166e+07	6.28355e+07	1.04246e+08	3.86451e+07	7.2754e+07	1.51924e+07	5.79118e+07	1.46598e+07	1.25439e+08	1.41554e+07
M149T317	149.024	316.7	5.3	2.70938e+07	4.74662e+06	2.07167e+07	3.71122e+07	2.1377e+07	4.45018e+06	5.17713e+06	1.99416e+07	1.65156e+07	1.42088e+07
M149T321	149.07	321.1	5.4	4.24888e+07	7.91856e+07	4.03501e+07	3.6953e+07	4.98178e+07	2.61899e+07	2.77039e+07	2.61205e+07	8.98921e+06	6.9043e+07
M149T33	148.977	33	0.6	8.15996e+06	7.44042e+06	7.33833e+06	7.06064e+06	4.58655e+06	8.1533e+06	4.35163e+06	4.86571e+06	7.16915e+06	0
M149T331	149.133	330.7	5.5	1.8378e+06	3.96035e+06	1.7513e+06	4.32849e+06	7.21905e+06	2.96924e+06	7.42378e+06	6.68263e+06	3.82112e+06	3.17825e+06
M149T334	149.071	333.5	5.6	5.09395e+07	9.43001e+06	3.12679e+07	2.0902e+07	3.29307e+07	3.11208e+07	4.2707e+07	3.61468e+07	8.62111e+06	2.29998e+07
M149T335	149.024	334.7	5.6	1.31885e+07	8.02972e+07	1.93139e+07	4.10717e+06	2.26489e+07	6.85866e+07	4.58975e+06	4.18543e+06	2.00779e+07	1.40819e+07
M149T340	149.06	340.4	5.7	2.16803e+06	2.14421e+06	2.35824e+06	2.86621e+06	3.45907e+06	3.71709e+06	4.84868e+06	4.01618e+06	2.83759e+06	3.56228e+06
M149T345	149.071	344.8	5.7	9.97294e+06	6.31082e+07	4.64144e+07	8.8995e+06	9.19959e+06	2.65947e+07	9.29144e+06	8.80708e+06	5.83561e+07	3.04746e+07
M149T348	149.024	347.9	5.8	1.54264e+07	6.01392e+06	1.60903e+07	1.11616e+07	3.62392e+07	5.35511e+06	5.60479e+06	4.63932e+07	1.65385e+07	3.48867e+07
M149T353	149.07	352.6	5.9	4.09134e+07	7.89818e+06	1.94104e+07	8.10626e+06	2.87315e+07	3.84297e+07	5.34296e+07	7.11952e+06	7.11399e+06	1.97195e+07
M149T372	149.071	372.1	6.2	4.67434e+07	3.38469e+07	2.3573e+07	1.72747e+08	3.47784e+07	4.45998e+07	4.94989e+07	1.24596e+08	1.00971e+08	2.01601e+07
M149T377	149.024	377.5	6.3	1.61231e+08	1.35599e+08	1.75072e+08	1.19172e+08	9.22125e+07	1.50148e+08	1.1065e+08	1.33618e+08	1.66947e+08	1.3689e+08
M149T400	149.024	400.3	6.7	1.56012e+06	2.15929e+06	1.95782e+06	4.03143e+06	5.73742e+06	1.32773e+06	1.61159e+06	7.21715e+06	2.03905e+06	6.20651e+06
M149T408_1	149.023	408.5	6.8	5.00465e+06	1.72171e+06	9.28634e+06	4.24784e+06	1.23227e+06	6.88155e+06	1.33885e+06	1.10643e+06	4.78966e+06	1.33012e+06
M149T408_2	149.071	408.2	6.8	9.97353e+06	1.19657e+07	2.0771e+07	2.40791e+06	9.52897e+06	7.52714e+06	2.44698e+07	9.96011e+06	1.54597e+07	1.62441e+07
M149T420	149.023	419.8	7	866814	2.91449e+07	7.86959e+06	2.27605e+06	7.79773e+06	1.88374e+06	1.24667e+06	4.80329e+06	1.14988e+06	6.48018e+06
M149T426	149.071	426.4	7.1	8.30886e+06	2.65938e+06	7.797e+06	2.00915e+06	1.17631e+07	5.72331e+06	6.37348e+06	9.99029e+06	2.09506e+07	1.1093e+07
M149T438	149.023	437.6	7.3	2.18652e+06	695933	627878	5.41834e+06	4.06693e+06	570100	630815	389550	623952	3.21601e+06
M149T445_1	149.023	445.3	7.4	2.12142e+06	704687	3.91035e+06	527978	1.07354e+06	1.92397e+06	439893	513548	587196	2.20691e+06
M149T445_2	149.071	444.6	7.4	7.48143e+06	1.3305e+07	7.59524e+06	3.4688e+06	5.97273e+06	4.86531e+06	4.62358e+06	4.48387e+06	2.10231e+06	6.81437e+06
M149T49	149.064	48.6	0.8	2.51598e+07	3.77745e+07	3.7366e+07	3.42151e+07	3.21939e+07	2.6709e+07	4.26074e+07	3.3598e+07	6.84558e+07	4.24275e+07
M149T80	148.52	80.4	1.3	599640	1.81784e+06	1.91287e+06	813769	1.08274e+06	294079	1.0106e+06	698962	853773	1.22947e+06
M149T85	149.06	85.2	1.4	2.50334e+07	7.10504e+07	4.05036e+07	2.03262e+08	5.74002e+07	1.65216e+07	1.69723e+07	1.46919e+07	5.7426e+07	1.77172e+07
M150T108	150.056	107.8	1.8	5.30288e+06	9.71967e+06	6.10083e+07	1.85859e+07	5.45763e+06	1.65787e+06	1.62135e+06	3.7416e+06	1.82126e+06	1.57858e+06
M150T270	150.136	269.7	4.5	720009	699603	780148	710452	1.06224e+06	849872	2.2421e+06	991802	1.33034e+06	1.01432e+06
M150T292	150.027	291.6	4.9	2.88642e+06	3.60292e+06	2.87481e+06	2.98222e+06	2.57214e+06	2.67897e+06	2.68293e+06	2.94299e+06	3.36438e+06	3.25848e+06
M150T377	150.027	377.4	6.3	1.14861e+07	1.07349e+07	1.47969e+07	9.20134e+06	7.20278e+06	1.24499e+07	9.23094e+06	1.05358e+07	1.41623e+07	1.05268e+07
M150T394	150.128	393.6	6.6	1.61054e+06	1.13318e+07	1.37617e+07	8.03687e+06	1.39355e+07	1.29208e+07	3.32383e+06	3.13133e+06	3.67343e+06	3.74419e+06
M150T40	150.032	39.9	0.7	2.88522e+06	4.94857e+06	3.47226e+06	3.09879e+06	3.05805e+06	2.39974e+06	3.87355e+06	3.58071e+06	4.92591e+06	3.31946e+06
M150T41	149.953	40.5	0.7	5.33611e+06	7.59418e+06	1.34735e+06	2.3504e+06	6.67513e+06	8.84494e+06	4.48951e+06	3.19755e+06	1.69897e+06	8.69273e+06
M150T418	150.128	417.8	7	5.04307e+07	2.09029e+07	2.38091e+07	1.45988e+07	6.53184e+07	4.57935e+07	2.43884e+07	2.85106e+07	1.80324e+08	6.77745e+07
M150T448	150.127	448.3	7.5	2.95416e+07	4.11727e+07	2.65028e+07	3.72817e+07	3.69751e+07	3.53065e+07	3.74729e+07	3.60792e+07	4.90698e+07	3.10581e+07
M150T53	150.059	52.9	0.9	3.00815e+08	1.33406e+09	2.23559e+09	2.27628e+08	4.48442e+08	1.23931e+07	1.20341e+08	1.42607e+08	6.06385e+08	3.92829e+08
M150T70_1	150.01	70.2	1.2	6.24565e+06	6.70903e+06	1.18143e+07	3.90729e+06	2.47948e+06	182169	130962	884037	1.86721e+06	1.59103e+06
M150T70_2	150.059	70.4	1.2	3.85583e+09	2.65134e+09	4.28334e+09	3.12019e+09	1.33053e+09	2.70193e+08	3.99524e+08	4.38362e+08	1.23984e+09	8.40121e+08
M150T70_3	150.107	70.3	1.2	5.40551e+06	6.43543e+06	1.00004e+07	3.9382e+06	3.17094e+06	4.16277e+07	9.31458e+07	954036	2.17517e+06	1.4697e+06
M150T98	150.056	97.9	1.6	1.81189e+07	5.19714e+07	2.25374e+08	1.76726e+07	1.18961e+07	1.91357e+06	1.96811e+06	5.36337e+06	8.44348e+06	2.07335e+06
M151T108	151.087	107.7	1.8	3.34969e+06	3.27151e+06	3.62322e+06	6.14332e+06	1.06053e+07	1.24648e+07	3.58398e+06	1.89294e+07	1.47474e+07	3.35987e+06
M151T129	151.087	128.8	2.1	2.66669e+06	6.23572e+06	2.43339e+06	1.52735e+07	1.15472e+07	2.3148e+07	2.94992e+06	9.7655e+06	2.26786e+07	1.20154e+07
M151T270	151.112	269.5	4.5	5.50832e+06	3.80162e+06	3.33655e+06	4.05536e+06	3.94611e+06	3.46434e+06	5.53572e+06	4.61459e+06	8.62661e+06	4.11151e+06
M151T280	151.148	279.7	4.7	2.1994e+06	2.1509e+06	1.01808e+06	1.13182e+06	1.11404e+06	1.29023e+06	1.91012e+06	1.44008e+06	1.22402e+06	1.52427e+06
M151T325	151.112	325.3	5.4	1.21745e+06	1.24898e+06	1.11642e+06	3.27526e+06	1.10474e+06	4.51084e+06	3.70277e+06	4.1277e+06	4.07126e+06	1.16767e+06
M151T345	151.112	344.9	5.7	1.10682e+06	2.48502e+06	2.57499e+06	4.31143e+06	1.04837e+06	3.5338e+06	3.76295e+06	2.72855e+06	4.26402e+06	3.57896e+06
M151T357	151.112	356.7	5.9	2.45509e+06	2.5219e+06	2.40532e+06	4.85562e+06	788114	3.11022e+06	3.06794e+06	2.48545e+06	4.32308e+06	5.05859e+06
M151T377	151.028	377.4	6.3	453649	623901	181216	557991	62862.4	745874	76545.5	123010	855815	628321
M151T40_1	150.986	40.2	0.7	7.12511e+06	1.12352e+07	1.07917e+07	6.2234e+06	1.23502e+07	6.8398e+06	9.86301e+06	8.20508e+06	1.16421e+07	5.14294e+06
M151T40_2	151.036	40.3	0.7	2.63292e+09	4.15835e+09	4.93767e+09	2.59616e+09	4.44673e+09	2.41371e+09	3.56633e+09	3.26331e+09	4.43857e+09	2.08413e+09
M151T40_3	151.085	39.9	0.7	4.86053e+06	1.12063e+07	1.05939e+07	1.53948e+07	1.60313e+07	1.42437e+07	1.69152e+07	7.73536e+06	1.2182e+07	7.53904e+06
M151T53	151.062	53	0.9	1.53612e+07	7.12182e+07	1.16626e+08	1.19601e+07	2.68707e+07	1.48907e+06	5.994e+06	6.76479e+06	2.81405e+07	2.14026e+07
M151T70	151.062	70.4	1.2	2.1283e+08	1.45139e+08	2.37231e+08	1.65985e+08	7.96681e+07	1.03934e+07	2.09751e+07	2.37562e+07	6.62125e+07	4.52119e+07
M151T74	151.097	74	1.2	2.66415e+06	5.58584e+06	2.50636e+06	1.01618e+07	4.96984e+06	6.45898e+06	5.24274e+06	5.55784e+06	7.49383e+06	3.71304e+06
M152T116	152.07	115.6	1.9	1.23512e+07	1.19399e+07	9.90924e+07	4.61472e+07	1.06748e+08	3.24964e+07	1.25038e+07	2.02903e+07	1.26383e+07	2.28981e+07
M152T127	152.071	126.8	2.1	5.7065e+07	5.962e+06	6.14288e+06	3.94581e+07	1.03808e+07	2.38387e+07	1.03144e+07	8.11553e+07	1.02019e+07	6.42343e+07
M152T152	152.07	152	2.5	2.30837e+07	2.09916e+07	2.35053e+07	7.31305e+07	3.83335e+07	7.47112e+07	7.39752e+06	2.23733e+07	7.33795e+06	2.5197e+07
M152T174	152.07	173.7	2.9	8.42747e+07	5.06817e+07	9.52871e+06	3.57628e+07	2.65307e+07	1.0297e+07	9.91953e+06	9.47284e+06	9.50245e+06	5.48013e+07
M152T204	152.071	204.1	3.4	7.05587e+06	3.05981e+07	2.94607e+07	7.03317e+06	7.23648e+07	1.15573e+07	6.95849e+06	2.09001e+07	6.5666e+06	2.18495e+07
M152T229	152.071	228.9	3.8	4.47875e+06	2.40825e+07	4.37849e+06	2.19029e+07	1.47971e+07	4.39943e+06	4.39841e+06	1.42096e+07	4.43662e+06	2.66851e+07
M152T241	152.071	240.8	4	4.19191e+06	8.06e+06	4.04251e+06	3.55418e+07	3.94012e+06	1.17165e+07	3.03909e+06	1.32423e+07	3.5621e+06	1.37907e+07
M152T261	152.071	261.1	4.4	4.38242e+06	1.43924e+07	4.44135e+06	1.35899e+07	4.37261e+06	1.31395e+07	4.50314e+06	4.28919e+06	4.13237e+06	1.62915e+07
M152T273	152.071	272.7	4.5	1.35099e+07	1.18447e+07	3.3334e+06	1.13275e+07	2.28204e+07	1.14137e+07	3.22935e+06	1.45793e+07	3.40607e+06	1.02207e+07
M152T287	152.071	287	4.8	2.93057e+06	1.64136e+07	2.50328e+07	1.03979e+07	1.80097e+07	1.76547e+07	3.08748e+06	1.14413e+07	3.01309e+06	9.14811e+06
M152T300	152.07	299.5	5	4.32425e+07	1.02093e+07	2.96348e+06	1.13325e+07	1.15062e+07	7.61675e+06	3.0104e+06	1.13322e+07	2.86464e+06	2.92619e+06
M152T329	152.071	329.1	5.5	8.19596e+06	2.00442e+07	3.08179e+06	6.77501e+06	2.86191e+07	1.66709e+07	3.21708e+06	1.78605e+07	2.77395e+06	7.00824e+06
M152T345	152.071	345.3	5.8	1.09038e+07	5.91086e+06	2.86499e+06	2.7272e+06	2.63478e+06	2.67386e+06	2.7193e+06	1.23549e+07	2.74842e+06	2.66777e+06
M152T374	152.071	373.9	6.2	8.37069e+06	5.71811e+06	1.50928e+06	4.2654e+06	1.22639e+07	2.79163e+07	1.92024e+06	3.81484e+06	1.92064e+06	2.17399e+07
M152T384	152.107	383.5	6.4	2.78898e+06	2.6922e+06	4.63491e+06	2.42775e+06	2.78442e+06	3.47939e+06	3.6432e+06	1.17757e+07	3.85134e+06	2.88242e+06
M152T385	152.07	385.2	6.4	4.98369e+06	3.68472e+06	2.17441e+06	2.33058e+06	3.27617e+06	2.73613e+06	3.17582e+06	2.09168e+06	3.01265e+06	6.87222e+06
M152T397	152.07	397.2	6.6	2.16322e+06	3.41979e+06	2.68554e+06	2.1417e+06	2.09952e+06	3.42689e+06	3.792e+06	1.79713e+06	3.86668e+06	3.44699e+06
M152T40	152.036	40.3	0.7	3.25488e+08	5.34133e+08	6.78179e+08	3.22935e+08	5.1348e+08	2.74889e+08	4.60889e+08	4.12999e+08	5.08608e+08	2.63331e+08
M152T411	152.07	410.6	6.8	2.46042e+06	3.18345e+06	4.15417e+06	1.58366e+06	1.68339e+06	1.2931e+06	5.91757e+06	3.62395e+06	6.03808e+06	1.41926e+06
M152T414	152.143	414.5	6.9	7.58627e+07	1.82273e+07	1.13453e+08	5.21479e+07	8.87644e+06	4.67068e+07	1.03327e+08	1.65982e+07	1.71214e+08	7.18408e+07
M152T422	152.144	421.7	7	4.28462e+06	1.59172e+07	5.19583e+06	4.83706e+06	2.6775e+07	6.41983e+06	7.03391e+06	8.74071e+07	7.47734e+06	7.70877e+06
M152T426	152.07	425.7	7.1	1.59653e+06	2.7133e+06	5.76733e+06	2.01944e+06	1.25781e+06	6.52594e+06	8.02623e+06	1.65649e+06	8.01594e+06	1.69726e+06
M152T438	152.07	437.7	7.3	1.4999e+06	3.24968e+06	6.01062e+06	1.57616e+06	2.52623e+06	3.14109e+06	8.88205e+06	887692	9.04608e+06	2.29148e+06
M152T447	152.143	447.5	7.5	0	2.96481e+07	0	3.95699e+07	4.07091e+07	3.75364e+07	3.08305e+07	2.33184e+07	0	2.95665e+07
M152T50	152.055	50.2	0.8	1.83515e+07	8.84389e+07	1.33742e+08	1.61101e+07	5.50528e+07	4.69111e+07	8.16126e+07	7.00667e+07	9.4356e+07	7.26749e+07
M152T62	152.056	62.4	1	1.03314e+07	4.64453e+07	5.11245e+07	9.66381e+06	3.01568e+07	6.07031e+07	1.01958e+08	7.37994e+07	8.07807e+07	7.77096e+07
M152T71	152.055	70.6	1.2	1.76899e+08	1.23837e+08	1.96361e+08	1.1063e+08	6.27674e+07	1.87768e+07	3.09915e+07	2.80189e+07	6.84112e+07	2.87511e+07
M152T78	152.071	77.6	1.3	3.82563e+06	4.25155e+07	3.05828e+07	2.59574e+07	3.67021e+07	5.97537e+07	1.0554e+07	3.69573e+07	1.07791e+07	1.07796e+07
M152T81	152.042	80.7	1.3	3.08287e+06	1.67465e+06	1.6565e+06	1.14498e+06	567547	1.07708e+07	1.20726e+06	697287	1.46705e+06	997402
M152T92	152.07	91.9	1.5	7.07202e+06	1.78306e+07	3.63399e+07	3.21536e+07	2.39207e+07	7.3734e+06	7.41759e+06	2.20779e+07	6.99237e+06	1.963e+07
M153T117	152.995	116.7	1.9	3.94353e+06	3.1955e+06	3.5911e+06	2.76994e+06	1.58793e+07	3.07083e+07	2.66098e+07	2.35417e+06	1.12671e+07	1.73136e+07
M153T130	152.995	129.6	2.2	1.86556e+07	2.20899e+07	3.36952e+06	3.81002e+06	3.29289e+06	3.30628e+06	2.48924e+06	8.10437e+06	9.88644e+06	2.87928e+06
M153T153	152.995	153.3	2.6	1.71147e+07	1.09889e+07	1.2532e+07	2.88249e+06	4.96511e+06	4.18543e+06	3.70009e+06	2.07575e+07	3.03839e+06	1.00397e+07
M153T177	153.127	177.1	3	9.14409e+06	5.31995e+06	8.81049e+06	5.08874e+07	9.19454e+06	3.33041e+07	3.07239e+07	5.07406e+06	1.93265e+06	2.73809e+07
M153T190	153.128	189.7	3.2	3.94756e+07	1.45267e+08	4.00764e+07	1.06041e+08	4.2436e+07	1.26076e+08	1.12328e+08	1.16283e+08	1.18815e+07	1.29326e+08
M153T197	152.995	196.9	3.3	1.50304e+07	3.21311e+06	7.79399e+06	2.04532e+07	9.43407e+06	2.55169e+06	2.51115e+06	2.73976e+06	3.00786e+06	2.38554e+06
M153T201	153.128	201.4	3.4	1.54204e+07	6.78987e+06	1.64223e+07	3.6891e+07	1.30296e+07	4.20427e+07	3.96073e+07	7.85786e+06	8.37536e+06	3.60856e+07
M153T222	153.127	222	3.7	6.20357e+06	1.0151e+07	1.02511e+07	1.07744e+07	5.28185e+06	1.48128e+07	1.14969e+07	1.18257e+07	4.2621e+06	1.35607e+07
M153T226	153.055	225.6	3.8	1.45029e+07	1.68096e+07	1.83902e+07	2.23863e+07	1.80604e+07	4.01687e+07	3.54962e+07	1.78668e+07	2.21596e+07	2.2531e+07
M153T233	153.128	232.8	3.9	1.08723e+07	1.81173e+07	9.54498e+06	2.21609e+07	1.07975e+07	2.69585e+07	2.1665e+07	1.77928e+07	3.47318e+06	2.50376e+07
M153T35	153.011	34.8	0.6	2.50643e+06	2.79908e+06	2.58116e+06	2.8293e+06	1.43767e+06	1.36524e+06	2.66962e+06	2.60624e+06	1.50877e+06	1.3062e+06
M153T383	153.091	383.4	6.4	5.05914e+06	5.62142e+06	4.68922e+06	4.79656e+06	3.81976e+06	4.82059e+06	6.56384e+06	7.40916e+06	5.55924e+06	6.47831e+06
M153T40_1	152.535	39.7	0.7	5.81106e+06	9.21675e+06	6.87166e+06	4.79805e+06	7.00238e+06	4.53788e+06	6.24377e+06	6.98946e+06	6.54986e+06	3.69194e+06
M153T40_2	153.033	40.3	0.7	3.7828e+08	5.90239e+08	7.05492e+08	3.66427e+08	6.25557e+08	3.47916e+08	5.0824e+08	4.60112e+08	6.31884e+08	3.00857e+08
M153T70	153.057	70.3	1.2	5.67202e+06	9.75203e+06	1.03527e+07	2.60026e+06	3.40744e+06	2.82303e+06	2.77526e+06	2.35976e+06	3.56769e+06	2.65722e+06
M153T84	153.139	83.7	1.4	1.66913e+06	1.78932e+06	857500	1.35434e+06	1.05285e+06	1.34789e+06	1.86295e+06	2.25984e+06	666546	1.32616e+06
M154T111	154.086	110.5	1.8	7.93599e+06	7.47096e+06	7.57362e+06	2.31605e+07	7.32334e+06	3.29141e+07	7.5435e+06	2.31422e+07	7.08771e+06	2.77257e+07
M154T122	154.086	121.6	2	7.20152e+07	1.12535e+08	1.7369e+07	1.79925e+07	1.2018e+08	4.6092e+07	1.68132e+07	7.80007e+07	1.64663e+07	1.65276e+07
M154T139	154.042	139.5	2.3	5.95113e+08	6.16149e+08	5.74525e+08	5.81468e+08	5.57371e+08	5.60748e+08	5.31155e+08	6.08076e+08	5.47791e+08	6.16399e+08
M154T150	154.086	149.6	2.5	6.80982e+07	2.81056e+07	2.57742e+07	3.47893e+07	3.63364e+07	5.05191e+07	8.23325e+06	4.76039e+07	8.43511e+06	3.20063e+07
M154T167	154.086	166.5	2.8	4.79126e+07	1.02127e+07	8.28698e+07	3.05177e+07	2.91265e+07	4.77198e+07	9.73388e+06	4.56592e+07	9.32388e+06	3.90726e+07
M154T177	154.131	176.7	2.9	4.71763e+06	4.35973e+06	4.66714e+06	4.7458e+06	4.60418e+06	3.46863e+06	2.96103e+06	1.84401e+06	4.30287e+06	2.51164e+06
M154T190	154.132	189.7	3.2	4.11783e+06	1.42662e+07	4.27281e+06	1.62284e+07	4.19174e+06	1.33605e+07	1.20473e+07	1.1879e+07	4.59105e+06	1.29491e+07
M154T194	154.05	194.1	3.2	5.73252e+06	1.52963e+07	1.48791e+07	5.79798e+06	5.47564e+06	1.57706e+07	3.69596e+07	8.0681e+06	1.08415e+07	8.09541e+06
M154T212	154.086	212.1	3.5	2.14414e+07	2.12555e+07	1.93599e+07	1.33544e+07	2.93968e+07	3.12931e+07	4.6942e+06	4.38703e+06	4.47568e+06	4.08701e+06
M154T226	154.059	225.6	3.8	2.88608e+06	7.26814e+06	5.79508e+06	2.25698e+06	2.75271e+06	3.01235e+06	2.83026e+06	2.94503e+06	1.73927e+06	1.99228e+06
M154T250	154.086	249.6	4.2	3.07768e+07	1.56741e+07	4.25439e+07	5.52662e+06	1.61551e+07	2.46612e+07	5.5737e+06	1.63642e+07	5.53357e+06	5.35687e+06
M154T261	154.086	260.8	4.3	1.53567e+07	3.00736e+07	1.76284e+07	3.47711e+06	3.7337e+06	1.17243e+07	3.49457e+06	8.11935e+06	3.45966e+06	3.13091e+06
M154T323	154.086	323.4	5.4	6.17771e+06	1.79548e+06	2.15292e+07	1.53396e+06	8.81997e+06	1.24219e+06	1.32239e+06	5.74085e+06	1.41762e+06	1.30328e+06
M154T382	154.086	382.4	6.4	1.13471e+06	5.35069e+06	1.27307e+06	320254	4.36432e+06	6.37514e+06	1.21736e+06	3.7559e+06	1.04498e+06	495054
M154T391	154.159	391.1	6.5	2.85159e+06	1.09773e+07	2.91353e+06	6.61128e+06	2.45116e+07	1.54703e+07	2.84006e+06	3.80486e+07	4.0953e+06	3.99761e+06
M154T40	154.036	40.2	0.7	1.78138e+07	3.08236e+07	3.58586e+07	1.8586e+07	3.47003e+07	1.78823e+07	2.61471e+07	2.42091e+07	3.28858e+07	1.54191e+07
M154T406	154.159	405.9	6.8	3.84002e+06	1.43064e+07	3.08279e+07	4.31097e+06	1.72661e+07	5.2434e+06	2.33247e+07	4.9299e+06	5.91372e+06	1.96516e+07
M154T415	154.159	414.9	6.9	2.08899e+07	5.38765e+07	1.71644e+07	7.15657e+07	1.38996e+07	3.56105e+07	2.33474e+07	1.92096e+07	7.03503e+06	2.03225e+07
M154T447	154.159	447.1	7.5	3.45731e+07	7.74976e+06	3.21648e+07	7.15922e+06	4.04104e+07	2.34083e+07	3.58386e+07	3.69712e+07	8.9753e+06	6.77706e+07
M154T64	154.002	64	1.1	6.38329e+06	1.29566e+07	2.85846e+06	2.4327e+06	7.82005e+06	3.86468e+07	1.2748e+07	7.50554e+06	1.70116e+07	3.16428e+06
M154T76	154.086	75.7	1.3	4.34819e+07	2.23838e+07	2.32455e+07	1.77426e+07	5.55696e+06	1.72999e+07	5.73353e+06	2.71561e+07	5.61105e+06	5.15799e+06
M154T91	154.086	90.9	1.5	3.83236e+07	2.74618e+07	1.52964e+07	4.0859e+07	3.06658e+07	5.9292e+07	7.71784e+06	2.96918e+07	7.93685e+06	8.05093e+06
M155T103	154.989	103.2	1.7	3.50372e+08	6.89865e+08	8.44687e+08	1.7631e+08	4.60683e+07	1.70521e+08	2.48765e+08	3.16822e+08	3.98553e+08	3.2227e+08
M155T109	155.081	109.2	1.8	1.71738e+08	1.86735e+07	1.90556e+07	1.83245e+07	7.55713e+07	4.75154e+07	1.92603e+07	4.31077e+07	7.23058e+07	1.83687e+07
M155T116	154.989	115.9	1.9	1.96603e+08	3.29766e+07	3.82369e+07	3.14275e+07	2.88017e+08	2.02813e+08	3.20219e+08	2.82154e+07	1.763e+08	2.37775e+08
M155T117	155.081	117.4	2	1.62134e+07	4.17933e+07	2.27295e+08	9.75081e+07	4.52763e+07	4.65105e+07	1.51726e+07	1.59705e+07	6.55956e+07	3.20677e+07
M155T129_1	154.989	128.8	2.1	3.10623e+08	3.25129e+08	1.61218e+08	1.83369e+08	6.23714e+07	2.94918e+08	4.47025e+07	3.60503e+08	1.64752e+08	1.6148e+08
M155T129_2	155.081	129.1	2.2	2.30627e+07	7.52154e+07	2.23618e+07	7.41597e+07	5.12423e+07	1.11065e+08	1.36842e+08	1.39867e+08	9.59929e+07	4.99427e+07
M155T139	155.045	139.4	2.3	5.09944e+07	5.32428e+07	4.80371e+07	4.89496e+07	5.04184e+07	4.77752e+07	4.71763e+07	5.06146e+07	4.60803e+07	5.3767e+07
M155T143	154.989	143.1	2.4	4.06538e+07	1.47832e+08	1.12405e+08	1.66622e+08	5.58181e+08	2.22642e+08	1.53684e+08	3.17423e+07	8.54478e+07	2.14057e+08
M155T146	155.082	145.7	2.4	7.54473e+07	1.09144e+08	2.23139e+07	4.40073e+07	2.184e+07	5.49911e+07	8.80308e+07	7.012e+07	1.1158e+08	2.1149e+07
M155T156	154.989	156.3	2.6	2.68507e+08	1.88921e+08	1.95647e+08	1.19407e+08	5.61102e+07	2.06022e+08	1.81473e+08	5.56904e+08	2.43329e+08	1.41359e+08
M155T160	155.081	160.5	2.7	2.8531e+07	8.39928e+07	2.89253e+08	1.20112e+08	1.00045e+08	6.39131e+07	2.6789e+07	5.75671e+07	9.55683e+07	2.93586e+08
M155T177	155.083	177.4	3	1.53333e+07	1.12154e+08	1.4893e+07	1.55831e+07	6.81284e+07	7.65844e+07	5.83234e+07	5.33278e+07	9.4852e+07	1.47947e+07
M155T180	154.989	179.7	3	2.45016e+08	2.20148e+08	2.4376e+08	3.90029e+07	2.08191e+08	1.4706e+08	8.81292e+07	9.00278e+07	1.36268e+08	1.55511e+08
M155T196	154.989	195.6	3.3	2.57123e+08	1.46138e+08	1.25534e+08	2.89298e+08	1.11528e+08	1.3506e+08	3.41422e+07	7.65428e+07	3.77656e+07	2.03206e+08
M155T205	155.083	205	3.4	2.58508e+08	1.5832e+08	6.11976e+07	1.16154e+08	1.59052e+07	1.23875e+08	1.53354e+08	2.28468e+07	2.10019e+07	6.31089e+07
M155T210	154.989	209.9	3.5	4.03921e+07	1.59978e+08	1.53633e+08	4.41736e+07	9.83503e+07	1.32685e+08	4.50345e+07	2.50442e+08	1.96623e+08	3.92977e+07
M155T217	155.107	217.2	3.6	6.5449e+06	2.76234e+07	547548	5.66687e+06	2.40763e+07	8.20419e+06	7.24579e+06	9.04854e+06	8.99725e+06	7.77038e+06
M155T220	155.083	219.8	3.7	1.99784e+07	5.83329e+07	1.46213e+08	1.23621e+08	5.25532e+07	6.34348e+07	1.22727e+08	2.07956e+07	1.24806e+08	5.11837e+07
M155T232	155.143	232.5	3.9	1.3511e+07	575211	1.24918e+07	694268	1.23329e+07	909888	894165	747473	1.24394e+07	817873
M155T237	155.081	236.9	3.9	1.27326e+08	5.51147e+07	2.04306e+07	6.92441e+07	1.59053e+08	8.37368e+07	7.78182e+07	2.06384e+07	1.90457e+07	1.29578e+08
M155T248	155.047	248.3	4.1	1.76226e+06	3.89337e+06	1.83785e+06	2.29819e+06	2.05302e+06	1.48582e+06	496047	3.0891e+06	3.86896e+06	2.01997e+06
M155T250	155.083	249.8	4.2	2.55135e+08	3.51357e+07	1.39229e+08	3.34819e+07	3.34783e+07	8.34108e+07	3.48489e+07	5.86717e+08	1.18414e+08	3.38438e+07
M155T255	154.989	254.6	4.2	6.2442e+08	1.55269e+08	3.22689e+08	1.57306e+08	2.40667e+08	4.64167e+08	3.31715e+08	5.36242e+07	1.04132e+08	4.35963e+08
M155T263	155.081	262.6	4.4	2.86899e+07	2.74672e+07	5.42978e+07	2.39989e+08	2.28409e+08	1.09994e+08	7.71202e+07	2.81526e+07	2.7393e+07	1.20891e+08
M155T270	155.107	269.6	4.5	3.59289e+06	1.49464e+07	4.15216e+06	6.33247e+06	1.4894e+07	1.43563e+07	6.63363e+06	5.52042e+06	6.10584e+06	5.54444e+06
M155T284	155.081	284.2	4.7	1.16546e+08	7.62724e+07	1.35074e+08	4.61778e+07	2.17801e+07	4.97398e+07	1.89072e+08	2.23915e+07	8.63618e+07	1.08204e+08
M155T285	154.989	285.2	4.8	1.51539e+08	3.4565e+07	1.3371e+08	3.1318e+07	3.26344e+07	1.14427e+08	2.66202e+07	1.28274e+08	7.35525e+07	2.69447e+07
M155T289	155.143	288.8	4.8	2.55761e+06	2.34085e+06	2.42946e+06	2.16752e+06	2.31933e+06	2.35535e+06	2.53484e+06	3.45965e+06	2.4957e+06	2.52793e+06
M155T299	154.989	299.5	5	2.35519e+07	2.41449e+07	8.47027e+07	3.44662e+08	2.02371e+07	9.31104e+07	1.09109e+08	7.14508e+07	4.81742e+07	1.80867e+07
M155T304	155.081	303.7	5.1	3.84474e+07	1.2292e+08	1.15359e+07	6.87334e+07	1.47682e+07	1.3809e+07	5.59195e+07	1.41805e+08	1.54158e+07	1.53538e+07
M155T307	154.989	306.5	5.1	1.03033e+08	3.43948e+08	6.5976e+07	2.13992e+07	2.35263e+08	6.31834e+07	1.79491e+07	6.06922e+07	8.45049e+07	3.08069e+08
M155T313	155.081	312.6	5.2	4.99769e+07	2.51926e+07	8.78987e+07	4.59617e+07	3.58294e+08	2.42533e+08	5.99295e+07	7.02576e+07	1.42685e+08	2.2344e+08
M155T318	154.989	318	5.3	4.13416e+07	1.29041e+07	4.5498e+07	1.21761e+07	5.4691e+07	4.47953e+07	7.16921e+07	3.84345e+07	4.97896e+07	1.10779e+07
M155T328	154.989	327.7	5.5	3.73544e+07	4.77585e+07	4.08468e+07	8.95187e+06	3.433e+07	8.19457e+06	3.72554e+07	3.85277e+07	7.98059e+06	7.97276e+06
M155T334	155.083	334.4	5.6	8.90144e+07	1.79453e+07	1.03762e+08	5.08548e+07	1.67338e+07	1.76932e+07	1.81394e+07	1.6991e+07	3.85101e+07	1.68097e+07
M155T339	154.989	339	5.7	8.753e+06	3.4079e+07	3.02348e+07	2.08714e+07	4.39641e+07	6.01319e+07	7.16095e+06	7.20051e+06	6.79825e+06	7.34526e+06
M155T347	154.989	347.1	5.8	6.61548e+07	2.07987e+07	5.62617e+06	2.41237e+07	5.65136e+06	5.04499e+06	2.39184e+07	5.24997e+06	2.30295e+07	1.7338e+07
M155T353	154.989	352.6	5.9	7.28101e+06	1.55048e+07	7.39492e+06	6.76439e+06	1.74481e+07	3.80504e+07	6.69308e+06	3.18737e+07	1.86996e+07	2.82562e+07
M155T361	155.081	361.4	6	1.402e+08	3.90255e+07	5.41028e+07	1.36217e+08	3.74984e+07	1.4102e+08	1.66861e+08	1.3453e+08	9.64609e+07	1.47236e+08
M155T375	154.989	375.1	6.3	4.23389e+07	4.15572e+07	1.02803e+08	1.34032e+07	4.44651e+07	2.12112e+07	3.62523e+07	1.56525e+07	5.15451e+07	2.8096e+07
M155T388	155.107	387.8	6.5	2.80464e+06	2.29126e+06	4.77044e+06	3.95153e+06	2.83302e+06	1.76264e+06	3.58992e+06	2.89929e+06	2.69635e+06	2.69374e+06
M155T40	154.558	39.6	0.7	5.78175e+06	7.0897e+06	8.55606e+06	4.30522e+06	6.60969e+06	4.12682e+06	4.60889e+06	6.46487e+06	1.40788e+06	3.34834e+06
M155T400	154.989	399.8	6.7	7.20519e+06	7.16154e+06	2.05292e+06	3.29449e+06	2.194e+06	993718	4.44184e+06	1.0846e+06	1.33417e+06	5.13066e+06
M155T411	155.081	410.9	6.8	4.14945e+06	3.74331e+06	1.32056e+06	4.05674e+06	1.93453e+06	5.24635e+06	4.17464e+06	2.83621e+06	580714	6.00818e+06
M155T418	154.989	417.7	7	4.01128e+06	6.2117e+06	1.77324e+06	3.44688e+06	9.54273e+06	1.26203e+06	1.46065e+06	1.40271e+06	3.69986e+06	5.83177e+06
M155T437_1	154.989	436.5	7.3	7.87674e+06	3.80083e+06	2.56466e+07	1.01808e+07	2.61086e+06	2.57073e+07	3.03807e+06	1.71444e+07	8.43157e+06	7.839e+06
M155T437_2	155.081	437.1	7.3	8.11428e+06	8.19529e+06	1.97338e+06	7.37886e+06	4.80288e+06	3.8053e+06	6.7007e+06	6.1313e+06	6.28335e+06	8.19434e+06
M155T448	154.989	448.3	7.5	1.1299e+06	1.87334e+07	1.62486e+06	684654	3.10115e+06	1.08186e+06	2.77846e+07	3.41795e+06	5.35705e+06	6.78006e+06
M155T47	155.043	46.8	0.8	2.22232e+07	8.71046e+06	2.18782e+07	6.8335e+07	2.58565e+07	1.18224e+07	2.75917e+07	3.7554e+07	3.75182e+07	4.57167e+07
M155T96	155.081	95.5	1.6	4.60371e+07	6.0518e+07	5.03575e+07	1.70474e+07	1.26126e+08	8.49944e+07	1.44465e+08	5.24664e+07	1.67497e+07	5.7342e+07
M156T107	156.076	107	1.8	2.27954e+07	2.09234e+07	7.46939e+07	2.55523e+07	7.3874e+06	3.41153e+07	8.05416e+06	2.20566e+07	6.80697e+06	5.69275e+06
M156T120	156.076	120.1	2	1.65799e+07	1.67737e+07	1.25973e+07	1.21925e+07	4.39107e+07	3.47597e+07	3.59692e+07	4.27613e+07	6.09493e+06	1.27585e+07
M156T128	156.102	128.4	2.1	5.2638e+06	6.48427e+07	1.17664e+07	1.68364e+07	1.87274e+07	5.00098e+06	4.85928e+06	4.66402e+07	4.78745e+06	4.26216e+06
M156T133	156.076	133.4	2.2	1.84536e+07	7.72659e+06	5.40637e+07	2.02381e+07	7.77649e+06	7.59688e+06	2.36557e+07	7.56439e+06	6.85113e+06	6.89503e+06
M156T140	156.039	139.5	2.3	1.83897e+08	1.90641e+08	1.78879e+08	1.79981e+08	1.72201e+08	1.77144e+08	1.67149e+08	1.91247e+08	1.67153e+08	1.91294e+08
M156T143	156.076	143.3	2.4	1.17237e+07	9.61321e+06	2.16604e+07	9.6869e+06	1.19508e+07	1.572e+07	5.3328e+06	5.19063e+06	5.39993e+06	1.17503e+07
M156T149	156.102	149.2	2.5	1.23036e+07	4.09277e+07	2.30822e+07	2.73171e+07	4.46563e+06	6.28994e+07	3.9436e+06	3.26653e+07	4.35133e+06	2.4787e+07
M156T155	155.993	154.8	2.6	1.323e+07	1.70031e+07	1.26562e+07	4.65076e+06	5.38931e+06	6.60447e+06	4.48707e+06	3.02715e+07	5.55996e+06	9.95891e+06
M156T156	156.066	156.2	2.6	2.58122e+07	1.22046e+07	1.05831e+07	3.4415e+07	4.23229e+07	1.31066e+07	1.05396e+07	1.1586e+07	1.10658e+07	1.07168e+07
M156T164	156.102	164.2	2.7	3.24759e+07	2.59014e+07	2.06358e+07	7.73552e+07	1.19519e+08	5.65816e+06	5.62537e+06	3.69049e+06	5.79026e+06	2.90135e+07
M156T165	156.076	165.1	2.8	7.40009e+06	3.95038e+07	7.28481e+06	1.13268e+07	6.97986e+06	8.26567e+07	1.23804e+07	9.78522e+06	6.79407e+06	1.38268e+07
M156T182	156.102	182.2	3	1.60659e+07	1.62796e+07	1.35172e+07	4.01577e+06	4.07972e+06	2.01575e+07	3.59351e+06	1.18203e+07	3.76593e+06	1.80922e+07
M156T199	156.102	198.8	3.3	1.22979e+07	1.91503e+07	1.86792e+07	4.06703e+06	3.94259e+06	3.96649e+06	3.70034e+06	1.72998e+07	3.69902e+06	3.01673e+07
M156T206	156.066	206.2	3.4	1.46985e+07	6.04913e+06	1.37906e+07	8.76541e+06	6.39185e+06	1.28871e+07	3.35642e+06	3.65627e+06	3.53432e+06	9.69993e+06
M156T216	156.066	215.9	3.6	2.68075e+06	1.32033e+07	2.76137e+06	5.57172e+06	2.66638e+06	8.93316e+06	2.69694e+06	5.31158e+06	2.635e+06	2.58973e+06
M156T218	156.101	217.9	3.6	1.92365e+07	8.89625e+06	1.10676e+07	1.17809e+07	2.39273e+07	2.4661e+06	2.63855e+06	6.41932e+06	2.31557e+06	9.16149e+06
M156T229	156.102	228.8	3.8	3.10118e+06	1.07214e+07	1.14314e+07	9.4386e+06	2.99826e+06	7.46867e+06	547214	1.46759e+07	2.93219e+06	7.68384e+06
M156T240	156.102	239.9	4	7.61414e+06	6.71482e+06	8.30202e+06	1.68437e+07	9.32527e+06	2.12043e+06	1.99193e+06	2.23711e+06	1.63761e+06	1.42909e+07
M156T248	156.102	248.3	4.1	5.51722e+06	1.8103e+06	5.57586e+06	5.76655e+06	9.31081e+06	1.60359e+07	1.66379e+06	8.19025e+06	1.64325e+06	1.10406e+07
M156T263	156.102	262.8	4.4	8.92694e+06	2.0085e+07	1.70123e+07	7.34039e+06	3.40231e+06	7.92525e+06	3.32386e+06	1.06782e+07	3.32587e+06	8.99099e+06
M156T274	156.102	274.2	4.6	8.55752e+06	2.70317e+06	7.77269e+06	9.78422e+06	1.44809e+07	9.4496e+06	2.55778e+06	5.94156e+06	2.76611e+06	2.72307e+06
M156T282	156.065	281.9	4.7	7.94314e+06	8.14885e+06	2.48747e+06	6.79193e+06	1.03528e+07	1.87532e+07	2.26418e+06	2.01392e+06	2.30331e+06	1.02231e+07
M156T284	156.102	284	4.7	7.89682e+06	1.45283e+07	6.47695e+06	2.53126e+06	2.58635e+06	2.72498e+06	2.67763e+06	7.58597e+06	2.80007e+06	1.46741e+07
M156T300	156.102	299.9	5	7.40747e+06	1.59896e+07	1.35397e+07	1.73844e+07	1.78886e+06	1.87436e+06	1.88242e+06	8.17658e+06	1.88888e+06	1.81268e+06
M156T32	155.996	32.5	0.5	2.40785e+06	2.01361e+06	1.99046e+06	0	978079	2.64974e+06	2.75995e+06	1.90329e+06	1.97265e+06	2.76712e+06
M156T326	156.102	326.5	5.4	9.66158e+06	1.82039e+06	1.8231e+06	1.75777e+06	5.12479e+06	1.66059e+06	1.9199e+06	1.78926e+07	1.61959e+06	6.36482e+06
M156T332	156.102	332.1	5.5	1.216e+06	5.6206e+06	1.25211e+06	4.46666e+06	4.02807e+06	1.22378e+06	1.28332e+06	1.34266e+06	1.32387e+06	5.14714e+06
M156T338	156.102	338.3	5.6	1.69335e+06	4.2077e+06	1.49383e+07	5.68364e+06	8.09871e+06	1.67198e+06	1.60928e+06	1.62698e+06	1.62398e+06	5.55137e+06
M156T351	156.102	350.8	5.8	9.87356e+06	5.82667e+06	4.56518e+06	4.99012e+06	4.28569e+06	1.6858e+06	1.65946e+06	1.39404e+07	1.5682e+06	5.74165e+06
M156T363	156.102	362.8	6	7.03985e+06	6.14382e+06	7.18153e+06	9.01836e+06	1.61227e+06	7.43618e+06	1.48518e+06	8.57984e+06	1.51532e+06	9.15733e+06
M156T377	156.102	377.4	6.3	6.43753e+06	1.61709e+06	7.26375e+06	1.22564e+07	1.15424e+07	1.25109e+07	2.41405e+06	1.22001e+07	2.36313e+06	8.34482e+06
M156T388	156.102	388.1	6.5	8.50289e+06	1.09205e+07	1.55886e+07	5.07278e+06	6.87661e+06	4.51577e+06	1.6608e+06	1.4947e+06	1.63592e+06	7.82184e+06
M156T40	156.014	39.9	0.7	2.15525e+06	4.09963e+06	3.81148e+06	2.37821e+06	3.57047e+06	1.68651e+06	3.12374e+06	3.17333e+06	3.97612e+06	1.8431e+06
M156T400	156.175	399.7	6.7	5.65352e+06	7.72979e+06	4.48621e+06	2.0805e+06	1.85873e+06	9.92461e+06	2.18189e+06	8.31554e+06	2.17626e+06	1.84061e+07
M156T401	156.102	401.2	6.7	4.06476e+06	1.53159e+06	1.38794e+06	5.18543e+06	1.07786e+06	5.36976e+06	1.30953e+06	3.47154e+06	1.34046e+06	1.30782e+06
M156T408	156.175	408.3	6.8	7.47083e+06	7.44006e+06	8.2774e+06	1.22002e+07	2.59912e+06	2.54709e+06	4.48045e+07	6.7179e+06	1.9173e+07	2.592e+06
M156T417_1	156.102	416.7	6.9	4.18072e+06	1.45965e+06	1.4099e+06	2.79792e+06	1.17528e+07	5.32269e+06	1.35563e+06	1.13134e+06	1.27362e+06	6.84981e+06
M156T417_2	156.175	417.4	7	1.03491e+07	5.909e+06	2.93113e+06	2.65845e+06	2.52256e+07	1.58088e+07	3.13293e+06	8.76107e+06	3.01974e+06	3.03082e+06
M156T427_1	156.102	427.5	7.1	3.06154e+06	1.21781e+06	9.887e+06	4.10689e+06	1.00097e+06	3.57092e+06	1.04683e+06	1.08527e+07	1.07424e+06	1.13143e+06
M156T427_2	156.175	427.4	7.1	6.86719e+06	1.94878e+06	2.27524e+07	8.83183e+06	1.92389e+06	7.41822e+06	2.20355e+06	5.65253e+06	2.30937e+06	1.25146e+07
M156T43_1	156.025	42.6	0.7	8.82642e+06	8.87955e+06	3.46043e+06	2.24752e+06	7.3935e+06	5.73074e+06	7.25116e+06	1.59451e+06	3.19145e+06	1.94774e+06
M156T43_2	156.077	42.8	0.7	7.31804e+09	2.88372e+09	5.1113e+09	2.98702e+09	2.5502e+09	2.00295e+09	2.70526e+09	1.59698e+09	1.13044e+09	2.29366e+09
M156T43_3	156.128	42.9	0.7	1.17764e+07	7.02497e+06	1.38236e+09	8.5062e+06	7.86301e+06	4.70097e+06	8.24036e+06	3.78782e+06	2.89265e+08	7.81308e+06
M156T443	156.102	443	7.4	4.13576e+06	5.0946e+06	4.2581e+06	5.65414e+06	1.21068e+06	3.54161e+06	1.26126e+06	1.16054e+06	1.25935e+06	4.25189e+06
M156T446	156.175	446.3	7.4	7.32096e+06	1.73596e+07	3.3301e+06	1.49309e+07	1.89816e+07	1.00317e+07	1.28512e+07	8.22243e+06	2.6786e+07	8.23635e+06
M156T48_1	156.042	47.8	0.8	1.5366e+06	4.62852e+06	3.3694e+06	1.8562e+07	9.92052e+06	1.48299e+07	9.62969e+06	6.67553e+07	1.36494e+07	1.00447e+07
M156T48_2	156.077	47.9	0.8	5.23857e+08	2.13095e+09	3.58279e+09	2.02282e+09	2.00658e+09	1.39102e+09	1.67973e+09	1.42903e+09	9.24154e+08	2.13681e+09
M156T63	156.078	62.5	1	8.49025e+07	4.74455e+08	7.02436e+08	4.7893e+08	3.7869e+08	3.66601e+06	1.24455e+08	9.7001e+07	5.07457e+07	4.52559e+08
M156T72	156.075	71.7	1.2	7.61308e+07	4.86833e+07	1.0626e+08	2.3951e+07	2.26761e+07	2.29021e+07	1.99058e+07	7.53822e+07	1.17079e+07	8.53301e+07
M156T85	156.076	84.7	1.4	5.12754e+07	6.459e+07	1.73995e+07	2.68814e+07	8.24716e+06	2.14416e+07	7.08547e+07	6.11965e+06	2.22978e+07	9.61864e+06
M156T93	156.076	92.5	1.5	3.53804e+07	1.81332e+07	1.16893e+08	5.1168e+07	6.76804e+06	6.54705e+06	8.99009e+06	2.67018e+07	6.92578e+06	8.81417e+06
M156T99	156.076	98.9	1.6	3.51556e+07	3.50742e+07	1.47669e+07	2.68929e+07	1.23709e+07	1.36795e+07	4.68035e+07	4.84357e+06	3.63352e+07	4.23481e+07
M157T135	157.077	135.3	2.3	1.40047e+07	2.02786e+07	2.42512e+07	1.38512e+07	1.27616e+07	1.72692e+07	1.82683e+07	1.17381e+07	1.6278e+07	1.24878e+07
M157T140	157.042	140	2.3	1.52464e+07	1.43731e+07	1.40484e+07	1.4522e+07	1.3638e+07	1.43334e+07	1.2466e+07	1.59925e+07	1.33159e+07	1.46825e+07
M157T222	157.076	222.3	3.7	2.10871e+06	5.35216e+06	4.2572e+06	2.4893e+06	2.09292e+06	5.97126e+06	3.37206e+06	2.7906e+06	2.44565e+06	2.53304e+06
M157T239	157.122	238.8	4	2.01239e+06	1.25075e+06	2.02897e+06	1.39708e+06	3.19345e+06	3.41514e+06	903921	2.95947e+06	737919	3.97108e+06
M157T285	157.123	284.6	4.7	6.87664e+06	7.88729e+06	7.68987e+06	1.12225e+07	8.75852e+06	8.61314e+06	1.39033e+07	1.20376e+07	1.50188e+07	1.20592e+07
M157T298	156.99	297.7	5	1.40188e+07	5.3287e+06	2.15436e+07	2.40535e+07	4.99747e+06	1.1529e+07	2.4532e+07	5.17122e+06	4.34204e+06	1.41248e+07
M157T310	156.991	309.7	5.2	6.74806e+06	1.11131e+08	2.28637e+07	2.27063e+07	7.56472e+07	1.49523e+07	5.68311e+06	5.78096e+06	9.49857e+07	1.59811e+07
M157T33	156.966	32.5	0.5	0	8.20686e+06	5.75033e+06	5.55825e+06	5.58076e+06	5.7752e+06	4.58274e+06	4.86227e+06	8.01075e+06	5.10983e+06
M157T332	157.122	331.5	5.5	1.43237e+06	950041	978172	2.09975e+06	1.01183e+06	1.0556e+06	990438	935594	1.69757e+06	1.85668e+06
M157T39	156.991	39.4	0.7	1.06439e+07	2.14861e+06	1.78701e+06	1.70985e+07	7.63013e+06	7.7078e+06	8.68637e+06	2.36314e+06	2.14789e+06	9.04719e+06
M157T41	157.029	40.6	0.7	1.75216e+06	1.67518e+06	1.35385e+06	2.74307e+06	1.9226e+06	7.12354e+06	6.57659e+06	3.56727e+06	5.45408e+06	1.6867e+06
M157T43_1	157.08	42.7	0.7	2.32561e+08	1.87459e+08	3.31519e+08	1.92743e+08	1.66571e+08	1.3283e+08	1.74628e+08	1.00862e+08	7.04047e+07	1.50061e+08
M157T43_2	157.108	42.8	0.7	8.96338e+06	5.97014e+06	1.3982e+07	2.2725e+07	5.15406e+06	1.46281e+06	5.02847e+07	2.75737e+06	1.77545e+06	5.6526e+06
M157T48_1	157.061	47.8	0.8	2.89301e+07	1.28343e+07	3.44071e+07	3.94079e+07	2.76203e+07	2.74062e+07	1.87341e+07	2.27588e+07	2.05309e+07	1.54592e+07
M157T48_2	157.08	47.9	0.8	3.255e+07	1.3383e+08	2.35487e+08	1.37409e+08	1.2448e+08	9.28762e+07	1.06052e+08	8.95127e+07	5.68644e+07	1.34587e+08
M158T111	158.081	110.5	1.8	1.3152e+08	9.02316e+06	4.01435e+07	3.89358e+07	8.82154e+06	3.67123e+07	2.9107e+07	6.71991e+07	3.51668e+07	3.08118e+07
M158T130	158.082	130.3	2.2	9.88665e+06	1.05145e+07	7.85597e+07	5.69779e+07	9.97785e+06	3.2254e+07	7.23535e+07	3.045e+07	4.0596e+07	2.40552e+07
M158T136	158.06	136.1	2.3	1.05494e+07	1.52601e+07	1.94389e+07	1.29006e+07	1.31282e+07	1.47436e+07	1.83817e+07	1.40928e+07	2.20594e+07	1.02839e+07
M158T149	158.082	148.8	2.5	5.85049e+07	7.75927e+07	6.72358e+07	8.55548e+07	8.84434e+07	7.75765e+07	6.50431e+07	6.50036e+07	8.70621e+07	7.58237e+07
M158T170	158.081	170.2	2.8	7.0102e+07	3.60952e+07	8.73994e+07	1.14822e+07	1.20288e+07	2.5058e+07	9.0221e+07	5.45919e+07	1.12048e+07	6.37965e+07
M158T183	158.081	182.8	3	1.08006e+07	5.31735e+07	1.06108e+07	6.92711e+07	1.03223e+07	4.04008e+07	9.61569e+06	1.0145e+07	5.1535e+07	9.41568e+06
M158T205	158.081	204.8	3.4	6.37075e+07	1.01571e+07	7.81767e+07	3.55816e+07	1.02494e+07	9.22397e+07	3.23612e+07	9.73197e+06	9.23582e+06	9.75677e+06
M158T206	158.097	205.7	3.4	9.25086e+06	8.53513e+06	9.82376e+06	9.27369e+06	5.33983e+06	9.04543e+06	5.94213e+06	9.74259e+06	2.23601e+06	4.22685e+06
M158T222	158.06	222	3.7	2.62882e+06	4.02616e+06	4.00804e+06	3.25816e+06	2.81253e+06	4.10456e+06	4.26656e+06	3.62274e+06	4.45805e+06	3.19238e+06
M158T232	158.081	232.4	3.9	3.43194e+07	2.82273e+07	4.60304e+07	3.36869e+07	2.76128e+07	6.51685e+07	4.0435e+07	3.78787e+07	4.80105e+07	2.48242e+07
M158T236	158.19	235.9	3.9	1.25527e+06	1.38155e+06	1.30201e+06	1.44749e+06	1.28715e+06	1.1412e+06	198728	1.30361e+06	643053	1.05035e+06
M158T238	158.06	237.7	4	8.01145e+06	7.80112e+06	8.10759e+06	7.6309e+06	1.04897e+06	2.60451e+06	1.36529e+07	7.92811e+06	1.45459e+07	2.85748e+06
M158T248	158.081	248.1	4.1	3.32713e+07	4.40641e+07	8.10835e+06	7.92072e+06	2.38721e+07	7.88193e+06	4.64263e+07	2.09781e+07	3.12973e+07	2.33317e+07
M158T260	158.082	259.7	4.3	3.24314e+07	2.2788e+07	9.68513e+06	2.22992e+07	9.43966e+06	8.81115e+07	2.69567e+07	9.29485e+06	3.46301e+07	3.17522e+07
M158T283	158.081	282.8	4.7	2.33778e+07	2.51594e+07	6.13297e+07	2.75234e+07	1.98702e+07	1.81342e+07	1.61474e+07	1.79552e+07	5.99776e+07	2.68976e+07
M158T285	158.126	284.6	4.7	535754	3.99911e+06	652455	616561	478491	3.02849e+06	938694	1.03183e+06	4.25894e+07	789829
M158T293	158.154	292.7	4.9	7.35579e+06	7.88635e+06	7.55924e+06	6.64434e+06	6.78616e+06	6.69116e+06	6.89092e+06	6.49995e+06	7.30667e+06	8.29562e+06
M158T302	158.082	301.8	5	8.87375e+06	8.88828e+06	2.27408e+07	2.45166e+07	8.39573e+06	8.50308e+06	4.13559e+07	3.22921e+07	8.29279e+06	3.97872e+07
M158T304	158.154	304.2	5.1	1.312e+08	1.39828e+08	1.28847e+08	1.28985e+08	1.23274e+08	1.25131e+08	1.25316e+08	1.28598e+08	1.33791e+08	1.33089e+08
M158T310	158.081	310.3	5.2	1.52577e+07	3.19378e+07	2.28297e+07	1.90253e+07	2.93461e+07	3.39498e+07	5.12342e+06	1.71043e+07	5.20358e+06	5.22398e+06
M158T320_1	158.081	320.4	5.3	2.28574e+07	6.34634e+06	2.5599e+07	5.42547e+06	1.73154e+07	2.0507e+07	1.84249e+07	1.34451e+07	4.93706e+06	5.28727e+06
M158T320_2	158.117	319.7	5.3	2.3124e+07	1.63981e+08	6.38187e+06	4.49539e+07	2.27864e+07	6.33728e+06	1.8692e+07	6.17315e+06	5.88411e+06	5.97251e+06
M158T329	158.119	328.9	5.5	3.11916e+07	6.50028e+06	5.84707e+06	2.22154e+07	1.50605e+07	5.66692e+06	2.37724e+07	4.67637e+07	5.67854e+06	5.67308e+06
M158T332	158.082	331.9	5.5	2.68233e+07	2.06331e+07	9.50536e+06	3.5669e+07	2.03104e+07	3.09184e+07	3.19969e+07	3.11191e+07	9.14246e+06	9.41336e+06
M158T34	158.003	34	0.6	0	1.17744e+07	1.18928e+07	1.31029e+07	1.18086e+07	1.53078e+07	1.24488e+07	1.21454e+07	1.29241e+07	0
M158T340	158.117	340.1	5.7	1.63789e+07	6.30993e+06	5.99271e+06	5.7546e+06	4.50713e+07	5.80254e+06	2.51327e+07	5.65211e+06	8.4416e+07	3.42542e+07
M158T344	158.154	344.3	5.7	2.31355e+07	1.03505e+07	1.06975e+07	1.54136e+07	4.19094e+06	4.12841e+06	4.1023e+06	4.20744e+06	6.43533e+07	4.32325e+06
M158T354	158.155	353.9	5.9	1.24639e+07	1.45671e+07	1.61893e+07	3.51562e+06	1.61137e+07	1.77623e+07	3.72153e+06	3.95723e+06	3.31015e+06	2.33362e+07
M158T367	158.082	367.1	6.1	1.75929e+07	2.54723e+07	6.8845e+07	1.32486e+07	3.92908e+07	2.11611e+07	4.88593e+07	1.75391e+07	2.64679e+07	3.70896e+07
M158T373	158.117	373	6.2	3.99161e+07	5.81163e+07	5.88474e+07	1.95168e+08	7.22896e+07	1.78237e+08	8.67551e+07	2.71665e+07	5.01068e+07	1.84148e+07
M158T375	158.154	375.4	6.3	2.52511e+07	3.309e+06	4.38606e+07	1.38902e+07	8.1615e+07	3.42485e+07	1.33876e+08	1.31947e+08	1.87192e+07	2.54819e+07
M158T388	158.097	387.7	6.5	7.91429e+06	1.63124e+07	4.55441e+06	8.47924e+06	3.84521e+06	4.98965e+06	4.98757e+06	4.71711e+06	3.27799e+06	7.31424e+06
M158T392	158.119	392.4	6.5	6.88149e+06	4.99942e+07	4.71585e+07	6.8754e+06	6.65809e+06	6.28689e+06	2.47808e+07	1.84275e+07	4.27693e+07	1.81756e+07
M158T393	158.155	393.5	6.6	1.80197e+07	3.18411e+07	1.82329e+07	3.06172e+06	3.48399e+06	2.49293e+07	3.71737e+06	3.26205e+06	3.76715e+06	1.78367e+07
M158T40	157.988	39.5	0.7	1.36437e+06	1.76883e+06	1.01366e+06	2.74366e+06	2.77223e+06	2.68686e+06	2.34434e+06	2.98615e+06	1.15529e+06	3.07228e+06
M158T403	158.097	403	6.7	5.1275e+06	5.97612e+06	4.14609e+06	1.63812e+06	5.21854e+06	2.85144e+06	5.46303e+06	3.15722e+06	4.72963e+06	3.7243e+06
M158T407_1	158.081	407.2	6.8	1.43118e+06	6.59466e+06	2.32271e+06	5.743e+06	1.55111e+06	5.81189e+06	1.77722e+06	1.36442e+06	6.56424e+06	6.94416e+06
M158T407_2	158.117	407.3	6.8	6.35652e+06	7.80583e+06	3.46557e+07	6.81049e+06	6.94632e+06	2.37082e+07	7.75814e+06	1.49543e+07	2.78986e+07	4.2384e+07
M158T415	158.097	415.1	6.9	3.58214e+06	6.37704e+06	3.97725e+06	2.57133e+06	1.23521e+07	4.38982e+06	2.76454e+06	5.28924e+06	3.30683e+06	6.2363e+06
M158T420	158.154	419.7	7	6.7115e+06	1.37743e+07	7.82584e+06	2.15601e+06	2.49357e+07	5.62096e+06	2.57743e+06	3.0647e+06	5.18144e+06	1.63639e+07
M158T426	158.097	425.7	7.1	2.98133e+06	3.17047e+06	6.69888e+06	2.86368e+06	6.2698e+06	5.53236e+06	6.24128e+06	1.12205e+07	4.5173e+06	7.39433e+06
M158T427	158.117	427.4	7.1	9.64669e+06	6.72705e+07	5.14031e+07	3.08519e+07	2.88734e+07	2.78657e+07	2.15678e+07	4.06768e+07	7.4758e+07	1.17268e+07
M158T43	158.093	42.9	0.7	4.35662e+07	3.25945e+07	1.1286e+08	1.63723e+08	3.4776e+07	1.48304e+07	2.80087e+07	1.44398e+07	1.90731e+07	3.40924e+07
M158T430	158.154	429.8	7.2	5.63432e+06	2.29748e+06	8.97981e+06	1.96314e+06	7.13194e+06	8.17755e+06	2.50346e+06	7.569e+06	8.7188e+06	8.21356e+06
M158T435	158.081	435.1	7.3	3.66186e+06	7.36163e+06	1.28121e+06	6.31434e+06	6.58842e+06	8.34194e+06	1.23848e+06	1.87091e+06	7.83556e+06	7.8885e+06
M158T446_1	158.096	446.5	7.4	3.81579e+06	6.68918e+06	4.36093e+06	1.60762e+06	1.52426e+06	2.1643e+06	4.18856e+06	4.11251e+06	7.08398e+06	3.54046e+06
M158T446_2	158.155	446.5	7.4	1.15991e+07	1.38512e+07	1.14602e+07	1.87276e+07	5.1195e+06	8.82105e+06	2.88152e+07	7.99614e+06	9.49107e+06	9.34463e+06
M158T448	158.117	447.7	7.5	8.93505e+07	3.43553e+07	8.75943e+06	2.17805e+07	3.42411e+07	1.94269e+07	2.33849e+07	1.83819e+07	5.59347e+06	5.73367e+07
M158T53	158.154	52.7	0.9	9.34292e+06	1.48436e+07	955256	1.0724e+06	8.2769e+06	1.04293e+07	1.07062e+07	1.32023e+07	9.27848e+06	9.8267e+06
M158T55	158.045	55.3	0.9	8.44254e+06	1.42355e+07	1.31152e+06	5.17017e+06	1.83838e+07	1.90831e+07	2.69278e+06	7.53831e+06	1.36096e+07	5.01716e+06
M158T70	158.154	70.3	1.2	7.74412e+06	9.96675e+06	615983	5.4828e+06	7.53622e+06	1.00931e+07	1.12542e+07	1.04354e+07	5.29454e+06	1.04754e+07
M158T71	158.045	70.8	1.2	2.7616e+07	2.93933e+07	1.11106e+07	1.22014e+07	4.39296e+07	5.41733e+07	3.98176e+07	2.02059e+07	2.46094e+07	1.50802e+07
M158T75	158.06	75.5	1.3	1.1075e+06	887047	1.85366e+06	699153	884130	1.28385e+06	2.74126e+06	3.38818e+06	1.84359e+06	1.81332e+06
M158T82	158.081	81.9	1.4	4.88221e+07	2.88271e+07	2.62908e+07	4.87471e+07	4.36964e+07	1.12416e+07	3.5132e+07	7.77579e+07	4.39529e+07	4.20875e+07
M159T106	159.076	106	1.8	2.03779e+08	5.03328e+07	5.17727e+08	2.98232e+08	1.00105e+08	2.78866e+08	3.78807e+07	1.37897e+07	4.45751e+07	1.51507e+07
M159T116_1	158.961	116.2	1.9	4.14314e+07	8.5261e+07	3.7615e+08	2.8077e+08	8.83757e+07	4.27976e+08	3.64694e+07	4.19014e+08	3.61557e+07	7.03746e+07
M159T116_2	159.076	115.6	1.9	3.9212e+07	3.0985e+07	1.44515e+08	2.90563e+07	1.95521e+08	1.70714e+08	1.67367e+08	7.59524e+06	8.98687e+07	1.03763e+08
M159T131	159.076	130.6	2.2	5.31029e+07	2.82678e+08	1.66506e+08	3.57402e+07	1.05787e+08	4.43342e+07	6.18342e+07	2.53792e+07	4.6931e+07	1.81431e+07
M159T135	159.092	134.9	2.2	3.23207e+08	3.75956e+08	4.71788e+08	2.53395e+08	2.91275e+08	3.19314e+08	3.5451e+08	2.59205e+08	4.54201e+08	1.90562e+08
M159T140	159.114	139.9	2.3	6.99149e+06	5.02603e+07	6.58012e+07	3.60869e+07	4.24423e+07	7.67044e+06	4.67573e+07	3.51802e+07	5.88614e+07	8.14251e+06
M159T144	159.076	143.9	2.4	3.12488e+07	3.72144e+07	7.50612e+07	8.54521e+07	9.01675e+07	1.39289e+08	4.88202e+07	2.58016e+07	3.60757e+07	5.47972e+07
M159T146	158.961	145.7	2.4	1.43192e+08	3.09183e+07	1.41481e+08	3.32195e+07	8.10432e+07	1.06077e+07	1.62925e+08	9.30557e+07	8.37567e+07	2.97941e+07
M159T163	159.076	162.5	2.7	4.27075e+08	4.0039e+07	6.83168e+07	5.30212e+07	4.45384e+07	5.65006e+07	4.0796e+07	5.68047e+07	7.83548e+06	3.28073e+07
M159T165	158.962	165.1	2.8	9.0831e+07	4.75139e+08	3.55764e+08	5.28434e+08	2.65906e+08	2.82212e+08	2.22839e+08	1.89619e+08	7.88269e+07	4.35955e+08
M159T188	159.114	187.8	3.1	2.81037e+07	6.6771e+06	5.65283e+06	1.13018e+07	7.42333e+06	5.8559e+06	4.23313e+06	2.90535e+06	3.80455e+06	6.20808e+06
M159T191	159.078	191.2	3.2	4.0811e+07	4.63281e+07	3.29762e+07	2.30709e+07	8.365e+07	7.98833e+06	5.41995e+06	1.05743e+07	4.74993e+06	2.87843e+06
M159T208	158.961	208.4	3.5	1.37619e+08	3.93111e+07	3.36003e+07	6.45124e+07	3.56868e+07	8.18307e+07	1.82158e+07	9.45906e+07	1.83825e+07	3.5454e+07
M159T216	159.077	215.6	3.6	6.36874e+06	2.37478e+07	2.13257e+07	2.98029e+07	3.02384e+07	1.87245e+08	2.16331e+07	9.87746e+06	3.15151e+06	3.73688e+07
M159T219	159.114	218.6	3.6	738821	9.65963e+06	7.48542e+06	9.43905e+06	7.58469e+06	1.14247e+07	9.81438e+06	1.53874e+07	5.41802e+06	2.04576e+07
M159T222_1	159.077	222.1	3.7	7.09872e+07	2.58944e+07	1.73841e+07	2.00481e+07	5.09979e+06	7.12281e+06	8.01364e+06	8.48673e+06	4.10621e+06	4.00264e+06
M159T222_2	159.092	222	3.7	1.26015e+07	1.63418e+07	1.03214e+07	1.26254e+07	1.24181e+07	2.2549e+07	2.8161e+07	1.70676e+07	1.35657e+07	1.34775e+07
M159T227	158.961	226.9	3.8	7.13391e+06	2.16854e+07	4.88215e+07	2.80905e+07	2.66784e+07	2.94884e+07	5.6949e+06	2.81129e+07	6.22963e+06	2.26206e+07
M159T238	159.076	237.7	4	5.18271e+06	1.14883e+07	1.65967e+07	1.58542e+07	5.28442e+06	6.84095e+06	2.1399e+08	1.48614e+07	1.45084e+08	2.76537e+07
M159T246	158.961	245.8	4.1	5.03701e+06	1.74625e+07	2.08667e+07	4.39029e+06	4.39015e+06	1.35231e+07	4.24605e+06	1.99388e+07	4.45376e+06	1.96178e+07
M159T250	159.078	250	4.2	1.66303e+07	1.20842e+07	3.3836e+07	1.573e+07	1.74352e+07	2.40283e+07	4.1969e+06	2.58485e+06	3.21561e+06	1.0977e+07
M159T259	158.961	258.9	4.3	3.55333e+06	3.62279e+06	1.73524e+07	1.98679e+07	1.18481e+07	1.00692e+07	3.11635e+06	3.41311e+06	3.04127e+06	3.39174e+06
M159T268	159.114	268.5	4.5	1.12793e+07	5.00398e+06	4.83676e+06	1.07006e+07	8.74995e+06	1.75842e+07	1.02162e+07	3.3437e+07	2.98802e+06	3.19172e+06
M159T271	159.138	271.5	4.5	2.5119e+06	2.04377e+06	435185	2.05798e+06	507639	2.04534e+06	1.78066e+06	315352	354527	608994
M159T273	159.078	273.3	4.6	4.48094e+07	2.20067e+07	3.74228e+07	1.69278e+07	1.37984e+07	3.09832e+07	6.69382e+06	1.95673e+07	5.66632e+06	2.2625e+07
M159T274	159.029	273.9	4.6	2.86716e+06	4.25851e+06	2.76582e+06	4.30575e+06	2.09437e+06	4.44747e+06	4.69205e+06	2.90171e+06	3.68396e+06	3.75543e+06
M159T282	159.029	281.6	4.7	1.38685e+06	1.20222e+06	1.60084e+06	1.06314e+06	1.05198e+06	930080	2.23038e+06	1.94301e+06	1.75383e+06	1.46031e+06
M159T283	159.114	283.3	4.7	1.13388e+07	2.55666e+06	3.25537e+06	7.60533e+06	3.16044e+06	6.9113e+06	2.76161e+06	2.10078e+06	2.63866e+06	2.127e+07
M159T285	158.961	285.2	4.8	3.31636e+06	9.73795e+06	7.70384e+06	3.38826e+06	2.37534e+06	2.25587e+06	2.02117e+06	2.4403e+06	2.10574e+06	6.43087e+06
M159T292	159.076	292.1	4.9	1.85569e+07	2.03111e+07	2.90746e+07	3.52315e+07	1.05535e+07	1.38448e+07	4.42343e+06	1.44764e+07	3.64522e+06	3.06687e+06
M159T304	159.158	304.2	5.1	1.28612e+07	1.3252e+07	1.19228e+07	1.15454e+07	1.13638e+07	1.17111e+07	1.1412e+07	1.245e+07	1.28107e+07	1.30514e+07
M159T313	159.076	313.2	5.2	1.83741e+06	1.28409e+07	3.5221e+06	1.47045e+07	1.99931e+07	1.73196e+07	3.07141e+06	3.27384e+06	2.50161e+06	2.72502e+07
M159T325	159.114	325.1	5.4	2.85193e+07	4.56439e+06	4.44909e+06	1.3298e+06	4.20688e+06	4.65778e+06	3.73721e+06	9.6372e+06	3.03709e+06	6.25525e+06
M159T329	159.077	328.6	5.5	3.51197e+06	2.61346e+07	3.76268e+06	1.19548e+07	2.11781e+07	4.2935e+06	3.49439e+06	7.97965e+06	2.64647e+06	4.93221e+06
M159T35	158.96	35.1	0.6	1.53071e+08	1.44163e+08	1.16084e+08	1.62634e+08	6.21498e+07	1.66079e+08	7.3128e+07	1.23611e+08	1.30077e+08	1.57453e+08
M159T369	159.114	368.5	6.1	1.14005e+07	5.64076e+06	5.19537e+06	8.73414e+06	4.84333e+06	2.22783e+07	4.51267e+06	2.57847e+06	358936	2.522e+06
M159T371	159.076	370.6	6.2	3.32182e+07	3.47975e+07	1.39941e+08	1.26852e+07	9.16011e+07	1.25994e+08	9.11892e+06	5.49125e+06	6.41223e+06	5.01138e+07
M159T376	159.115	376	6.3	8.59224e+06	3.00357e+06	1.10307e+07	9.22953e+06	8.15583e+06	8.85086e+06	6.43825e+06	2.90049e+07	2.58852e+06	3.09854e+07
M159T39	159.016	39.2	0.7	3.42554e+06	2.62861e+06	2.13645e+06	2.01855e+06	2.60216e+06	2.25723e+06	2.00985e+06	3.27826e+06	3.53665e+06	2.64118e+06
M159T392	159.118	392.3	6.5	3.64081e+06	2.48211e+06	2.35856e+06	3.04646e+06	1.69671e+06	1.99924e+06	3.22329e+06	1.12526e+06	2.63824e+06	1.38206e+06
M159T411_1	159.078	411.4	6.9	5.39333e+06	6.99795e+06	3.22351e+06	7.41999e+06	4.97256e+06	5.06907e+06	1.12919e+06	2.44838e+06	851538	848673
M159T411_2	159.122	410.9	6.8	5.29449e+06	2.2133e+06	5.2109e+06	2.03246e+06	2.91353e+06	2.25955e+06	3.1965e+06	1.83457e+06	2.44884e+06	1.9788e+06
M159T425_1	159.076	425.1	7.1	1.03261e+06	6.41363e+06	5.39603e+06	4.23596e+06	2.99845e+06	1.2542e+06	958561	3.02149e+06	836011	785037
M159T425_2	159.122	424.8	7.1	1.05795e+06	1.96983e+06	1.76915e+06	2.57606e+06	2.45448e+06	2.5854e+06	1.95693e+06	3.12076e+06	3.76126e+06	3.94277e+06
M159T433	159.118	432.8	7.2	2.26484e+06	2.37871e+06	1.59047e+06	990922	1.19603e+06	1.40164e+06	1.74254e+06	617338	834320	820849
M159T443	159.122	442.7	7.4	1.57649e+06	1.30172e+06	2.36106e+06	2.11728e+06	1.38556e+06	1.54117e+06	1.52547e+06	3.18783e+06	1.8018e+06	2.38255e+06
M159T447	159.078	447.1	7.5	2.51011e+06	6.83386e+06	5.46565e+06	1.1604e+06	950268	3.9548e+06	879681	2.32016e+06	568480	2.49407e+06
M159T449	159.122	449.5	7.5	0	881429	0	743670	894166	0	1.27076e+06	0	881318	2.29856e+06
M159T49_1	159.023	49.2	0.8	1.52397e+08	1.27656e+08	1.04442e+08	1.06058e+08	1.07294e+08	9.08269e+07	6.48049e+07	5.09061e+07	6.24538e+07	7.02694e+07
M159T49_2	159.076	48.9	0.8	5.57193e+10	4.5166e+10	3.93423e+10	3.9818e+10	3.50456e+10	3.52435e+10	2.30743e+10	1.87228e+10	2.33313e+10	2.38863e+10
M159T49_3	159.129	49.1	0.8	1.67332e+08	1.42258e+08	1.03806e+08	1.0974e+08	8.58933e+07	9.56504e+07	6.30061e+07	5.01556e+07	6.65177e+07	6.54711e+07
M159T52	159.113	52.4	0.9	2.2657e+07	2.45978e+07	2.64973e+07	3.05128e+07	1.96477e+07	4.5492e+09	9.50196e+06	1.65276e+07	1.43029e+07	1.67351e+07
M159T55	159.052	54.8	0.9	1.56913e+09	1.53448e+07	5.09711e+06	1.09361e+07	1.77588e+09	2.5227e+09	1.17742e+09	7.41038e+08	1.63974e+07	9.14922e+08
M159T77	158.962	77.2	1.3	6.98542e+07	1.91008e+08	3.65165e+07	8.84125e+07	3.54742e+07	1.52154e+08	3.44528e+07	2.31947e+08	1.01668e+08	2.76002e+08
M159T81	159.076	81	1.4	4.32069e+08	1.47189e+08	4.71295e+09	3.93829e+09	7.44412e+07	5.28419e+08	4.39838e+06	5.55076e+07	1.16985e+08	4.673e+09
M159T88	158.962	88.4	1.5	9.96915e+07	5.60038e+07	5.29913e+07	5.2353e+07	2.62071e+08	4.93499e+07	1.80603e+08	6.11389e+07	4.73466e+07	5.89408e+07
M159T92	159.076	92.1	1.5	2.74876e+08	8.21747e+07	5.61483e+08	4.31195e+08	1.02473e+08	2.53804e+07	2.3847e+07	7.11704e+07	1.40942e+08	1.34106e+08
M159T99	159.076	98.7	1.6	3.70692e+08	3.18682e+08	1.14969e+08	7.96378e+07	1.01331e+08	3.56508e+07	2.13508e+08	4.35324e+07	2.15821e+08	3.15132e+07
M160T116	160.078	116.3	1.9	1.76209e+07	5.69225e+06	5.48174e+06	5.61941e+06	1.50394e+07	1.32895e+07	9.8951e+06	5.50491e+06	5.51659e+06	1.04619e+07
M160T118	159.969	118	2	1.28307e+07	2.41537e+06	8.78784e+06	2.17921e+06	4.79825e+06	1.25257e+07	2.58599e+07	1.51341e+06	2.15685e+06	2.89953e+06
M160T135_1	160.076	135.2	2.3	9.60791e+07	1.11332e+08	1.35073e+08	8.11269e+07	9.81615e+07	9.9885e+07	1.2848e+08	9.17224e+07	1.47779e+08	6.11475e+07
M160T135_2	160.096	135	2.2	2.94331e+07	4.27223e+07	8.64392e+07	2.08452e+07	2.22914e+07	4.14391e+07	2.97211e+07	2.05655e+07	3.60865e+07	2.64419e+07
M160T157	160.079	156.5	2.6	8.50557e+06	7.44664e+06	6.39665e+06	4.93964e+06	3.28107e+06	6.24483e+06	4.63996e+06	8.00689e+06	4.89826e+06	5.57245e+06
M160T169	160.078	169.3	2.8	5.61961e+06	7.32255e+06	5.60355e+06	5.63562e+06	5.49024e+06	1.14264e+07	1.76691e+07	6.89941e+06	5.39603e+06	5.77666e+06
M160T206	160.075	206.2	3.4	2.8113e+07	8.28552e+07	5.47899e+07	1.17579e+08	4.97458e+07	5.09548e+07	7.07836e+07	4.98739e+07	6.43254e+07	4.01922e+07
M160T219	160.075	219.1	3.7	6.04307e+06	6.0316e+06	5.88596e+06	5.76064e+06	8.94203e+06	1.56332e+07	2.92527e+07	5.82734e+06	6.02836e+06	1.04391e+07
M160T240	160.075	239.6	4	3.91198e+06	1.55188e+07	5.01503e+06	4.7714e+06	4.54501e+06	1.05194e+07	3.5777e+07	5.10649e+06	3.23952e+07	1.06027e+07
M160T260	160.096	259.6	4.3	2.09436e+07	3.22053e+07	4.77589e+06	2.27445e+07	4.61341e+06	5.27976e+06	4.73551e+06	2.57734e+07	4.80442e+06	2.00251e+07
M160T283	160.098	283.4	4.7	4.82533e+07	2.10987e+07	1.42235e+07	5.78822e+06	1.69221e+07	5.51906e+06	5.96733e+06	5.49456e+06	6.07077e+06	1.90219e+07
M160T301	160.098	300.7	5	5.40623e+06	5.02774e+06	2.43916e+07	1.72815e+07	1.41329e+07	5.30699e+06	4.09155e+07	4.84954e+07	5.50673e+06	1.48496e+07
M160T318	160.098	318.1	5.3	1.63163e+07	3.19407e+07	4.411e+06	3.74361e+07	4.44172e+06	4.41293e+06	4.34104e+06	4.32974e+06	4.33755e+06	1.76303e+07
M160T330	160.098	329.6	5.5	2.09742e+07	4.6008e+06	3.28236e+07	4.60815e+06	1.57503e+07	4.7607e+06	1.56758e+07	1.03951e+07	4.45296e+06	1.15157e+07
M160T34	159.968	34	0.6	4.8176e+06	3.01191e+06	2.56942e+06	3.68507e+06	5.95219e+06	9.97315e+06	4.61072e+06	8.68035e+06	2.86772e+06	1.19589e+07
M160T365	160.098	365.2	6.1	6.1969e+07	6.43092e+07	4.47855e+07	1.41005e+07	6.64443e+06	1.41858e+07	1.05904e+07	5.22928e+07	1.45132e+07	6.45104e+07
M160T410	160.096	409.9	6.8	2.32352e+06	1.97359e+06	611076	520935	2.13125e+06	525539	1.32411e+06	1.62703e+06	668587	625623
M160T436	160.096	435.5	7.3	4.51377e+06	1.95978e+06	866870	786618	3.00491e+06	928834	1.5155e+06	1.34327e+06	1.04091e+06	1.09707e+06
M160T49	160.08	48.9	0.8	3.71555e+09	3.03372e+09	2.57727e+09	2.67916e+09	2.31916e+09	2.37556e+09	1.54195e+09	1.24759e+09	1.54856e+09	1.58029e+09
M160T50_1	160.06	50.5	0.8	7.23919e+08	1.20688e+09	9.11714e+08	5.17594e+08	4.04855e+08	6.38975e+08	3.98346e+08	2.74935e+08	1.17185e+09	3.37266e+08
M160T50_2	160.097	50.5	0.8	1.36353e+07	3.56709e+07	1.5263e+07	2.58269e+07	2.57441e+07	4.05252e+07	3.47954e+07	2.03866e+07	3.12513e+07	3.35914e+07
M160T70	160.133	70.5	1.2	7.28032e+06	2.87081e+07	4.44567e+07	1.51542e+07	6.65888e+06	2.40105e+07	2.06696e+07	1.17058e+07	9.14776e+07	2.61469e+07
M160T71	160.061	70.5	1.2	9.74643e+07	1.28037e+08	6.22131e+07	6.5123e+07	1.56419e+08	1.60509e+08	1.04835e+08	8.06968e+07	8.82257e+07	7.14562e+07
M160T80	160.079	80	1.3	6.89994e+08	6.92313e+08	3.07947e+08	4.99194e+08	3.10714e+07	3.55492e+07	1.16723e+07	4.85645e+07	1.3374e+07	1.82146e+08
M160T81	160.028	81.1	1.4	1.73967e+07	1.20278e+07	9.35116e+06	6.35458e+06	7.45844e+06	7.17573e+06	7.65942e+06	2.27104e+06	5.70168e+06	2.409e+06
M160T91	160.079	91.5	1.5	1.856e+07	2.18178e+07	3.83873e+07	2.71195e+07	3.24529e+06	3.54031e+06	3.35863e+06	3.60457e+06	9.90307e+06	4.42697e+06
M160T99	160.079	99	1.6	2.44884e+07	2.57308e+07	9.02509e+06	6.778e+06	4.56645e+06	6.45535e+06	1.61587e+07	5.16803e+07	1.60279e+07	1.13608e+07
M161T136	161.079	135.5	2.3	9.209e+06	1.09097e+07	1.46226e+07	9.17204e+06	8.59034e+06	8.59894e+06	9.2662e+06	5.93922e+06	9.92389e+06	5.93952e+06
M161T195	161.06	194.8	3.2	3.34617e+06	3.60463e+06	2.86003e+06	8.4003e+06	2.1268e+06	5.04463e+06	7.83642e+06	3.23514e+06	5.09461e+06	3.64065e+06
M161T206	161.079	206.2	3.4	2.33055e+06	8.40217e+06	5.51694e+06	1.11701e+07	4.78958e+06	4.37299e+06	7.42346e+06	5.11717e+06	1.85774e+06	3.67599e+06
M161T232	161.06	232.4	3.9	2.31731e+06	3.07941e+06	2.93779e+06	5.38534e+06	2.45863e+06	4.97796e+06	3.08859e+06	2.99235e+06	7.67024e+06	2.40191e+06
M161T254	161.06	253.8	4.2	2.32945e+06	2.24367e+06	3.2283e+06	2.24063e+06	2.28387e+06	4.37264e+06	3.92247e+06	2.14508e+06	1.20735e+07	2.94007e+06
M161T274	161.133	274.2	4.6	3.20474e+06	5.68685e+06	9.03203e+06	3.02985e+06	2.90531e+06	3.02468e+06	6.00471e+06	2.49825e+06	2.59707e+06	2.8668e+06
M161T32	161.05	32	0.5	0	1.62836e+06	1.28588e+06	1.45331e+06	1.74001e+06	0	1.27044e+06	1.69393e+06	1.62077e+06	0
M161T325	161.133	324.7	5.4	3.50205e+06	4.49241e+06	4.19436e+06	5.78354e+06	3.85662e+06	4.29348e+06	2.48082e+06	4.36368e+06	5.62229e+06	2.82435e+06
M161T363	161.133	362.8	6	1.80574e+06	2.05214e+06	1.90031e+06	2.91562e+06	1.0215e+06	2.04597e+06	3.06241e+06	1.65634e+06	3.08192e+06	2.30849e+06
M161T40	161.03	39.7	0.7	6.33003e+06	7.76272e+06	1.04492e+07	5.52792e+06	7.77899e+06	6.0055e+06	7.49249e+06	1.68871e+06	6.68349e+06	5.26648e+06
M161T43	161.129	42.7	0.7	8.39041e+06	3.74389e+06	1.54696e+07	1.77576e+07	9.79495e+06	3.89017e+06	5.79625e+06	4.69891e+06	3.7726e+06	6.17973e+06
M161T49_1	161.081	49	0.8	3.29256e+08	2.82846e+08	2.36116e+08	2.35601e+08	2.11808e+08	2.14845e+08	1.2843e+08	1.07662e+08	1.38695e+08	1.42497e+08
M161T49_2	161.092	49	0.8	4.14124e+07	3.57855e+07	1.96999e+07	6.2465e+07	6.17056e+07	1.9731e+07	2.26873e+07	3.09707e+07	3.15541e+07	2.86754e+07
M161T51	161.064	50.6	0.8	5.4049e+07	7.24191e+07	6.65495e+07	3.58809e+07	2.51488e+07	3.77024e+07	2.14839e+07	1.51174e+07	7.49126e+07	2.39462e+07
M161T71	161.063	70.6	1.2	5.41763e+06	2.61914e+06	1.87339e+06	2.00981e+06	1.23332e+07	9.98064e+06	5.83794e+06	3.64959e+06	4.10584e+06	4.19556e+06
M162T104	162.077	104.4	1.7	3.67194e+07	5.23782e+06	2.34421e+07	2.96387e+07	2.4756e+07	4.15202e+07	5.46927e+06	2.02466e+07	5.18341e+06	2.35378e+07
M162T118	162.076	118.4	2	4.51128e+07	7.52099e+07	5.10422e+06	5.5172e+06	2.41618e+07	6.41915e+06	5.22648e+06	4.34319e+06	5.08862e+06	2.90291e+07
M162T130	162.077	129.9	2.2	7.19876e+06	7.56062e+06	5.58327e+07	3.42818e+07	4.67839e+06	8.28736e+06	7.83295e+06	4.38791e+07	7.36929e+06	3.0806e+07
M162T146	162.076	146.1	2.4	8.26243e+06	7.87953e+06	7.84978e+06	2.59365e+07	2.19897e+07	5.85526e+07	7.57762e+06	2.55137e+07	8.51077e+06	2.18223e+07
M162T164	162.076	164	2.7	2.38161e+07	1.16161e+08	5.58679e+06	2.52061e+07	1.97388e+07	2.36376e+07	5.87166e+06	6.00555e+06	5.213e+06	4.32394e+07
M162T197	162.077	196.7	3.3	3.88119e+07	7.51454e+07	4.42285e+07	6.01615e+06	2.50094e+07	2.57936e+07	5.90374e+06	1.84992e+07	5.66655e+06	1.67992e+07
M162T218	162.077	218.1	3.6	1.81147e+07	7.45036e+06	3.0082e+07	2.28882e+07	7.10299e+07	3.58085e+07	7.43014e+06	1.78246e+07	7.50385e+06	1.75605e+07
M162T238	162.091	237.7	4	5.0081e+06	5.09388e+06	5.16326e+06	5.54562e+06	4.06616e+06	8.14002e+06	4.64044e+07	4.90553e+06	3.72189e+07	8.98391e+06
M162T257	162.077	257.1	4.3	2.10932e+07	6.03603e+06	6.42817e+06	2.98366e+07	1.88129e+07	6.26605e+06	6.60329e+06	6.03333e+06	5.85976e+06	1.9023e+07
M162T269	162.077	269	4.5	4.38003e+06	3.90332e+07	1.91574e+07	4.656e+06	2.25497e+07	1.53139e+07	4.36917e+06	3.2462e+07	3.88541e+06	1.82312e+07
M162T282	162.077	282.2	4.7	5.02711e+06	2.53473e+07	4.99293e+06	1.77644e+07	2.14606e+07	4.56061e+06	4.87737e+06	1.91467e+07	5.13525e+06	2.01761e+07
M162T299	162.077	298.8	5	4.60895e+07	1.38862e+07	1.97735e+07	3.08426e+07	1.69291e+07	1.99125e+07	5.48741e+06	5.03712e+06	5.0308e+06	1.1069e+07
M162T332	162.077	331.6	5.5	3.68357e+07	4.15949e+06	1.33372e+07	1.34558e+07	1.66565e+07	4.2033e+06	4.33141e+06	4.34479e+06	4.13191e+06	8.40487e+06
M162T369	162.077	369.1	6.2	1.89383e+07	3.77673e+07	1.58636e+07	4.26474e+07	3.99476e+07	1.27363e+07	9.90915e+06	3.72514e+07	1.00006e+07	3.71138e+07
M162T389	162.149	388.5	6.5	1.11496e+06	1.25864e+06	1.38956e+06	3.35277e+06	1.12476e+07	5.89865e+06	5.22768e+07	6.03711e+06	1.0075e+07	1.01685e+07
M162T400	162.15	399.5	6.7	1.20298e+06	5.82346e+06	1.41227e+06	3.25354e+06	1.35587e+06	7.37375e+06	1.56397e+06	1.49021e+06	6.43744e+06	4.86128e+06
M162T408	162.076	407.8	6.8	2.39794e+06	2.36269e+06	1.51643e+06	1.40657e+06	2.45185e+06	1.45673e+06	1.70619e+06	1.62199e+06	1.79978e+06	1.9131e+06
M162T409	162.149	408.7	6.8	6.3717e+06	1.25187e+06	1.44894e+06	3.83465e+06	5.72224e+06	1.30511e+06	1.50922e+06	1.21146e+07	8.19331e+06	5.34376e+06
M162T40_1	161.541	39.8	0.7	1.7737e+07	2.31438e+07	2.22731e+07	1.38788e+07	2.16635e+07	1.45994e+07	1.80136e+07	1.83061e+07	1.97648e+07	1.16962e+07
M162T40_2	162.041	39.6	0.7	4.41253e+06	6.08188e+06	4.44733e+06	3.32761e+06	5.42064e+06	2.38164e+06	1.44374e+06	3.49804e+06	5.33914e+06	611527
M162T418	162.149	418.1	7	1.79749e+06	1.1562e+06	987485	2.91864e+06	8.92314e+06	6.00662e+06	1.19981e+06	1.13803e+06	6.44962e+06	5.35583e+06
M162T425	162.149	425.3	7.1	2.81429e+06	1.34404e+07	997106	3.76207e+06	1.07057e+06	4.88179e+06	1.01998e+06	4.88374e+06	4.15796e+06	6.54378e+06
M162T436	162.149	436.5	7.3	3.66113e+06	1.07396e+06	975519	6.06149e+06	3.71463e+06	1.06201e+06	1.16426e+06	1.1624e+06	4.17248e+06	6.47417e+06
M162T439	162.076	439.1	7.3	4.29406e+06	883708	1.6377e+06	1.11616e+06	1.43041e+06	1.13043e+06	1.24149e+06	1.35944e+06	1.47997e+06	1.5099e+06
M162T446	162.149	445.9	7.4	3.8642e+06	4.18808e+06	1.12115e+06	1.57906e+06	4.06023e+06	6.36498e+06	3.40513e+06	8.16444e+06	3.86861e+06	5.53384e+06
M162T52_1	162.076	52.1	0.9	1.39233e+08	1.38868e+08	1.4363e+08	1.18624e+08	4.72983e+08	1.42021e+08	2.04154e+08	1.35571e+08	2.61294e+08	1.2691e+08
M162T52_2	162.124	51.9	0.9	1.90186e+07	5.55124e+06	2.53153e+07	1.47742e+07	8.13601e+07	2.89832e+06	8.84007e+06	2.69315e+07	4.05172e+06	4.74085e+06
M162T93	162.077	92.6	1.5	2.44488e+07	6.02833e+07	3.12724e+07	2.14739e+07	3.24369e+07	9.42176e+06	9.61349e+06	5.38555e+07	8.35732e+06	8.78776e+06
M163T104	163.123	103.8	1.7	1.22278e+07	4.10645e+06	1.02729e+07	8.54804e+07	1.19827e+07	1.56784e+07	3.8948e+06	4.15168e+06	9.54311e+06	9.03123e+06
M163T123	163.123	123.3	2.1	4.20034e+07	2.7888e+07	9.23611e+06	9.77161e+06	3.847e+07	1.53597e+07	9.23234e+06	4.65686e+07	9.02463e+06	4.22013e+07
M163T146	163.123	145.5	2.4	3.24082e+06	1.33252e+07	1.27491e+07	1.30927e+07	2.82147e+06	8.72657e+06	3.17771e+06	3.09797e+06	2.86291e+06	3.04089e+06
M163T154	163.124	154.5	2.6	3.41414e+07	1.92919e+07	1.44323e+07	1.35642e+07	2.68977e+07	1.41839e+07	4.19079e+06	1.67469e+07	4.44444e+06	4.21021e+06
M163T166	163.123	166.1	2.8	1.49298e+07	2.66707e+07	3.66206e+07	4.03887e+06	2.16839e+07	1.40582e+07	4.02578e+06	1.25502e+07	3.77707e+06	2.11614e+07
M163T179_1	163.075	179.2	3	4.17406e+06	5.86857e+06	4.6535e+06	5.43858e+06	6.7829e+06	7.95249e+06	3.89773e+06	4.46612e+06	5.73027e+06	4.57803e+06
M163T179_2	163.123	179.4	3	2.07141e+07	3.52327e+06	3.75083e+06	2.11777e+07	1.36123e+07	1.50734e+07	3.56739e+06	1.14607e+07	3.42807e+06	1.66812e+07
M163T185	163.108	184.7	3.1	3.12172e+06	551830	1.27385e+06	7.58651e+06	852506	2.94087e+06	2.78731e+06	1.51635e+07	2.64765e+06	691460
M163T195_1	163.075	194.8	3.2	2.06416e+07	1.32698e+07	1.02485e+07	1.44997e+07	6.36394e+06	1.69761e+07	2.85341e+07	1.20318e+07	5.33809e+06	1.13674e+07
M163T195_2	163.124	195	3.2	1.25722e+07	4.10258e+07	1.12039e+07	1.02262e+07	9.8954e+06	9.53084e+06	6.43514e+06	5.72776e+06	4.19208e+06	2.35172e+07
M163T217	163.123	216.9	3.6	8.28383e+06	2.30503e+07	3.98522e+07	7.71218e+06	1.52421e+07	2.29397e+07	4.39539e+06	7.65504e+06	4.54072e+06	2.14641e+07
M163T218	163.076	218	3.6	2.33695e+06	2.41657e+06	2.11901e+06	4.09612e+06	2.19288e+06	5.11494e+06	3.48088e+06	4.0103e+06	3.5587e+06	5.21206e+06
M163T224	163.039	224.3	3.7	1.23541e+07	8.86764e+06	1.36926e+07	2.71093e+07	1.67203e+07	2.22908e+06	7.6576e+06	1.66638e+06	1.91368e+06	1.43358e+07
M163T239	163.06	238.7	4	3.95538e+06	2.14789e+06	3.88302e+06	2.60052e+06	3.47403e+06	1.61984e+06	2.85493e+06	2.40784e+06	3.03445e+06	6.65894e+06
M163T241	163.124	240.7	4	7.80053e+06	1.7377e+07	1.94881e+07	2.21691e+07	9.51837e+06	1.47205e+07	1.09514e+07	1.58844e+07	1.06216e+07	1.48693e+07
M163T260	163.123	260.1	4.3	2.33154e+07	6.3303e+06	1.61358e+06	4.3222e+06	5.54421e+06	4.76953e+06	1.6927e+06	5.81753e+06	1.66119e+06	4.98628e+06
M163T274	163.06	274.2	4.6	3.41911e+06	3.7662e+06	3.49365e+06	3.66717e+06	2.75007e+06	3.80616e+06	3.96833e+06	3.37363e+06	3.11285e+06	3.60466e+06
M163T282	163.06	281.6	4.7	3.49078e+06	2.66919e+06	3.19707e+06	3.12117e+06	1.14463e+06	1.15718e+06	5.05185e+06	3.14249e+06	4.22021e+06	4.6834e+06
M163T283	163.04	283.3	4.7	5.13068e+07	4.57029e+07	5.32282e+07	5.45227e+07	6.09897e+07	5.7568e+07	5.19395e+07	5.4101e+07	6.06492e+07	5.81414e+07
M163T286	163.123	286.4	4.8	5.8371e+06	7.79963e+06	1.3107e+07	3.5534e+06	1.71259e+06	1.79115e+06	2.11704e+06	3.29326e+06	2.08304e+06	2.66826e+06
M163T288_1	163.076	287.8	4.8	3.90733e+06	2.59352e+06	4.03396e+06	4.85789e+06	2.32659e+06	5.7653e+06	7.4463e+06	6.14607e+06	5.08483e+06	2.65271e+06
M163T288_2	163.148	287.6	4.8	1.14539e+06	1.2579e+06	1.23151e+06	976611	950669	2.90487e+06	3.51469e+06	1.61803e+06	2.62992e+06	1.30947e+06
M163T295	163.112	295.2	4.9	1.25932e+07	1.15826e+07	1.305e+07	1.8622e+07	2.50863e+07	2.33845e+07	3.05846e+07	2.64478e+07	1.81266e+07	2.57463e+07
M163T298	163.123	298.2	5	4.73951e+06	4.39089e+06	3.12995e+06	3.02266e+06	4.28408e+06	5.88619e+06	7.36849e+06	2.97745e+06	4.49394e+06	6.26277e+06
M163T310	163.123	309.6	5.2	9.25567e+06	5.16109e+06	1.34805e+06	5.39748e+06	5.15255e+06	1.37878e+06	1.44206e+06	2.71968e+06	1.37418e+06	5.74227e+06
M163T321	163.123	320.8	5.3	859550	2.85851e+06	3.17035e+06	3.002e+06	4.30144e+06	2.85974e+07	847615	6.02045e+06	834583	2.53735e+06
M163T331	163.123	331.3	5.5	4.4277e+06	3.15161e+06	4.42649e+06	4.19078e+06	4.21755e+06	1.3261e+06	1.32786e+06	3.55803e+06	1.28476e+06	1.84233e+06
M163T34	162.998	33.6	0.6	4.21157e+06	907941	3.4585e+06	909095	2.32368e+06	2.78591e+06	3.67243e+06	792107	2.01928e+06	4.18127e+06
M163T369	163.075	368.5	6.1	6.05906e+06	6.66279e+06	6.35155e+06	6.29686e+06	5.1207e+06	5.67063e+06	6.06745e+06	6.23952e+06	5.91252e+06	5.8783e+06
M163T371	163.112	370.6	6.2	2.53087e+06	2.18992e+06	1.9403e+06	2.0932e+06	3.78466e+06	2.12698e+06	4.71882e+06	2.01684e+06	1.87485e+06	2.56228e+06
M163T381	163.123	381.4	6.4	9.48345e+06	3.05502e+07	3.36904e+07	1.24088e+07	1.14257e+07	4.32631e+06	2.76061e+06	2.67426e+06	2.80233e+06	1.24046e+07
M163T40	162.539	39.8	0.7	4.01912e+06	5.56446e+06	5.12484e+06	4.01312e+06	6.17251e+06	825304	3.69339e+06	2.42648e+06	3.54026e+06	2.32411e+06
M163T425	163.123	425.1	7.1	5.75025e+06	1.26603e+06	1.06292e+06	1.6608e+06	4.25874e+06	1.46767e+06	1.05433e+06	4.37159e+06	1.40408e+06	1.01323e+06
M163T442	163.148	441.9	7.4	585140	1.01306e+06	611044	570942	433122	353706	474247	378140	1.22826e+06	581002
M163T53	163.079	53.4	0.9	2.90669e+06	2.3189e+06	1.55605e+06	2.03889e+06	2.88893e+07	7.71046e+06	1.16973e+07	7.62299e+06	1.02579e+07	4.75918e+06
M163T81	163.097	81.3	1.4	2.40727e+06	1.35041e+07	2.89849e+06	3.23335e+07	1.69329e+06	1.62588e+07	1.99134e+06	1.22053e+06	3.92026e+06	1.27759e+07
M163T94	163.123	94.3	1.6	1.54229e+07	4.82642e+07	1.3845e+07	3.934e+06	3.77293e+06	1.38561e+07	3.79949e+06	3.5652e+06	4.46382e+06	1.51487e+07
M164T105	164.067	105	1.8	6.85677e+06	6.3992e+06	1.52873e+08	6.81228e+06	6.31505e+06	1.36742e+07	9.78865e+06	8.17365e+06	6.45578e+06	5.17728e+06
M164T117	164.067	117.3	2	2.22595e+07	6.99103e+06	6.50804e+06	1.52183e+07	3.04196e+07	8.26543e+06	1.08037e+07	6.72057e+06	6.46875e+06	7.0695e+06
M164T127	164.067	127.3	2.1	6.0114e+06	2.2411e+07	5.39521e+06	1.96957e+07	5.4895e+06	1.21403e+07	5.61738e+06	1.05002e+07	5.74995e+06	4.99111e+06
M164T153	164.067	153.4	2.6	7.35552e+06	4.79407e+06	1.73789e+07	9.92442e+06	6.1387e+06	9.89046e+06	4.18336e+06	1.94165e+07	3.9638e+06	4.14687e+06
M164T164	164.066	164	2.7	5.1255e+06	6.4726e+07	1.42541e+07	1.61342e+07	1.27432e+07	1.53495e+06	2.60109e+07	4.81897e+06	4.92593e+06	1.46574e+07
M164T195	164.079	194.8	3.2	765742	1.2793e+06	808465	1.07556e+06	454347	1.72589e+06	1.48306e+06	1.16416e+06	3.32069e+06	2.07486e+06
M164T228	164.066	227.7	3.8	5.45326e+06	3.12206e+06	3.22635e+06	1.19108e+07	3.063e+06	8.80466e+06	3.01413e+06	7.63916e+06	3.09331e+06	3.05478e+06
M164T236	164.067	236.3	3.9	3.13136e+06	9.07407e+06	3.02138e+06	4.63128e+06	1.1561e+07	2.75186e+06	9.85542e+06	2.81725e+06	1.87181e+06	2.78437e+06
M164T241	164.107	240.6	4	3.72591e+06	4.46273e+06	4.63156e+06	1.29161e+07	3.99159e+06	2.51971e+06	1.90822e+06	2.63941e+06	3.39531e+06	2.67884e+06
M164T248	164.067	247.8	4.1	4.2147e+06	1.02142e+07	3.6688e+07	1.15659e+07	1.55684e+07	2.19194e+07	1.47592e+07	1.54701e+07	1.01922e+07	1.22781e+07
M164T283	164.043	283.3	4.7	4.45694e+06	5.71218e+06	5.39751e+06	4.28137e+06	6.24705e+06	4.81e+06	5.23304e+06	5.57776e+06	5.01724e+06	5.4724e+06
M164T285	164.067	285.1	4.8	2.99506e+06	3.10312e+06	3.33058e+06	2.94595e+06	2.92305e+06	6.78744e+06	8.62572e+06	4.83187e+06	3.16075e+06	5.48988e+06
M164T295	164.115	295.3	4.9	1.28713e+06	1.13964e+06	1.47283e+06	2.08536e+06	3.12153e+06	2.69172e+06	3.54809e+06	3.00752e+06	2.09581e+06	2.60624e+06
M164T297	164.067	296.9	4.9	2.55831e+06	1.79714e+07	2.07204e+07	5.97783e+06	2.40443e+06	4.12828e+06	2.74895e+06	4.45974e+06	2.35711e+06	2.34069e+06
M164T321	164.067	321.3	5.4	1.77164e+06	1.7778e+06	1.57744e+06	2.04956e+06	1.44271e+06	3.09061e+06	1.64714e+06	6.05189e+06	1.53405e+06	3.68819e+06
M164T368	164.079	368.3	6.1	650610	498906	7.27684e+06	814695	519307	605745	532435	321244	738105	620278
M164T39	164.012	39.4	0.7	1.50563e+06	1.2095e+06	2.913e+06	291481	2.11918e+06	938700	1.93038e+06	1.3636e+06	1.72829e+06	854653
M164T40_1	164.067	40.3	0.7	6.85986e+08	1.08621e+09	1.26302e+09	1.4201e+09	3.40592e+08	6.68903e+08	9.34649e+08	8.69601e+08	1.08832e+09	5.80821e+08
M164T40_2	164.122	39.9	0.7	1.49275e+08	2.16019e+08	2.01819e+06	1.23889e+06	2.1594e+06	1.30918e+06	1.74504e+08	1.88823e+06	2.14687e+06	985918
M164T47	164.074	47.1	0.8	6.26183e+07	2.86276e+08	1.83296e+08	1.93644e+08	1.34919e+09	9.42828e+07	1.62665e+08	8.87282e+07	8.38654e+07	1.24382e+08
M164T93	164.067	93.2	1.6	1.09076e+07	2.14634e+07	7.02718e+06	3.86097e+07	4.91955e+06	5.37935e+06	5.05318e+06	6.92963e+06	5.02505e+06	5.82551e+06
M165T186	165.055	186.4	3.1	1.88223e+06	8.28708e+06	1.97874e+06	2.25444e+07	1.73017e+06	1.73074e+07	8.81889e+06	5.70129e+06	2.14704e+06	1.87801e+06
M165T219	165.055	218.6	3.6	1.43653e+07	1.26191e+07	1.60633e+07	1.47564e+07	1.67039e+07	8.85958e+06	7.18789e+06	8.04812e+06	7.30605e+06	7.98057e+06
M165T233	165.128	232.8	3.9	2.40184e+06	3.09607e+06	5.69217e+06	3.10002e+06	8.56095e+06	3.7234e+06	3.98296e+06	3.76175e+06	3.66164e+06	8.09947e+06
M165T292	165.164	292.4	4.9	1.19872e+06	1.28648e+06	1.10665e+06	1.04571e+06	1.18146e+06	834579	731380	1.14258e+06	1.18011e+06	1.27826e+06
M165T384	165.113	384.2	6.4	3.07346e+08	1.59203e+07	3.63385e+07	5.38694e+07	7.83169e+07	2.99029e+08	1.6653e+08	2.11099e+08	4.84833e+08	1.7994e+08
M165T40_1	165.051	40.2	0.7	9.85514e+06	1.53691e+07	1.75604e+07	1.01841e+07	1.58481e+07	8.88156e+06	1.28212e+07	1.21038e+07	1.62377e+07	8.64879e+06
M165T40_2	165.07	40.3	0.7	8.27533e+07	1.29557e+08	1.4572e+08	6.20953e+07	1.37876e+08	7.69098e+07	1.11576e+08	1.01053e+08	1.28987e+08	6.77107e+07
M165T423	165.113	423.5	7.1	2.12244e+07	1.63039e+08	5.01207e+07	1.84901e+07	7.46582e+07	1.7887e+07	1.74817e+07	1.88165e+08	2.0841e+07	6.84909e+07
M165T447	165.113	447.1	7.5	1.70806e+08	1.11627e+08	9.67472e+07	1.28206e+08	9.88894e+07	1.12608e+08	4.15245e+07	4.17416e+07	4.30225e+07	5.99431e+07
M165T45	164.935	44.8	0.7	251914	2.31521e+06	272390	0	2.42876e+06	4.09888e+06	3.28561e+06	3.23245e+06	3.41062e+06	1.53512e+06
M165T47	165.084	47.2	0.8	2.23988e+07	2.35546e+07	2.41826e+07	9.07966e+07	9.61487e+06	2.38554e+07	1.17034e+07	1.06225e+07	5.35626e+06	1.85196e+07
M165T53	165.055	52.9	0.9	4.22772e+07	8.80812e+07	8.34401e+07	2.00326e+08	3.25231e+07	1.11606e+07	1.23944e+07	1.2452e+07	5.72804e+07	2.02818e+07
M165T70	165.055	70.4	1.2	2.09568e+08	4.15711e+08	4.25943e+08	1.02824e+09	1.87727e+08	4.75067e+07	5.46931e+07	5.13843e+07	2.67463e+08	8.24595e+07
M165T90	165.113	90.1	1.5	1.56337e+06	587720	799537	875159	1.12373e+06	1.07475e+06	1.55276e+06	2.01716e+06	1.18869e+06	1.18091e+06
M166T115	166.085	115.3	1.9	2.82663e+07	4.47139e+08	1.75262e+08	9.07029e+08	4.41638e+07	9.32879e+07	2.61353e+07	1.4706e+08	5.51292e+07	3.43439e+07
M166T116	166.051	115.8	1.9	1.9403e+07	1.87109e+07	1.37916e+07	5.36963e+07	9.85846e+06	1.004e+07	1.05434e+07	1.85417e+07	1.67409e+07	8.0423e+07
M166T127	166.086	126.9	2.1	9.45618e+06	1.18018e+08	5.55965e+07	1.79209e+08	9.24089e+07	3.27676e+07	8.56924e+06	2.47882e+07	4.21472e+07	3.05339e+07
M166T145	166.05	145.2	2.4	1.19708e+07	2.67761e+07	3.30493e+06	1.2855e+07	1.99118e+07	7.92027e+06	3.36871e+06	3.47561e+06	7.23135e+06	1.22275e+07
M166T153	166.085	152.9	2.5	6.24123e+06	8.44749e+07	3.34244e+07	1.36807e+07	2.52899e+07	6.87033e+06	6.36642e+06	2.13265e+07	7.65097e+06	2.25612e+07
M166T167	166.085	166.9	2.8	2.21752e+08	2.36446e+07	9.10639e+06	1.61631e+07	6.03468e+07	3.73526e+07	9.17104e+06	3.11657e+07	1.02247e+07	2.54422e+07
M166T200	166.087	200.4	3.3	2.71952e+07	6.73065e+06	6.46095e+06	2.37501e+07	2.69022e+07	6.84531e+06	6.96642e+06	1.54518e+07	7.66094e+06	2.06362e+07
M166T216	166.085	215.7	3.6	2.85822e+07	3.44765e+07	8.60915e+07	3.60419e+07	3.80305e+07	5.87277e+07	4.62116e+07	3.18317e+07	7.55784e+06	3.22988e+07
M166T220	166.051	219.6	3.7	1.15122e+06	5.28598e+06	1.48509e+06	7.14785e+06	1.9157e+07	680833	1.01221e+07	1.01072e+07	5.88063e+06	5.80287e+06
M166T240	166.087	240.2	4	1.97155e+07	1.73674e+07	3.04233e+07	3.09541e+07	3.21257e+07	7.32264e+06	6.15518e+06	4.34712e+07	7.5366e+06	6.1456e+07
M166T252	166.088	252.1	4.2	3.06253e+07	5.09436e+06	2.21969e+07	3.4846e+07	3.44477e+07	5.87817e+06	5.99605e+06	2.66795e+07	6.22991e+06	5.43864e+06
M166T264	166.088	264	4.4	3.74147e+06	3.88494e+07	1.58857e+07	5.88179e+06	3.77555e+07	6.75517e+07	4.26688e+06	4.38367e+06	4.30423e+06	4.27464e+06
M166T273	166.087	272.7	4.5	3.80649e+06	4.09038e+06	1.65787e+07	2.54629e+07	4.74297e+06	1.65401e+07	4.40364e+06	2.56308e+07	4.6388e+06	3.81378e+06
M166T285	166.088	284.9	4.7	5.40015e+06	2.45183e+07	2.64008e+07	7.88534e+06	6.76099e+06	1.53046e+07	6.90626e+06	2.76198e+07	7.20662e+06	6.23005e+06
M166T302	166.088	302.5	5	2.32951e+07	3.8727e+07	2.25776e+07	3.63594e+07	9.89892e+07	2.42758e+07	5.85934e+06	1.86505e+07	6.25425e+06	6.91019e+07
M166T315	166.088	314.9	5.2	9.37742e+06	3.82973e+06	1.41028e+07	4.8072e+07	4.43051e+06	1.70866e+07	3.81509e+06	1.28126e+07	4.15164e+06	2.637e+07
M166T34	165.983	34.5	0.6	4.29645e+06	4.22494e+06	2.03143e+06	4.07365e+06	2.70955e+06	4.37129e+06	2.80636e+06	2.14387e+06	4.0486e+06	2.2671e+06
M166T355	166.096	354.9	5.9	6.98615e+06	2.29175e+07	5.57426e+06	5.62258e+06	8.08874e+06	3.1267e+07	2.32024e+07	1.34536e+07	5.03321e+06	3.0673e+07
M166T373	166.085	373.2	6.2	1.90611e+07	5.5095e+07	5.20928e+07	8.42622e+07	4.46881e+07	6.12805e+07	5.02153e+07	1.96836e+07	1.49662e+07	4.27641e+07
M166T385	166.097	384.7	6.4	2.68257e+08	1.04263e+08	1.07247e+08	2.10263e+08	7.2602e+07	1.92386e+08	1.72981e+08	9.48155e+07	1.83112e+08	4.71313e+07
M166T39	165.513	39.3	0.7	21788.4	218320	1.96254e+06	417661	577477	2.20655e+06	3.22222e+06	2.57806e+06	2.97682e+06	2.39409e+06
M166T40_1	166.035	39.7	0.7	1.32932e+06	4.48271e+06	1.56841e+06	3.6601e+06	4.10441e+06	3.69544e+06	3.26277e+06	3.93978e+06	5.54709e+06	3.02976e+06
M166T40_2	166.065	40.2	0.7	1.02361e+08	1.56785e+08	1.82201e+08	9.70531e+07	1.59186e+08	9.94131e+07	1.36497e+08	1.22004e+08	1.54917e+08	8.41574e+07
M166T410	166.087	410.3	6.8	6.17592e+06	4.26333e+06	8.57257e+07	4.16331e+07	3.58185e+06	1.17433e+07	1.3223e+07	2.99165e+06	8.71646e+07	2.57699e+06
M166T418	166.088	418.1	7	4.84668e+07	4.24309e+06	1.10411e+07	2.65627e+07	1.13752e+08	2.70497e+06	1.08334e+07	3.92256e+06	1.11832e+07	3.25834e+06
M166T440	166.086	440	7.3	6.53493e+06	4.06521e+07	1.64871e+07	5.24633e+06	5.44672e+06	1.96231e+06	1.56469e+07	5.23327e+06	1.21412e+08	6.42988e+06
M166T448	166.117	448.4	7.5	2.78198e+06	1.04523e+06	3.06952e+06	1.76249e+06	5.31892e+06	683512	4.04623e+06	3.44239e+06	3.16897e+06	4.6356e+06
M166T449	166.097	448.9	7.5	8.95208e+07	2.1174e+07	4.72373e+07	1.17234e+06	7.64957e+07	2.38633e+06	4.64222e+07	6.37341e+07	1.16827e+07	1.07804e+08
M166T49	166.053	48.5	0.8	1.26647e+08	1.19645e+08	1.37819e+08	8.63452e+07	6.66587e+07	2.73617e+07	4.75712e+07	6.53654e+07	1.02623e+08	1.22996e+08
M166T70	166.072	70.3	1.2	2.57874e+07	1.8761e+07	4.41951e+07	5.69708e+07	8.35981e+06	1.66461e+07	1.94785e+07	9.7084e+06	3.52376e+07	2.8087e+06
M166T71	166.056	70.7	1.2	3.62078e+07	3.66037e+07	1.36941e+07	1.00789e+08	3.18587e+07	1.62695e+07	4.51311e+06	3.70817e+07	2.30252e+07	6.11882e+06
M166T74	166.087	74	1.2	3.63732e+06	3.1811e+06	1.8591e+07	1.43497e+08	6.02931e+07	1.09285e+07	1.05529e+07	4.05006e+07	5.25351e+07	8.66925e+06
M166T85_1	166.03	85.1	1.4	8.80936e+06	1.90562e+07	1.54789e+07	7.53576e+07	2.03492e+07	3.13514e+06	7.34717e+06	4.3593e+06	2.33554e+07	5.60113e+06
M166T85_2	166.086	85.3	1.4	3.36786e+09	1.00277e+10	5.71821e+09	2.94775e+10	7.69628e+09	1.27961e+09	2.19792e+09	1.92016e+09	8.17609e+09	2.36644e+09
M166T85_3	166.143	85.2	1.4	8.50217e+06	2.86071e+07	1.28138e+07	8.33241e+07	2.20699e+07	3.11116e+06	5.59066e+06	5.0576e+06	2.05148e+07	6.82906e+06
M167T101	167.013	100.5	1.7	3.73432e+06	1.39895e+07	2.11876e+06	3.05357e+06	2.73241e+06	2.84385e+08	1.8678e+07	1.93351e+07	1.14414e+07	3.41465e+06
M167T111	167.081	110.9	1.8	2.37102e+06	9.57636e+06	2.04581e+06	2.33619e+06	2.34249e+06	1.21366e+07	2.47597e+06	4.86266e+07	2.38864e+06	9.20945e+06
M167T122	167.013	121.9	2	1.21216e+07	3.45397e+06	3.34951e+06	3.5075e+06	1.95087e+07	5.71332e+06	1.36106e+07	8.90714e+06	3.54197e+06	1.97598e+07
M167T128	167.082	127.8	2.1	5.56869e+06	1.92251e+07	3.38871e+07	6.87882e+06	2.07362e+07	2.83544e+07	5.6931e+06	5.46406e+06	3.69575e+06	2.97934e+07
M167T148	167.082	147.7	2.5	4.17439e+06	1.13302e+07	4.46526e+06	1.19395e+07	2.13484e+07	3.14052e+07	4.01104e+06	4.02375e+06	4.32019e+06	8.99891e+06
M167T163	167.082	162.7	2.7	1.1886e+07	3.32612e+07	3.4896e+07	3.85799e+06	4.02008e+06	1.75202e+07	3.71764e+06	3.86737e+07	3.9e+06	4.91343e+06
M167T179	167.081	178.9	3	8.88433e+06	7.36881e+06	9.44969e+06	8.51905e+06	7.1747e+06	8.87449e+06	7.39605e+06	6.60222e+06	1.50989e+07	9.22872e+06
M167T205	167.071	205.1	3.4	6.64664e+06	7.28789e+06	5.7984e+06	6.49973e+06	1.53071e+07	1.15359e+07	9.61759e+06	5.95776e+06	6.6495e+06	7.02817e+06
M167T217	167.143	217.5	3.6	2.99207e+06	5.30479e+06	2.7004e+06	7.21752e+06	2.73189e+06	7.28935e+06	4.7578e+06	3.82156e+06	2.01871e+06	4.37348e+06
M167T220	167.082	219.6	3.7	9.49709e+06	2.74809e+07	1.69176e+07	2.89831e+07	1.02547e+07	8.37599e+06	5.33272e+06	1.56353e+07	3.73136e+06	1.32624e+07
M167T231	167.071	231.1	3.9	1.08982e+07	3.04155e+06	3.04926e+06	1.17749e+07	4.86427e+06	5.76947e+06	5.18596e+06	2.88675e+06	9.77207e+06	3.04244e+06
M167T248	167.143	247.9	4.1	3.94193e+06	4.79332e+06	2.00708e+06	4.7849e+06	4.83647e+06	7.29701e+06	6.62746e+06	4.92463e+06	3.63346e+06	3.72094e+06
M167T263	167.082	263.2	4.4	2.25634e+07	1.26675e+07	9.20266e+06	3.03133e+06	2.86975e+06	1.28179e+07	2.79005e+06	9.73706e+06	2.76846e+06	1.08396e+07
M167T270	167.143	269.7	4.5	3.60251e+06	2.88205e+06	2.59042e+06	2.43757e+06	2.44335e+06	2.89868e+06	4.77252e+06	3.34778e+06	5.44094e+06	2.56253e+06
M167T283	167.143	282.8	4.7	1.59208e+06	2.88689e+06	1.73812e+06	1.72742e+06	2.40795e+06	2.12673e+06	2.50792e+06	2.31764e+06	2.69204e+06	2.40497e+06
M167T286	167.082	285.8	4.8	1.34057e+07	1.69975e+07	8.64092e+06	1.18616e+07	1.40574e+07	1.26138e+07	2.79246e+06	7.30167e+06	2.89745e+06	2.79699e+06
M167T305	167.082	304.6	5.1	8.21231e+06	1.2943e+07	1.77542e+06	2.45707e+06	2.44275e+06	9.19608e+06	2.54921e+06	7.23463e+06	2.48381e+06	4.00096e+07
M167T330	167.082	330.3	5.5	5.06415e+06	8.24152e+06	9.15193e+06	1.99285e+06	2.0098e+06	1.82769e+06	2.09569e+06	4.13074e+06	1.9552e+06	5.1422e+06
M167T340	167.071	340.5	5.7	8.41677e+06	8.08711e+06	7.57426e+06	1.1648e+07	1.66267e+07	1.48308e+07	2.17023e+07	1.68149e+07	1.12932e+07	1.49391e+07
M167T341	167.082	341.4	5.7	5.1228e+06	1.09941e+07	8.46477e+06	2.95839e+06	4.23358e+06	4.14804e+06	5.5061e+06	4.26006e+06	3.08945e+06	4.45352e+06
M167T373	167.082	372.9	6.2	7.55976e+06	7.26412e+06	2.28163e+07	1.89523e+06	2.02607e+06	1.78372e+06	1.97084e+06	9.78825e+06	1.86669e+06	6.089e+06
M167T386	167.155	385.8	6.4	9.88355e+06	9.0652e+06	3.34169e+07	3.98334e+07	6.31443e+07	7.78438e+07	9.10313e+07	4.42622e+07	1.10468e+08	9.31144e+07
M167T40	167.068	40	0.7	5.39322e+06	9.83312e+06	1.14235e+07	5.40483e+06	1.01784e+07	4.82946e+06	7.54187e+06	8.12063e+06	8.74528e+06	6.12271e+06
M167T408	167.081	408.5	6.8	1.70047e+06	2.40503e+06	4.21882e+06	720710	681061	1.02458e+06	766244	1.45743e+06	854762	2.42463e+06
M167T41	167.013	40.7	0.7	1.59122e+08	2.14287e+08	1.3971e+08	2.93022e+08	1.95503e+08	4.48789e+08	4.87239e+08	2.31907e+08	4.25869e+08	1.70195e+08
M167T416	167.154	416.5	6.9	4.33563e+07	1.18639e+08	2.41083e+07	1.73266e+07	4.00723e+07	5.09907e+07	7.51196e+07	5.70136e+07	4.98176e+07	7.07096e+07
M167T428	167.081	427.7	7.1	3.52843e+06	2.40141e+06	2.48457e+06	956289	978148	2.35981e+06	862437	1.15875e+06	1.14206e+06	1.17096e+06
M167T438	167.093	437.6	7.3	5.88182e+06	1.00362e+06	906243	3.5017e+06	5.69196e+06	1.44789e+06	882501	3.97386e+06	3.55063e+06	1.05273e+06
M167T445	167.081	445.3	7.4	1.42417e+06	2.69147e+06	923726	1.11605e+06	946704	1.4802e+06	791673	1.0005e+06	739564	1.05636e+06
M167T448	167.153	448	7.5	3.78655e+07	3.52227e+07	2.93365e+07	4.8183e+07	5.41494e+07	4.33583e+07	3.93179e+07	7.76511e+07	8.03713e+07	8.01376e+07
M167T45	166.951	44.7	0.7	1.67987e+07	2.18977e+07	1.07421e+07	6.83453e+06	2.19627e+07	3.25311e+07	2.89424e+07	2.58439e+07	3.17246e+07	1.67464e+07
M167T85	167.089	85.3	1.4	3.28168e+08	9.82173e+08	5.52486e+08	2.88832e+09	7.50884e+08	1.22922e+08	2.18196e+08	1.88034e+08	8.04201e+08	2.29672e+08
M168T101	168.102	100.7	1.7	3.64807e+06	1.10942e+07	3.79096e+06	3.77178e+06	1.37353e+07	3.25687e+06	7.4124e+06	1.26388e+07	3.59981e+06	3.42781e+06
M168T111	168.102	111.4	1.9	1.94858e+07	1.0148e+07	5.40874e+06	2.239e+07	2.27746e+07	1.38964e+07	1.13193e+07	5.05832e+06	5.22941e+06	1.17117e+07
M168T112	168.065	111.9	1.9	1.47697e+07	1.15717e+07	4.18798e+06	1.83237e+07	2.60602e+07	1.54157e+07	4.1382e+06	1.56443e+07	4.17718e+06	2.25578e+07
M168T123	168.065	122.8	2	1.38298e+07	1.09711e+07	3.68682e+06	1.35948e+07	3.38202e+06	1.31681e+07	3.238e+06	3.32701e+06	3.5892e+06	2.44861e+07
M168T124	167.999	123.7	2.1	7.1811e+06	7.5496e+06	8.84979e+06	8.14882e+06	1.99649e+06	7.55348e+06	1.50221e+06	1.32898e+06	1.63239e+06	1.7307e+07
M168T131_1	168.065	130.7	2.2	1.29195e+07	3.7335e+06	4.01264e+06	3.83156e+06	1.98441e+07	1.58934e+07	3.65187e+06	1.89837e+07	4.03986e+06	3.64343e+06
M168T131_2	168.102	131	2.2	8.87896e+06	1.76204e+07	4.45786e+06	4.44443e+06	8.29807e+06	1.763e+07	6.08529e+06	4.06257e+06	4.73337e+06	7.84622e+06
M168T147	168.102	146.6	2.4	4.04227e+06	9.3961e+06	4.04125e+06	9.24418e+06	7.86646e+06	3.68573e+06	3.50823e+06	3.67276e+06	4.28326e+06	1.06638e+07
M168T154	168.065	153.9	2.6	6.87579e+06	7.94719e+07	1.45942e+07	7.1138e+06	2.71125e+07	4.70826e+07	6.63753e+06	6.81852e+06	7.34279e+06	6.42247e+06
M168T165	168.065	165.1	2.8	1.72119e+07	5.02563e+06	4.80105e+06	4.65147e+06	2.12277e+07	5.0362e+06	4.82177e+06	8.82914e+07	5.24193e+06	2.00987e+07
M168T177	168.065	177.1	3	5.8425e+06	5.53211e+06	4.73247e+07	1.02644e+08	2.83877e+07	3.0361e+07	4.20894e+07	5.59501e+06	1.21955e+06	3.25996e+07
M168T193	167.999	193.4	3.2	1.70138e+07	2.52844e+06	8.21751e+06	3.76477e+06	1.56378e+07	7.02688e+06	1.27623e+06	1.28208e+06	1.24712e+07	1.22866e+06
M168T207	168.065	207.4	3.5	2.13182e+07	2.58084e+07	1.87445e+07	2.53317e+07	1.74349e+07	3.24539e+07	3.60993e+07	4.29561e+06	4.64882e+06	4.70699e+07
M168T234	168.029	234	3.9	700524	471623	557989	425661	503909	526360	446523	612636	541419	546435
M168T251	168.029	251.2	4.2	509564	303779	514635	230871	296594	440491	514551	576464	293176	471265
M168T284	168.066	284.3	4.7	1.28338e+07	4.40978e+06	1.52844e+07	4.09201e+06	4.41432e+06	1.50862e+07	4.16234e+06	3.97144e+06	4.4103e+06	2.29494e+07
M168T34	167.982	34.3	0.6	3.59548e+06	2.34902e+06	1.84754e+06	3.3437e+06	3.13434e+06	3.05699e+06	3.4074e+06	2.68349e+06	1.65608e+06	385318
M168T340	168.074	340.3	5.7	863717	2.16629e+06	2.17121e+06	1.23964e+06	2.41523e+06	1.87142e+06	2.59221e+06	1.53784e+06	1.57185e+06	1.64444e+06
M168T35	167.999	34.6	0.6	1.80416e+06	1.67471e+06	2.47378e+06	1.77139e+06	3.07198e+06	5.17536e+06	4.70293e+06	4.35244e+06	2.75419e+06	1.68878e+06
M168T369	168.065	368.8	6.1	4.39759e+06	3.40475e+07	4.99145e+06	9.23427e+06	1.8748e+07	3.48252e+06	3.87478e+06	3.70338e+06	3.99538e+06	4.01599e+06
M168T391	168.139	391.2	6.5	691644	938077	900382	3.31677e+06	5.77664e+06	1.15662e+06	9.443e+06	1.09795e+07	1.00574e+07	8.94699e+06
M168T407	168.138	407.3	6.8	4.26716e+06	1.88148e+06	7.11068e+06	6.94959e+06	2.55627e+06	2.69999e+06	3.38055e+06	1.63994e+07	1.28099e+07	1.20174e+07
M168T41	168.016	40.6	0.7	7.6036e+06	1.0004e+07	5.94682e+06	1.29649e+07	1.04348e+07	2.25034e+07	2.55698e+07	1.15337e+07	2.27091e+07	9.01389e+06
M168T418	168.139	418.1	7	3.11351e+06	2.05974e+07	6.0802e+06	5.48316e+06	3.42176e+07	1.90686e+07	1.8576e+07	1.01709e+07	1.42091e+07	2.72431e+07
M168T449	168.139	448.9	7.5	5.31373e+06	2.29075e+06	1.23858e+06	1.17091e+07	2.99341e+06	1.33071e+07	8.28874e+06	1.13189e+07	5.32047e+06	2.85963e+07
M168T53	168.066	52.7	0.9	4.11902e+06	3.93112e+06	1.31954e+07	7.54572e+06	3.12192e+06	4.80196e+06	5.60668e+06	2.37599e+07	2.57341e+07	1.90695e+07
M168T66	168.014	66.4	1.1	1.00504e+06	871105	834040	759934	1.06654e+06	770570	338664	1.14189e+06	599893	2.01124e+06
M168T69	168.065	68.5	1.1	1.00516e+07	8.93382e+07	9.66414e+06	1.03122e+07	3.66562e+07	8.99533e+07	8.92931e+07	4.27148e+07	2.72092e+07	2.69385e+07
[truncated: 9,037 more rows]

## Sheet: NEG
ID	mz	rt	rtmin	Jing_B1	Jing_B2	Jing_B3	Jing_B4	Jing_B5	Jing_A1	Jing_A2	Jing_A3	Jing_A4	Jing_A5
M1000T285_1	999.539	285.4	4.8	36560.1	190995	181437	934585	36924	354666	751884	379164	994371	948845
M1000T285_2	999.567	285.5	4.8	36815.8	141984	176268	743299	41008.2	251880	760073	430889	1.02398e+06	1.10928e+06
M101T413	100.932	413.2	6.9	1.29698e+07	3.52051e+07	3.98055e+06	2.30307e+07	8.29524e+06	7.00538e+06	1.92844e+07	4.90795e+07	1.93776e+07	4.90728e+06
M101T424	100.932	423.8	7.1	1.72051e+07	6.85183e+06	5.25682e+07	2.69103e+07	1.38623e+08	4.87964e+07	6.40039e+07	2.76178e+07	1.92387e+07	6.39247e+07
M101T449	100.932	449.1	7.5	1.77174e+07	0	2.95218e+07	1.98047e+07	7.46553e+07	1.89123e+07	2.0373e+07	1.68466e+07	0	8.5668e+06
M101T53	101.023	53	0.9	8.22724e+06	9.62208e+06	7.18888e+06	8.67e+06	5.6067e+07	4.06096e+07	8.33604e+06	4.62873e+07	6.43989e+07	2.8213e+07
M103T35	102.956	35.1	0.6	2.22229e+06	2.12898e+06	2.24293e+06	1.35114e+06	979954	2.1259e+06	1.31628e+06	1.21075e+06	1.32939e+06	1.10895e+06
M103T45	103.002	45.1	0.8	2.1573e+07	2.14264e+07	1.5434e+07	5.92813e+06	2.2364e+07	1.76339e+07	2.04001e+07	1.59493e+07	1.09929e+07	1.95298e+07
M104T49	104.034	49.3	0.8	9.74438e+07	9.44136e+07	1.51037e+08	1.49294e+08	9.2611e+07	1.58108e+07	3.28092e+07	3.61427e+07	4.73339e+07	1.08621e+08
M105T35	104.953	34.8	0.6	868983	598723	955263	942456	513890	382024	792779	550765	846414	564230
M105T47	105.018	46.8	0.8	3.5783e+06	5.24898e+06	4.72882e+06	3.83779e+06	1.84837e+07	5.229e+06	7.27085e+06	8.05561e+06	6.49074e+06	7.83676e+06
M107T73	107.035	72.8	1.2	21615.2	13768.7	44724.5	64038.6	77590	482413	601122	470757	615286	257567
M109T190	109.028	190.2	3.2	478266	3.85523e+06	1.1501e+07	3.59495e+06	2.97683e+06	3.36837e+06	6.28187e+06	3.33609e+06	2.35559e+06	2.68841e+06
M109T48	108.901	48.3	0.8	2.62325e+06	4.76176e+06	2.62578e+06	3.67586e+06	1.43953e+07	2.31884e+07	1.55849e+07	1.3536e+07	1.80194e+07	5.33416e+06
M109T55	109.04	54.8	0.9	3.55589e+06	4.83618e+06	1.28267e+06	6.22381e+06	651391	5.38674e+06	1.47493e+06	704803	742833	2.29392e+06
M109T70	109.04	69.7	1.2	4.79347e+06	9.10485e+06	1.69317e+07	1.24566e+07	847737	1.09481e+07	2.27682e+07	4.63547e+06	8.70799e+06	4.58462e+06
M110T53	110.071	53.2	0.9	444228	738871	4.44986e+06	374303	2.44083e+06	2.5992e+06	1.61722e+06	1.14291e+06	95845.3	722973
M111T395	110.975	395.2	6.6	2.75814e+07	3.80199e+07	2.25241e+08	2.4039e+08	2.47418e+08	2.36414e+08	2.22951e+08	2.22746e+08	2.2263e+08	1.25691e+08
M111T43	111.008	43.3	0.7	6.5142e+06	1.04595e+07	1.58318e+07	8.37625e+06	1.21879e+07	1.28426e+07	1.26955e+07	1.1477e+07	2.24914e+07	1.20683e+07
M111T45	110.984	44.9	0.7	1.73666e+06	1.70898e+06	5.45259e+06	6.33987e+06	2.24259e+06	2.25543e+06	1.87861e+06	2.18024e+06	3.46237e+06	2.33775e+06
M111T48	110.898	48.3	0.8	333831	3.88288e+06	123927	2.21566e+06	9.13347e+06	1.60235e+07	1.09816e+07	1.15144e+07	1.14014e+07	3.99385e+06
M111T50	111.055	50.3	0.8	1.78643e+07	1.54265e+07	1.26226e+07	1.3972e+07	1.20967e+07	1.67927e+07	8.65452e+06	5.29501e+06	7.02486e+06	6.23289e+06
M111T52	111.008	52.4	0.9	6.46039e+06	5.46879e+06	8.52051e+06	6.93982e+06	4.51095e+06	4.72695e+06	7.87721e+06	5.10859e+06	1.41808e+07	6.94635e+06
M113T239	112.984	238.7	4	1.40317e+07	5.59719e+07	1.23934e+07	1.20629e+07	1.16431e+07	7.49053e+07	3.76437e+07	4.03184e+07	3.02568e+07	1.03703e+07
M113T48	113.034	48.5	0.8	3.74175e+08	1.50619e+08	5.70161e+08	6.41271e+08	3.17905e+08	1.65265e+08	2.5216e+08	2.12217e+08	1.7096e+08	1.60635e+08
M113T50	113.071	50.3	0.8	1.27249e+08	1.12518e+08	1.0219e+08	1.02084e+08	8.49128e+07	1.10879e+08	5.27855e+07	3.7717e+07	4.68813e+07	4.59328e+07
M113T51	113.023	50.7	0.8	1.05485e+08	4.39169e+07	1.53113e+08	2.75014e+07	1.45984e+07	4.7403e+07	2.02694e+07	2.66922e+07	5.27746e+07	4.59316e+07
M113T59	112.985	59.1	1	1.16653e+08	1.4812e+08	1.0735e+08	1.12762e+08	1.03131e+08	1.48902e+08	1.44501e+08	1.73009e+08	1.38892e+08	1.48788e+08
M114T49_1	114.019	48.7	0.8	1.96161e+08	7.92348e+07	2.89157e+08	3.31625e+08	1.872e+08	8.19196e+07	1.36316e+08	1.20071e+08	9.1871e+07	8.82133e+07
M114T49_2	114.038	48.9	0.8	1.8456e+07	5.54194e+06	2.64385e+07	2.61579e+07	1.52826e+07	7.98927e+06	1.10295e+07	1.09375e+07	8.58662e+06	7.67136e+06
M114T51_1	114.055	51.2	0.9	1.61255e+07	2.49318e+07	7.24151e+07	2.31436e+07	2.09909e+07	4.45183e+06	1.76357e+06	9.09519e+06	5.38847e+07	2.37125e+07
M114T51_2	114.074	50.6	0.8	6.73496e+06	6.83177e+06	3.9957e+06	3.86638e+06	3.67264e+06	5.37707e+06	1.14477e+06	1.96709e+06	2.06589e+06	2.33544e+06
M115T110	115.002	109.5	1.8	3.00862e+06	2.28548e+06	3.08068e+06	1.86508e+06	2.04455e+06	3.29688e+06	1.69561e+07	1.90121e+06	3.07743e+06	1.97749e+06
M115T141	115.002	141	2.4	1.93109e+06	2.2069e+06	2.16378e+06	1.88689e+06	2.30998e+06	1.89591e+06	2.3091e+06	2.23825e+06	1.11252e+06	2.61126e+06
M115T399	114.933	398.9	6.6	5.83009e+07	6.19727e+07	2.92255e+07	1.14503e+08	8.75682e+07	2.33547e+08	9.33804e+08	4.9645e+08	4.41546e+08	1.34214e+09
M115T410	114.933	409.6	6.8	9.5701e+07	3.03363e+08	3.03039e+08	1.59157e+08	4.02635e+08	3.89354e+08	9.98717e+07	8.71051e+07	1.88593e+08	7.83314e+07
M115T423	114.933	423.2	7.1	2.80009e+07	4.99884e+07	3.35235e+08	2.64601e+08	5.22672e+08	4.62452e+08	1.0887e+08	3.26104e+08	1.75441e+08	8.13543e+07
M115T43_1	114.97	43.3	0.7	2.41308e+06	3.72948e+06	2.63118e+06	2.69093e+07	3.30547e+06	4.91501e+06	5.06838e+06	3.06026e+06	2.22254e+08	1.7877e+06
M115T43_2	115.003	43.3	0.7	5.55935e+08	7.56345e+08	6.37569e+08	1.26026e+08	8.37143e+08	1.0672e+09	1.01999e+09	6.50503e+08	1.06991e+09	3.86299e+08
M115T44	115.039	44.4	0.7	7.68347e+06	4.00614e+06	2.71088e+06	3.09231e+07	1.06555e+07	8.91816e+06	4.87216e+06	6.82062e+06	4.01825e+06	2.03637e+06
M115T449	114.933	448.8	7.5	1.12667e+08	2.47312e+08	3.75021e+08	1.64212e+08	3.50925e+08	1.51407e+08	2.21737e+08	1.55772e+08	8.36657e+07	3.26884e+07
M115T49	115.022	48.5	0.8	8.11743e+06	2.56184e+06	1.20684e+07	1.0932e+07	7.38221e+06	2.31578e+06	5.24476e+06	4.15811e+06	3.60501e+06	1.78432e+07
M115T81	115.002	80.6	1.3	1.75325e+06	2.87999e+06	1.27468e+07	2.58473e+06	2.18476e+06	5.01631e+06	1.94554e+06	1.91627e+06	2.50756e+06	8.99025e+06
M115T91	115.002	91.3	1.5	4.3794e+06	1.76797e+06	1.78151e+06	1.98982e+06	5.63081e+06	3.82889e+06	1.84071e+06	1.84205e+06	2.09526e+06	1.85806e+06
M116T110	116.049	109.8	1.8	8.63705e+06	1.00312e+07	1.72344e+07	6.2703e+06	7.22092e+06	7.3593e+06	9.78582e+06	6.54417e+06	1.2824e+07	4.14886e+06
M116T398	115.92	398.3	6.6	2.69843e+06	1.00667e+07	2.91318e+06	1.21223e+07	6.38256e+06	4.15727e+06	5.6203e+06	1.4912e+07	2.73639e+07	4.54909e+06
M116T411	115.92	411.3	6.9	2.49742e+07	1.37039e+07	2.41576e+07	2.90973e+07	8.23712e+06	3.84232e+07	3.09527e+07	2.4907e+07	3.10495e+07	1.61202e+07
M116T424	115.92	424	7.1	2.11333e+07	8.88308e+06	5.70291e+07	2.97464e+07	5.77286e+07	5.73529e+07	5.75694e+07	4.01566e+07	5.92498e+07	3.27301e+07
M116T43	116.006	43.4	0.7	2.37997e+07	3.19923e+07	2.60764e+07	4.21609e+06	3.22656e+07	4.24301e+07	4.22854e+07	2.59964e+07	4.2966e+07	1.62848e+07
M116T449	115.92	448.7	7.5	2.54848e+07	5.21914e+07	4.42842e+07	3.45773e+07	6.6242e+07	2.10559e+07	3.23152e+07	2.77802e+07	2.58926e+07	4.4015e+07
M116T53_1	116.038	53.3	0.9	1.46054e+06	3.38558e+06	3.42997e+06	3.25171e+06	2.05506e+06	872010	953921	874247	1.09797e+06	1.42658e+06
M116T53_2	116.07	52.8	0.9	3.17403e+08	4.27652e+08	6.43387e+08	5.4841e+08	3.69842e+08	6.64823e+07	1.15288e+08	1.08734e+08	2.52703e+08	2.82581e+08
M116T54	116.103	54.1	0.9	1.0073e+06	2.26083e+06	2.72767e+06	2.81612e+06	1.73622e+06	1.54478e+07	2.69876e+07	2.5353e+07	1.1139e+06	1.49995e+06
M117T35	116.927	34.7	0.6	2.14653e+06	3.57906e+06	3.5237e+06	2.51098e+06	6.12132e+06	6.9734e+06	1.33048e+07	7.10892e+06	1.35363e+07	8.49819e+06
M117T396	116.894	396	6.6	3.80821e+08	5.88952e+06	8.17654e+06	9.9165e+08	1.99812e+07	1.15931e+08	5.54705e+07	3.11896e+07	1.83398e+08	1.91612e+08
M117T397_1	116.927	397.3	6.6	1.53401e+09	6.12855e+08	1.36026e+09	2.4708e+09	1.80841e+09	5.32497e+09	1.77128e+09	1.65305e+09	2.82059e+10	1.50986e+09
M117T397_2	116.961	396.5	6.6	1.75915e+06	9.11838e+06	8.31069e+06	1.50547e+07	2.41306e+07	5.87481e+07	7.92539e+06	4.71009e+07	3.12734e+07	2.95263e+07
M117T408	116.927	407.9	6.8	2.7249e+09	9.72958e+09	2.54138e+09	3.46154e+09	1.54482e+10	2.8704e+10	3.80465e+10	3.5409e+10	3.59425e+09	3.27314e+10
M117T409	116.894	408.9	6.8	2.99513e+07	5.15889e+07	1.74487e+07	6.71677e+07	4.94144e+07	2.74292e+09	6.3579e+07	1.47906e+08	2.41648e+09	2.32569e+09
M117T410	116.961	409.8	6.8	1.60901e+07	3.69467e+07	2.30646e+07	4.64682e+07	4.26421e+07	3.06707e+07	1.86827e+08	4.53743e+07	7.76001e+07	3.6934e+07
M117T422	116.961	422	7	4.6959e+06	8.30707e+06	4.63472e+07	3.24228e+07	7.02763e+07	7.67627e+07	1.75973e+07	4.37484e+07	1.20969e+07	4.24635e+07
M117T424	116.894	423.7	7.1	5.83413e+08	9.32563e+08	3.08492e+07	7.11253e+07	5.24865e+07	3.54283e+07	3.38662e+07	1.55395e+09	1.40134e+09	1.50406e+09
M117T43	117.007	43.3	0.7	3.84722e+06	4.68916e+06	2.69145e+06	625644	1.93132e+07	5.77763e+06	4.71248e+06	3.4858e+06	7.56544e+06	1.5674e+06
M117T44	117.018	43.9	0.7	2.62021e+07	2.83144e+07	4.10435e+07	3.04692e+07	1.04033e+08	4.52027e+07	5.64885e+07	7.5456e+07	2.61088e+07	4.41141e+07
M117T448_1	116.927	447.5	7.5	4.74734e+09	5.53172e+09	2.44625e+09	3.12616e+09	6.9945e+09	2.07711e+09	4.68189e+09	1.55478e+09	2.65796e+09	1.46011e+09
M117T448_2	116.96	447.6	7.5	1.74484e+07	4.83364e+07	4.46892e+07	2.05626e+07	5.24971e+07	2.90155e+07	3.14874e+07	1.67541e+07	1.38419e+07	4.17115e+07
M117T449	116.894	448.7	7.5	1.79917e+07	2.80018e+07	2.15034e+07	1.96707e+07	6.77529e+07	1.91256e+07	2.16148e+07	2.58531e+07	7.81021e+08	2.13828e+07
M117T52	117.055	52.4	0.9	4.44341e+06	5.25349e+06	4.75236e+06	6.99463e+06	4.64753e+06	6.76539e+06	1.54644e+06	3.90866e+06	3.74804e+06	3.56069e+06
M117T53	117.074	53	0.9	1.65693e+07	2.15848e+07	3.2876e+07	3.01629e+07	1.90738e+07	3.14142e+06	5.69188e+06	4.97704e+06	1.3898e+07	1.50862e+07
M118T32	117.928	32.3	0.5	60650.4	189472	46319	414914	663149	138247	604271	731137	881798	1.67515e+06
M118T397	117.928	397.3	6.6	1.2401e+08	1.02896e+08	1.03044e+08	1.71177e+08	5.64169e+08	1.9214e+09	2.27114e+09	2.96197e+08	3.42714e+09	2.70901e+08
M118T409	117.927	409.4	6.8	3.83743e+08	1.11378e+09	7.73113e+08	1.09217e+09	3.54842e+09	5.23728e+08	5.44767e+08	4.2274e+09	4.18712e+08	3.92859e+09
M118T423	117.927	423.2	7.1	9.66689e+07	1.61765e+08	8.5984e+08	5.75022e+08	3.76211e+08	1.16282e+09	1.57331e+09	2.66223e+08	2.39342e+08	2.52951e+08
M118T449	117.927	448.7	7.5	2.77171e+08	5.86351e+08	3.43042e+08	3.76804e+08	1.06786e+09	3.86901e+08	6.06607e+08	9.97617e+07	2.76923e+08	9.06156e+07
M118T51	118.05	50.7	0.8	2.14144e+08	2.39745e+08	2.74719e+08	2.01686e+08	1.75385e+08	8.72083e+07	1.12785e+08	1.13968e+08	1.15982e+08	1.99722e+08
M119T110	118.903	110.5	1.8	180499	43256.9	259806	219826	444055	707486	476294	319313	25148.9	57833.6
M119T397	118.925	397.4	6.6	2.90147e+07	1.89148e+07	5.12064e+07	5.51065e+07	5.85979e+07	1.64006e+08	1.01076e+09	3.68906e+08	1.29797e+08	2.31067e+08
M119T410	118.925	409.8	6.8	7.3761e+07	1.83337e+08	7.05982e+07	2.65176e+08	1.11734e+09	5.43698e+07	5.73732e+07	4.98686e+07	2.06115e+08	4.29563e+07
M119T424	118.925	423.7	7.1	6.34539e+07	3.34527e+07	2.0972e+08	1.45369e+08	7.94734e+07	2.9208e+08	7.16091e+07	2.09301e+08	1.19058e+08	5.58049e+07
M119T448	118.925	448.1	7.5	7.02841e+07	4.14392e+07	2.59782e+08	2.5352e+08	2.93354e+08	1.19621e+08	1.32876e+08	2.57722e+08	2.0793e+08	1.40399e+08
M119T48	119.034	48.3	0.8	1.51662e+07	2.65087e+07	1.6966e+07	8.4005e+06	1.91515e+07	1.20228e+07	2.16532e+07	2.27308e+07	4.26539e+07	2.51658e+07
M119T50	118.93	50.5	0.8	625785	2.04362e+06	251965	448329	9.194e+06	1.16829e+07	1.58965e+07	2.14875e+07	2.60939e+07	8.07466e+06
M119T51	119.053	50.8	0.8	9.15613e+06	1.09648e+07	9.66256e+06	4.84674e+06	6.63015e+06	439887	4.17175e+06	4.22629e+06	4.40951e+06	8.10135e+06
M119T61	118.93	61.1	1	2.3021e+07	2.99557e+07	1.7202e+07	1.39263e+07	1.3047e+07	1.44952e+07	1.60803e+07	5.29933e+06	1.56123e+07	7.52675e+06
M119T73	119.049	73.1	1.2	5.19172e+06	5.06432e+06	6.18099e+06	5.83879e+06	5.21114e+06	2.58501e+06	2.5753e+06	2.26812e+06	2.24488e+06	3.14166e+06
M120T188	120.011	187.6	3.1	40148.1	32061.3	45284.9	36797.5	120755	203797	1.08287e+06	153436	236949	289068
M120T321	119.946	320.8	5.3	1.20619e+07	1.51235e+07	1.5158e+07	1.80026e+07	4.50935e+06	1.65324e+07	1.72354e+07	1.0823e+07	3.86218e+06	1.90731e+07
M120T332	119.946	332.3	5.5	1.44698e+06	1.98191e+06	9.41531e+06	1.29959e+07	2.01088e+06	1.2186e+07	1.21418e+07	1.40979e+07	1.25608e+07	1.10305e+07
M120T343	119.946	343	5.7	525739	1.1965e+06	1.90699e+06	2.5761e+06	1.39764e+07	7.90292e+06	7.13965e+06	1.14609e+07	2.51252e+06	7.9066e+06
M120T35	119.946	34.9	0.6	701831	909028	290077	657108	580187	1.14445e+06	274032	295489	1.09618e+06	620184
M121T213	121.028	213	3.5	1.66332e+07	1.75616e+07	1.56946e+07	3.05021e+07	1.91031e+07	1.70173e+07	2.28054e+07	1.62981e+07	1.75726e+07	1.45525e+07
M121T60	120.927	59.9	1	1.72641e+06	7.88386e+06	2.21957e+06	2.97745e+06	1.46717e+06	2.44963e+06	1.50503e+06	1.62798e+06	4.94214e+06	5.45066e+06
M122T213	122.032	213.1	3.6	1.21701e+06	1.17775e+06	5.11879e+07	9.04226e+07	2.09209e+06	1.09811e+07	1.56601e+06	1.17131e+06	1.24001e+06	2.37517e+07
M122T321	121.943	320.9	5.3	1.50631e+07	6.0727e+06	1.34774e+06	5.70779e+06	628058	5.69392e+06	5.59637e+06	6.63148e+06	1.33271e+06	6.17197e+06
M122T332	121.943	332.3	5.5	498488	695059	3.26717e+06	5.54356e+06	803953	4.55864e+06	4.03751e+06	4.37629e+06	2.30549e+07	5.39382e+06
M122T406	121.999	405.9	6.8	1.21239e+07	1.93989e+07	1.52368e+07	4.16518e+06	3.68536e+06	3.81167e+06	3.82335e+06	3.48926e+06	3.90223e+06	3.60423e+06
M122T446	121.999	446.1	7.4	8.73794e+06	2.21287e+07	3.63453e+06	3.45031e+06	1.87171e+07	3.35806e+06	3.47548e+06	9.26593e+06	3.16665e+06	3.15694e+06
M123T54	123.019	53.8	0.9	7.75504e+06	7.40929e+06	1.11327e+07	7.20574e+06	873520	1.5579e+06	2.30654e+06	1.27003e+06	2.52128e+06	6.27004e+06
M123T66	123.019	66.1	1.1	1.68529e+07	1.76641e+07	2.21628e+07	1.745e+07	1.11548e+06	2.02791e+07	2.85984e+07	1.71709e+07	7.08517e+06	1.26387e+07
M124T101	124.038	101.3	1.7	2.4435e+07	2.40284e+07	2.39846e+07	1.29244e+08	2.39123e+07	8.96362e+07	8.56387e+07	1.00357e+08	1.21444e+08	2.35155e+07
M124T111	124.038	111.1	1.9	5.21428e+08	4.23546e+07	1.98453e+08	1.30384e+08	4.97066e+08	1.23413e+08	8.63787e+07	1.62843e+08	1.307e+08	3.8406e+07
M124T126	124.038	125.6	2.1	3.2869e+07	3.36327e+07	1.97052e+08	3.16606e+07	3.14714e+07	8.89792e+07	7.61604e+07	1.54651e+08	1.90664e+08	1.04982e+08
M124T144	124.038	143.8	2.4	2.80131e+07	1.89416e+08	1.23247e+08	4.56454e+08	2.87111e+07	2.82305e+07	1.90379e+08	1.2974e+08	1.5826e+08	8.25722e+07
M124T157	124.038	156.9	2.6	1.72023e+08	1.30765e+08	1.0026e+08	3.62653e+07	2.86725e+08	2.98679e+08	7.84006e+07	1.44137e+08	7.97047e+07	8.73146e+07
M124T169	124.038	169.1	2.8	1.25899e+08	1.23396e+08	1.81363e+08	7.5452e+07	2.6889e+07	2.48022e+07	9.45403e+07	1.19154e+08	2.47058e+07	9.30825e+07
M124T180	124.039	179.6	3	1.41926e+08	1.09586e+08	1.03469e+08	1.09491e+08	1.43677e+08	1.23619e+08	1.32444e+08	1.23358e+08	2.16473e+08	1.17047e+08
M124T192	124.038	192.4	3.2	1.88724e+08	7.99645e+07	9.14661e+07	1.21697e+08	7.30324e+07	1.38113e+08	1.79747e+08	1.66374e+08	1.86361e+08	1.68464e+08
M124T208	124.038	208.5	3.5	2.82408e+07	2.57547e+08	2.48468e+08	1.89298e+08	2.79054e+07	6.54009e+07	8.71416e+07	1.48601e+07	9.70816e+07	1.03005e+08
M124T241	124.038	240.7	4	8.50488e+07	1.23627e+08	8.06526e+07	7.59598e+07	2.76328e+08	1.7581e+08	3.5597e+08	7.43684e+08	8.53626e+07	4.86867e+08
M124T272	124.038	272	4.5	3.21817e+08	4.36808e+07	7.34699e+08	4.10445e+07	7.80543e+07	9.20397e+08	1.95295e+08	3.68454e+07	9.51133e+08	1.5121e+08
M124T312	124.038	312.2	5.2	1.39245e+08	8.6697e+07	9.14399e+07	2.99801e+08	9.50469e+08	7.30143e+07	7.24256e+07	7.0672e+07	8.80918e+07	7.19173e+07
M124T367	124.038	367.2	6.1	6.8728e+07	7.26459e+07	8.15486e+07	3.00861e+08	1.56069e+08	3.5148e+08	2.52913e+08	4.51364e+08	3.47021e+08	7.33353e+07
M124T406	124.039	405.6	6.8	3.41635e+06	4.31042e+06	2.21292e+07	4.19034e+06	4.77918e+06	1.19366e+07	1.03454e+07	1.41488e+07	1.32647e+07	2.48527e+07
M124T413	124.039	413.4	6.9	3.06242e+07	2.8573e+07	3.27091e+06	3.18845e+06	3.44654e+06	2.73749e+06	7.77348e+06	1.5992e+07	2.6626e+06	2.94819e+06
M124T422	124.039	421.9	7	3.27094e+06	4.16168e+06	1.73886e+07	5.27378e+07	1.85173e+07	9.44353e+06	1.15832e+07	1.58182e+07	3.70042e+07	1.62611e+07
M124T437	124.039	437.3	7.3	9.53321e+06	2.82477e+07	1.63495e+07	8.23116e+06	1.34628e+07	1.15084e+07	2.35685e+07	1.05879e+07	3.25427e+06	1.31915e+07
M124T449	124.039	449.3	7.5	976626	1.01792e+06	981983	5.2739e+06	8.88676e+06	3.8021e+06	1.06189e+06	3.99275e+06	657876	1.02833e+06
M124T67	124.022	66.7	1.1	830946	2.69758e+07	2.51401e+07	2.51079e+07	2.46097e+07	2.41073e+07	2.55889e+07	414360	153452	451717
M124T92	124.04	91.8	1.5	9.9536e+07	3.26135e+07	1.32995e+08	1.25712e+08	3.08553e+07	3.06559e+07	1.34589e+08	1.22633e+08	1.08103e+08	2.9953e+07
M125T210	125.096	210.2	3.5	82800.3	85398.6	73703.8	391608	70280.7	92099.4	415717	394526	445807	448028
M127T239	127.112	239.2	4	372440	389775	344142	339180	211864	324846	637487	20102.5	69650.5	421986
M127T49	127.05	48.9	0.8	1.94592e+07	1.25938e+07	3.53888e+07	4.2951e+07	1.77197e+07	84912.1	1.62043e+06	2.2901e+06	5.67418e+06	1.73011e+07
M128T110	128.034	110.3	1.8	9.12067e+06	8.6236e+06	3.33275e+07	2.78338e+07	5.24869e+07	8.62094e+06	4.50748e+07	3.35446e+07	2.79028e+07	8.11633e+06
M128T126	128.035	126.2	2.1	5.22764e+06	5.17383e+06	2.54434e+07	5.24245e+06	1.782e+07	5.06563e+06	1.25725e+07	2.31514e+07	3.31186e+07	4.98028e+06
M128T141	128.035	141.1	2.4	6.89214e+06	6.67278e+06	2.43021e+07	4.64523e+07	1.76755e+07	1.39032e+07	2.74731e+07	1.85917e+07	5.98656e+06	6.23181e+06
M128T155	128.035	155.4	2.6	3.98901e+06	3.7466e+06	1.63161e+07	3.87424e+06	1.37197e+07	3.07195e+07	1.48184e+07	2.59903e+07	2.36909e+07	3.54723e+06
M128T167	128.035	166.8	2.8	4.88055e+06	4.78268e+06	2.98933e+07	4.09518e+07	1.59395e+07	1.65954e+07	1.52589e+07	4.42147e+06	1.78964e+07	4.21812e+06
M128T181	128.034	180.5	3	5.22524e+06	5.16346e+06	2.48428e+07	4.0696e+07	2.44898e+07	2.24627e+07	2.18947e+07	1.86431e+07	7.62881e+06	4.61653e+06
M128T210	128.035	209.5	3.5	5.38707e+06	5.72513e+06	1.67752e+07	2.93106e+07	1.44751e+07	2.76394e+07	1.52664e+07	5.08567e+06	1.46029e+07	5.18603e+06
M128T220	128.035	220.2	3.7	5.9894e+06	6.29743e+06	1.37562e+07	1.73489e+07	2.56701e+07	2.98252e+07	2.29764e+07	5.66753e+06	3.30278e+07	6.11371e+06
M128T236	128.034	236.2	3.9	6.3323e+06	6.56143e+06	1.92502e+07	2.77837e+07	3.12018e+07	2.00238e+07	8.90413e+06	5.54443e+06	2.26596e+07	6.00443e+06
M128T245	128.034	244.7	4.1	6.89408e+06	4.98707e+06	6.30173e+06	5.15079e+06	1.39829e+07	5.17716e+06	2.19716e+07	1.18165e+08	5.45497e+06	4.8297e+06
M128T305	128.035	305.3	5.1	7.83819e+06	6.98794e+06	6.84267e+06	1.99049e+07	3.23526e+07	7.38506e+06	2.45543e+07	6.07705e+06	7.57041e+06	6.53034e+06
M128T338	128.034	338.2	5.6	5.22038e+06	5.22769e+06	4.13313e+07	1.12595e+07	2.98169e+07	1.52216e+07	1.23951e+07	3.3967e+07	1.41383e+07	4.81884e+06
M128T368	128.035	367.7	6.1	5.6584e+06	6.4408e+06	3.25385e+07	6.72791e+07	2.09838e+07	7.1402e+07	6.0712e+07	5.84081e+06	3.3911e+07	6.7418e+06
M128T404	128.034	403.8	6.7	1.2865e+06	1.56945e+06	4.90774e+06	1.64753e+06	1.01875e+07	4.25026e+06	9.15418e+06	4.56569e+06	1.45894e+06	1.63389e+06
M128T417	128.034	417.4	7	1.18984e+06	1.18581e+06	1.25277e+06	1.6937e+07	8.19271e+06	937897	857776	6.77596e+06	4.61151e+06	1.31855e+06
M128T437	128.034	436.8	7.3	1.27461e+06	1.59951e+06	5.50946e+06	4.75372e+06	4.15765e+06	8.66968e+06	3.77521e+06	6.82585e+06	2.89546e+06	1.44004e+06
M128T449	128.034	449.3	7.5	611753	455130	3.4954e+06	2.85202e+06	3.68326e+06	395313	1.64065e+06	2.04641e+06	378208	526818
M128T47	128.034	47.1	0.8	1.48893e+08	1.08963e+08	1.88204e+08	1.81102e+08	1.60485e+08	5.0425e+07	5.83174e+07	5.4136e+07	7.6132e+07	8.10689e+07
M128T54	128.071	54.3	0.9	245136	1.25081e+06	228615	4.11107e+06	3.24744e+06	209733	1.47001e+06	1.91923e+06	2.1753e+06	2.72247e+06
M128T82	128.034	82.2	1.4	7.88533e+06	7.53067e+06	3.5694e+07	2.46089e+07	3.37578e+07	7.17274e+06	1.95957e+07	1.80163e+07	8.7688e+07	7.40599e+06
M129T105	128.958	104.8	1.7	1.02503e+07	1.19713e+07	2.46227e+07	2.53949e+06	2.70678e+06	2.76704e+06	1.39607e+07	5.18901e+06	2.57304e+06	1.8375e+06
M129T111	129.055	111	1.9	1.16762e+07	1.14652e+07	2.3344e+07	1.16284e+07	8.73443e+07	3.86544e+07	1.20312e+07	5.05094e+07	3.32395e+07	7.05535e+07
M129T125	128.958	124.5	2.1	1.63126e+07	1.14698e+07	8.49196e+06	5.85741e+06	1.50407e+07	7.36177e+06	1.35247e+07	6.98658e+06	9.14339e+07	5.21494e+06
M129T137	129.054	137.2	2.3	6.38038e+06	6.58679e+06	6.91619e+06	6.6726e+06	6.81034e+06	3.20957e+07	3.44303e+07	6.56791e+06	4.58873e+07	3.6112e+07
M129T144	128.958	143.9	2.4	1.72172e+06	8.72418e+06	7.85483e+06	2.72593e+07	1.605e+07	1.15221e+07	1.0247e+07	5.53984e+06	2.04754e+06	1.99534e+06
M129T145	129.054	144.7	2.4	6.31233e+06	7.21045e+06	8.56339e+07	7.18899e+06	7.06002e+06	2.49032e+07	1.76863e+07	4.04803e+07	6.69899e+06	7.05237e+06
M129T157	129.054	157.2	2.6	6.65328e+06	6.97626e+06	6.94426e+06	7.86715e+06	5.65828e+07	2.82657e+07	2.38737e+07	3.67803e+07	2.29741e+07	4.5716e+07
M129T158	128.958	157.9	2.6	4.44846e+06	9.9433e+06	1.54932e+06	1.61665e+06	1.8238e+06	1.19599e+07	7.85528e+06	1.09075e+07	2.40256e+07	1.54577e+06
M129T177	129.054	177.4	3	1.09821e+07	1.11281e+07	7.72629e+07	1.17759e+07	7.75996e+07	3.11154e+07	4.48155e+07	2.40606e+07	3.60679e+07	6.27249e+07
M129T180	128.958	180.3	3	5.01677e+06	4.70501e+06	4.41257e+06	1.81361e+06	9.06735e+06	1.21638e+07	9.7579e+06	1.32246e+07	8.68471e+06	7.10004e+06
M129T197	129.054	196.8	3.3	6.72317e+06	7.05763e+06	3.22962e+07	7.60053e+06	2.09674e+07	2.10302e+07	7.96889e+06	6.67765e+07	7.31246e+06	6.97623e+06
M129T219	129.054	219.3	3.7	9.33853e+06	9.52769e+06	9.80187e+06	1.02819e+07	3.40668e+07	2.28142e+07	4.02767e+07	2.17757e+07	7.57175e+07	6.71038e+07
M129T238	129.054	237.8	4	9.04545e+06	9.35821e+06	9.13822e+06	9.44975e+06	1.96774e+07	4.44924e+07	6.73496e+07	4.37888e+07	1.01091e+07	2.41502e+07
M129T246	129.054	245.9	4.1	7.91221e+06	6.82214e+06	2.11441e+07	7.22525e+06	2.73053e+07	2.77695e+07	7.37721e+06	2.2211e+07	3.24198e+07	3.12255e+07
M129T272	129.054	272	4.5	6.16702e+06	4.41376e+06	4.43464e+07	4.78243e+06	4.30244e+06	5.54683e+07	4.11527e+07	1.87882e+07	6.8337e+06	2.52158e+07
M129T305	129.054	304.6	5.1	9.28337e+06	7.72895e+06	8.94793e+06	7.28772e+06	8.79828e+07	1.39465e+07	1.20612e+07	2.92949e+07	1.01139e+07	2.80209e+07
M129T342	129.054	341.8	5.7	2.64875e+06	2.80041e+06	3.69334e+07	2.415e+06	3.03277e+06	2.84899e+06	1.14155e+07	1.46741e+07	1.22425e+07	9.24381e+06
M129T356	128.958	355.6	5.9	7.79524e+06	2.25645e+06	7.45612e+06	6.94253e+06	7.15935e+06	2.67037e+07	2.39877e+06	1.61505e+07	2.73324e+07	6.17837e+06
M129T359	129.054	359.2	6	2.50553e+06	2.54026e+06	9.02399e+06	2.27366e+06	1.46049e+07	1.00862e+07	7.31638e+06	6.36639e+06	1.2396e+07	9.1666e+06
M129T377	129.054	376.9	6.3	2.21438e+06	2.62862e+06	1.52155e+07	2.88222e+06	7.30409e+06	3.21945e+07	2.38999e+07	2.33759e+07	1.37602e+07	1.03299e+07
M129T43	129.018	43.3	0.7	2.99314e+07	3.85531e+07	3.89933e+07	2.8357e+07	5.35399e+07	4.86559e+07	4.7884e+07	4.05493e+07	5.36392e+07	4.0143e+07
M129T446	129.054	445.8	7.4	1.03434e+06	1.21048e+06	896631	1.11312e+06	3.39724e+06	6.72111e+06	3.19827e+06	4.6052e+06	9.97768e+06	7.90072e+06
M129T54	129.018	53.8	0.9	2.18913e+07	2.44564e+07	3.02864e+07	1.99827e+07	1.7466e+07	2.31674e+07	2.9626e+07	1.95729e+07	1.8386e+07	2.69173e+07
M129T57_1	128.92	57.3	1	7.03464e+06	5.22759e+06	5.53167e+06	3.91976e+06	8.84541e+06	1.11351e+07	1.00357e+07	7.74711e+06	9.93107e+06	5.37598e+06
M129T57_2	128.958	56.9	0.9	1.15608e+09	1.63785e+09	1.06352e+09	9.11242e+08	1.66095e+09	1.98601e+09	1.87347e+09	1.45695e+09	1.56868e+09	9.636e+08
M129T57_3	128.997	57.4	1	7.25304e+06	9.11689e+06	4.35496e+06	3.36202e+06	8.82876e+06	1.14977e+07	1.02003e+07	8.9337e+06	1.02763e+07	6.46347e+06
M129T86	129.054	86.4	1.4	2.0901e+07	2.27248e+07	4.00921e+07	1.14782e+08	3.51764e+07	9.6031e+07	2.45159e+08	1.0361e+08	4.45559e+07	7.20879e+07
M130T110	130.065	110.1	1.8	412048	462673	1.12884e+07	326811	339282	8.91179e+06	551596	9.02134e+06	545634	8.58071e+06
M130T301	130.085	300.5	5	1.29153e+08	5.11081e+07	5.24343e+07	1.78269e+08	5.58022e+08	8.40746e+08	4.52957e+07	4.4802e+07	4.96159e+07	1.85382e+08
M130T34	129.975	33.8	0.6	215238	505767	560074	541426	280111	512140	500886	537413	270129	279153
M130T369	130.085	369.1	6.2	8.44958e+08	1.00986e+09	9.15031e+08	2.64976e+08	1.32513e+08	1.01004e+09	1.01965e+09	1.52756e+08	1.71666e+09	9.2385e+08
M130T405	130.085	404.6	6.7	4.43781e+07	2.00285e+07	1.1028e+08	1.85258e+07	9.69448e+07	5.48545e+07	9.13804e+07	1.76244e+07	1.60844e+07	9.80376e+07
M130T416	130.085	415.6	6.9	7.80998e+07	1.10808e+08	5.01261e+07	1.57126e+08	5.35491e+07	4.65801e+07	1.97072e+07	1.09283e+08	5.26753e+07	5.35932e+07
M130T42	130.05	42.3	0.7	1.77335e+06	2.30852e+06	1.05488e+07	1.13778e+07	1.71609e+06	1.88524e+06	6.45994e+06	1.91108e+06	1.30349e+06	7.23333e+06
M130T435	130.085	434.6	7.2	1.60549e+07	1.56233e+08	7.19585e+07	6.8505e+07	8.08461e+07	3.67265e+07	1.86665e+07	5.53776e+07	1.43136e+07	1.83113e+07
M130T446	130.085	445.7	7.4	8.34302e+07	1.40777e+07	4.16975e+07	4.68152e+07	7.75596e+07	3.01461e+07	4.10455e+07	2.69588e+07	6.80742e+07	1.07832e+08
M130T48	130.05	48.5	0.8	1.14021e+07	1.1889e+07	1.67149e+06	1.03209e+07	6.8677e+06	9.75775e+06	1.36084e+07	1.67892e+07	1.3711e+07	7.26009e+06
M130T57	129.962	56.7	0.9	2.61516e+07	2.3563e+07	2.26899e+07	1.99584e+07	3.36387e+07	4.25673e+07	3.24978e+07	2.70729e+07	3.83062e+07	1.93936e+07
M130T72_1	130.086	72	1.2	4.76503e+08	2.46461e+08	7.17368e+08	2.85207e+08	1.69029e+08	1.78857e+07	2.09173e+07	1.84347e+07	5.17898e+08	1.25701e+08
M130T72_2	130.125	72.1	1.2	1.05798e+06	1.27907e+06	1.64273e+06	1.44659e+06	857817	1.44921e+07	1.8309e+07	259448	1.05265e+06	642245
M131T110_1	131.045	109.5	1.8	8.88455e+07	1.89309e+07	1.36333e+08	1.18595e+08	6.07728e+07	1.79105e+07	3.44081e+07	1.88514e+07	1.77944e+07	1.64441e+07
M131T110_2	131.082	110.1	1.8	4.21318e+06	3.37513e+06	7.33031e+06	3.37859e+07	1.17341e+07	1.93212e+06	2.66534e+07	6.40952e+06	6.1547e+06	8.60053e+06
M131T122	130.983	122.3	2	7.37738e+06	6.09874e+06	1.22476e+07	1.19523e+07	1.51739e+07	5.49948e+06	5.64141e+06	1.35108e+07	1.35871e+07	5.43778e+06
M131T125	131.045	124.5	2.1	5.40958e+06	1.01308e+07	5.4419e+06	2.52915e+07	2.49352e+07	4.17316e+06	1.23096e+07	1.01135e+07	6.33697e+06	4.77315e+06
M131T135	130.982	135.4	2.3	5.48792e+06	5.10852e+06	8.37894e+06	7.10511e+06	1.45701e+07	8.29367e+06	1.03857e+07	4.49275e+06	4.49311e+06	9.19811e+06
M131T136_1	131.046	136	2.3	3.32682e+07	6.49997e+06	5.34959e+07	8.39927e+06	6.67317e+06	2.10792e+07	9.63776e+06	5.46587e+06	4.60175e+06	5.62401e+06
M131T136_2	131.082	135.7	2.3	9.40071e+06	1.67402e+06	2.63314e+07	4.32595e+07	7.97245e+06	1.62603e+06	1.62806e+06	1.48178e+06	1.53405e+06	1.62273e+06
M131T144_1	130.982	144.4	2.4	4.74369e+06	9.72401e+06	1.05773e+07	9.98301e+06	3.89477e+06	4.18198e+06	3.8991e+06	1.02187e+07	3.38311e+06	3.62516e+06
M131T144_2	131.045	144.4	2.4	7.02494e+06	1.12093e+07	6.9856e+06	4.93851e+07	1.8038e+07	5.9172e+06	5.64409e+06	4.7925e+06	4.02663e+06	3.5587e+06
M131T156	130.982	156.2	2.6	7.2091e+06	1.2135e+07	6.88696e+06	1.06067e+07	4.76198e+06	4.61225e+06	4.873e+07	1.0031e+07	2.5273e+07	5.95911e+06
M131T158	131.045	157.8	2.6	8.52713e+06	4.25823e+06	3.93608e+06	4.0823e+06	6.50852e+06	3.83171e+06	3.85863e+06	5.2462e+06	3.47057e+06	3.79794e+06
M131T167_1	130.983	167	2.8	5.87459e+06	6.65673e+06	1.80816e+07	6.04315e+06	2.6232e+07	1.70015e+07	5.5275e+06	6.93447e+06	5.27699e+06	6.99168e+06
M131T167_2	131.046	167.1	2.8	1.10939e+07	5.55603e+06	1.69986e+07	5.45322e+06	6.48068e+06	4.64666e+06	5.20768e+06	5.13836e+06	4.5481e+06	3.49004e+06
M131T179_1	130.983	179.1	3	6.47302e+06	1.40232e+07	6.05656e+06	6.22755e+06	5.64811e+06	5.59504e+06	5.49953e+06	7.26124e+06	5.23444e+06	7.4407e+06
M131T179_2	131.045	179.3	3	7.24763e+06	4.26721e+06	9.11784e+06	5.54016e+07	6.5835e+06	8.14618e+06	4.25952e+07	3.28158e+06	4.2308e+06	3.65721e+06
M131T228	130.982	227.7	3.8	3.4453e+06	8.61881e+06	3.03054e+07	8.23254e+06	7.28947e+06	7.50919e+06	6.03887e+06	8.51847e+06	6.50251e+06	7.01092e+06
M131T240	131.033	240.1	4	9.8955e+06	2.01945e+07	9.0743e+06	4.41428e+07	8.1523e+06	8.08264e+06	8.11062e+06	2.00594e+07	7.86127e+06	1.76963e+07
M131T251	130.982	251.4	4.2	1.50959e+07	5.65801e+06	7.50003e+06	1.14945e+07	1.09852e+07	1.12207e+07	3.70859e+06	1.0138e+07	4.88379e+06	8.2451e+06
M131T44	131.033	44.3	0.7	7.57508e+07	7.68265e+07	2.43567e+07	3.40391e+07	9.56844e+07	3.9066e+07	3.426e+07	3.36605e+07	6.91006e+07	4.02597e+07
M131T49_1	131.006	48.9	0.8	3.94616e+07	1.3875e+07	6.3472e+07	6.70938e+07	3.71331e+07	1.57007e+07	2.80638e+07	2.47077e+07	1.65416e+07	1.70314e+07
M131T49_2	131.044	48.6	0.8	7.28498e+09	2.88753e+09	1.03802e+10	1.13098e+10	6.00655e+09	2.93704e+09	4.68097e+09	4.00481e+09	3.23615e+09	3.00625e+09
M131T57	130.957	57	0.9	8.11198e+07	8.38097e+07	7.23917e+07	6.4673e+07	1.24895e+08	1.51808e+08	1.15641e+08	1.1148e+08	1.13759e+08	7.21613e+07
M131T62	131.082	61.7	1	1.31668e+08	1.32773e+08	2.64738e+08	1.91112e+08	1.27233e+08	7.12767e+07	3.80412e+07	1.30254e+07	8.48297e+07	4.69596e+06
M131T89	130.983	89	1.5	7.3351e+06	1.04976e+07	3.87531e+07	3.16561e+07	2.38218e+07	2.93995e+07	8.04989e+07	9.52393e+06	1.74306e+07	9.70415e+06
M131T92	131.045	92.2	1.5	1.10519e+08	1.23718e+08	3.46326e+07	4.20276e+07	4.37589e+07	2.27078e+07	2.93568e+07	1.85474e+07	1.67332e+08	1.41614e+07
M132T46	132.029	46.1	0.8	3.55348e+08	2.16291e+08	5.29353e+08	4.34039e+08	3.95937e+08	2.19937e+08	2.84366e+08	2.4873e+08	3.89153e+08	1.14008e+08
M132T49	132.049	48.8	0.8	3.23324e+08	1.20411e+08	4.54962e+08	4.69237e+08	2.62358e+08	1.26905e+08	2.02483e+08	1.69365e+08	1.3478e+08	1.2851e+08
M132T51	132.065	50.7	0.8	4.53345e+06	8.70124e+06	5.99661e+06	9.94423e+06	6.50127e+06	1.70108e+07	1.4867e+07	1.04555e+07	5.58477e+06	9.81066e+06
M132T59	131.96	58.7	1	1.07643e+06	2.59127e+06	965281	823471	2.11295e+06	2.09945e+06	1.89189e+06	1.72416e+06	2.39438e+06	1.25811e+06
M133T110	133.013	109.5	1.8	6.05836e+07	5.08648e+07	4.41137e+07	2.05024e+07	3.73176e+07	4.01132e+07	3.97411e+07	2.45788e+07	4.1676e+07	1.23136e+07
M133T244	133.013	243.7	4.1	4.50208e+06	7.45314e+06	1.61869e+06	1.54587e+06	2.53212e+06	7.95766e+06	5.69143e+06	1.48195e+06	4.61345e+06	1.53705e+06
M133T31	133.013	31.5	0.5	4.38205e+06	3.35088e+06	3.63272e+06	2.82153e+06	2.13509e+06	3.15643e+06	3.528e+06	2.35783e+06	3.3458e+06	2.83721e+06
M133T32	132.899	32	0.5	304671	57697.6	52562.8	40660.7	527799	1.1148e+06	1.04468e+06	1.12814e+06	1.3145e+06	1.13645e+06
M133T407	132.899	407.4	6.8	1.59142e+06	1.52356e+06	3.67997e+06	3.28874e+06	8.02891e+06	1.86704e+06	7.1613e+06	1.32805e+06	6.74888e+06	1.33691e+06
M133T423	132.899	423.1	7.1	1.30725e+06	1.18286e+06	5.17328e+06	8.32945e+06	7.34568e+06	1.53129e+07	7.48847e+06	4.90074e+06	7.08303e+06	8.13942e+06
M133T43_1	133.012	43.3	0.7	1.47e+10	1.89905e+10	1.63148e+10	3.12919e+09	2.04867e+10	2.57106e+10	2.43473e+10	1.56331e+10	2.5169e+10	9.37286e+09
M133T43_2	133.053	43.3	0.7	6.55503e+07	8.70154e+07	2.62581e+07	1.40352e+07	8.48329e+07	1.59533e+08	1.64085e+08	8.83528e+07	1.26205e+08	1.41899e+07
M133T44	132.973	43.6	0.7	8.02203e+07	9.49285e+07	6.67483e+07	1.64293e+07	1.18701e+08	1.2266e+08	1.1414e+08	7.33178e+07	1.26457e+08	5.30847e+07
M133T46	133.032	45.9	0.8	1.2954e+07	2.05646e+09	1.92446e+07	1.59476e+07	2.24177e+09	3.04307e+09	2.6278e+09	1.53771e+09	2.02255e+09	8.21659e+08
M133T47	132.945	46.8	0.8	1.52446e+07	1.38987e+07	1.51275e+07	2.28885e+07	1.86391e+07	1.93843e+07	1.92526e+07	1.8054e+07	1.30414e+07	1.74821e+07
M133T49	133.051	48.7	0.8	7.66387e+07	1.27054e+07	1.38789e+08	1.39221e+08	1.40964e+07	1.6855e+07	1.59611e+07	2.10014e+07	1.50394e+07	9.11567e+07
M133T74	133.013	73.6	1.2	1.67589e+07	3.32049e+07	2.06158e+08	1.11653e+07	9.55059e+06	9.53211e+06	7.89609e+07	5.9523e+07	1.31586e+07	2.91016e+07
M133T83	133.013	82.8	1.4	1.81548e+08	8.62074e+07	2.04898e+07	1.82728e+07	1.34355e+08	6.55569e+07	2.00656e+07	1.16803e+07	1.37455e+08	1.78791e+07
M134T424	133.991	423.9	7.1	3.37415e+06	3.37728e+06	3.40275e+06	1.19012e+07	3.0733e+07	1.76993e+07	1.11888e+07	3.43902e+06	8.96912e+06	3.49439e+06
M134T43_1	133.976	43.2	0.7	2.04543e+06	2.37504e+06	2.06284e+06	2.78073e+07	2.89067e+06	3.96593e+06	5.16858e+06	1.61816e+06	4.28867e+06	1.00041e+06
M134T43_2	134.017	43.3	0.7	6.54053e+08	7.95556e+08	6.98317e+08	1.34914e+08	8.92008e+08	1.12875e+09	1.06465e+09	6.83744e+08	1.10126e+09	4.06577e+08
M134T43_3	134.057	43.3	0.7	1.78209e+06	1.79932e+06	2.26607e+06	51853.3	584036	5.43837e+06	891432	2.44075e+06	859865	242752
M134T54	134.047	54.1	0.9	6.68738e+07	8.14576e+07	1.52514e+08	8.48573e+07	7.41362e+07	9.91079e+07	4.01173e+07	1.27093e+08	1.3845e+08	1.2967e+08
M134T72_1	134.005	72.4	1.2	751961	5.266e+07	1.89459e+06	1.53544e+06	1.55543e+06	2.19777e+06	2.48775e+06	2.06212e+06	2.54763e+06	1.30418e+06
M134T72_2	134.046	72.3	1.2	1.42487e+08	2.24841e+08	3.8703e+08	2.93746e+08	3.09589e+08	4.1586e+08	8.2609e+08	3.84787e+08	4.87451e+08	2.6726e+08
M134T72_3	134.087	72.3	1.2	166131	947837	2.01484e+06	1.63633e+06	1.62411e+06	2.20112e+06	3.46119e+06	1.91601e+06	2.60357e+06	1.39129e+06
M135T190	135.008	189.9	3.2	302854	2.88989e+06	1.4266e+06	2.74836e+06	722411	2.57487e+06	5.19694e+06	2.39099e+06	1.19178e+06	1.44429e+06
M135T223	135.044	222.7	3.7	5.4371e+06	4.83305e+06	5.64382e+06	5.89045e+06	4.64028e+06	5.44542e+06	5.14502e+06	4.61026e+06	5.91659e+06	4.83674e+06
M135T239	134.893	238.6	4	5.21193e+06	2.28482e+06	1.72183e+06	1.64042e+06	1.46441e+06	2.57755e+06	1.76761e+06	4.13505e+06	4.49573e+06	7.70638e+06
M135T260	134.893	260.1	4.3	2.18017e+06	5.34581e+06	1.26927e+06	1.51756e+06	3.84372e+06	6.03468e+06	1.48422e+06	5.36079e+06	3.17534e+06	1.07856e+07
M135T288	134.893	288	4.8	5.87507e+06	2.15113e+06	1.76315e+06	1.72934e+06	1.03453e+07	8.47015e+06	2.11769e+06	2.63286e+06	1.85994e+07	3.65583e+06
M135T313	134.894	312.9	5.2	3.80826e+07	6.13779e+06	4.85569e+06	4.38241e+06	1.55629e+07	3.80211e+06	5.23492e+06	2.32543e+07	2.03422e+07	2.89985e+07
M135T327	134.894	326.8	5.4	2.34407e+07	3.99591e+07	5.86776e+06	5.97607e+06	4.20354e+06	4.69939e+07	6.95967e+06	2.60614e+07	7.74392e+06	5.25449e+07
M135T33	134.893	32.5	0.5	6.30041e+06	2.91275e+06	5.28499e+06	4.44353e+06	7.70013e+06	1.89151e+07	3.71358e+07	1.90228e+07	4.3956e+07	2.21509e+07
M135T340	134.894	339.5	5.7	4.49385e+07	2.49109e+07	8.05301e+06	2.541e+07	8.6595e+07	6.36935e+06	1.67843e+08	4.5166e+07	1.01643e+07	3.04632e+07
M135T350	134.894	350.1	5.8	2.91543e+06	1.84397e+07	5.03389e+06	5.21776e+06	5.34557e+06	2.80914e+07	6.34915e+06	8.05996e+06	8.84744e+07	4.6924e+07
M135T388	134.893	388.2	6.5	4.81269e+06	2.92316e+07	4.42362e+06	5.49307e+06	3.31058e+07	6.86478e+07	5.82058e+07	3.03993e+07	4.88452e+07	3.85943e+07
M135T399	134.894	398.8	6.6	4.40294e+07	1.02597e+08	1.16743e+07	4.72998e+07	7.10755e+07	1.23217e+08	1.09961e+08	7.7997e+07	9.66611e+07	1.06225e+08
M135T408	134.894	408.3	6.8	6.91497e+07	7.46165e+07	1.51141e+08	7.99709e+07	4.9699e+07	1.91472e+08	2.2036e+08	1.41923e+08	1.44473e+08	1.51978e+08
M135T423	134.894	423.2	7.1	1.06752e+07	5.40939e+07	1.08228e+08	2.38401e+08	2.08992e+08	2.04944e+08	1.75169e+08	2.43326e+07	1.3992e+08	1.30417e+08
M135T43	135.017	43.3	0.7	1.47087e+08	1.92043e+08	1.64122e+08	2.83563e+07	2.01689e+08	2.56175e+08	2.46721e+08	1.55232e+08	2.49448e+08	9.50728e+07
M135T448	134.893	447.5	7.5	5.60814e+07	4.40821e+07	1.46834e+08	1.13159e+08	1.37633e+08	2.27296e+08	1.97421e+08	1.98903e+08	1.17543e+08	1.44043e+08
M135T46	134.942	46.4	0.8	5.67757e+06	918873	2.81327e+06	7.52706e+06	4.41942e+06	5.32113e+06	6.71877e+06	5.47053e+06	4.1662e+06	3.78419e+06
M135T47	135.029	47.3	0.8	3.87801e+07	3.39371e+07	5.1674e+07	4.84689e+07	5.90092e+07	3.80315e+07	3.41317e+07	3.19597e+07	4.75032e+07	2.68768e+07
M135T54	135.049	54	0.9	3.44642e+06	4.64956e+06	1.84238e+06	1.11669e+06	3.39161e+06	4.73868e+06	8.40407e+06	6.20131e+06	7.23269e+06	6.45239e+06
M135T72	135.05	72.2	1.2	7.43088e+06	1.18471e+07	2.08372e+07	1.4559e+07	1.58273e+07	2.19898e+07	2.98776e+07	2.02206e+07	2.60166e+07	1.41136e+07
M136T223	136.016	223.3	3.7	2.25754e+06	2.26161e+06	3.07396e+06	3.62136e+06	2.54504e+06	7.91311e+06	6.63019e+06	2.97455e+06	4.12368e+06	3.37214e+06
M136T238	135.97	238	4	1.38109e+06	1.3207e+06	5.14109e+06	3.57772e+06	4.50648e+06	5.67193e+06	5.62927e+06	1.17577e+06	5.43275e+06	2.76443e+06
M136T251	135.97	251	4.2	2.23398e+06	2.03591e+06	7.57948e+06	5.49507e+06	4.57205e+06	8.11451e+06	4.2997e+06	6.40902e+06	6.47579e+06	1.79014e+06
M136T266	135.97	265.7	4.4	1.71306e+06	5.9061e+06	1.48009e+06	1.59288e+06	1.11788e+07	3.74156e+06	1.55137e+06	1.50045e+06	4.07245e+06	2.36972e+07
M136T290	135.97	289.5	4.8	2.39964e+06	2.58422e+06	2.39647e+06	6.93809e+06	1.10411e+07	1.26748e+07	1.06397e+07	8.86108e+06	2.86565e+06	2.90727e+06
M136T302	135.97	302.2	5	7.94649e+06	3.32767e+06	1.16725e+07	1.84477e+07	2.47508e+06	7.97591e+06	2.07824e+07	9.05746e+06	2.9933e+06	2.52526e+07
M136T319	135.97	318.8	5.3	1.13102e+07	7.0799e+07	1.27646e+07	1.18271e+07	1.06294e+07	1.15282e+07	3.80992e+06	1.64657e+07	3.09817e+07	1.52265e+07
M136T32	135.894	32.2	0.5	737155	571979	288490	83908.6	1.34477e+06	4.2873e+06	5.1154e+06	2.70646e+06	3.0875e+06	5.49598e+06
M136T340	135.97	340.2	5.7	9.77189e+06	4.31648e+06	4.3978e+06	7.39837e+07	4.1282e+06	4.14702e+06	4.71999e+06	2.25548e+07	4.06486e+06	1.92307e+07
M136T349	135.97	349.5	5.8	9.96085e+06	1.08595e+07	6.34009e+07	1.32817e+07	6.5713e+07	6.51913e+07	7.25705e+07	1.20552e+07	5.45982e+07	1.20867e+07
M136T379	135.97	378.7	6.3	2.92106e+07	8.93109e+07	4.53911e+07	7.29843e+07	4.34522e+07	7.86348e+07	6.97979e+07	1.46472e+07	5.0445e+07	1.39154e+07
M136T38	135.894	37.9	0.6	454088	61527.3	221677	65972.2	153943	474246	530246	2.31648e+06	582413	600661
M136T387	135.97	387.2	6.5	1.23367e+08	1.1471e+08	9.21596e+07	1.73294e+07	1.61346e+07	7.31503e+07	6.67739e+07	1.66684e+07	6.56966e+07	1.6284e+07
M136T398	135.97	398.2	6.6	1.14201e+08	1.324e+08	9.37221e+07	5.51326e+08	5.72626e+07	1.31156e+08	1.99747e+07	7.11821e+08	1.80045e+08	3.90374e+08
M136T399	135.894	399.2	6.7	5.88811e+06	1.09801e+07	1.10642e+06	6.63784e+06	7.13399e+06	3.16959e+06	1.18356e+07	1.63406e+06	2.737e+06	2.13157e+06
M136T409	135.894	408.9	6.8	6.59162e+06	1.04855e+07	1.49766e+07	3.04796e+06	1.32471e+07	2.13444e+07	1.70925e+07	3.05248e+06	1.74634e+07	1.61036e+07
M136T423	135.894	423.2	7.1	1.21293e+06	1.49409e+06	1.21491e+07	3.38176e+07	2.43797e+07	2.19866e+07	1.88303e+07	8.92938e+06	1.53839e+07	1.31845e+07
M136T43	136.021	43.3	0.7	4.59548e+06	5.81867e+06	3.65947e+06	691666	6.92411e+06	9.62914e+06	6.54136e+06	5.6186e+06	1.05911e+07	2.07819e+06
M136T49	135.92	48.8	0.8	2.89356e+06	265858	3.71203e+06	3.0421e+06	1.35736e+07	1.06879e+07	1.36579e+07	9.05657e+06	2.54963e+06	2.66134e+06
M137T124_1	136.981	124.1	2.1	177033	841606	551671	644988	328035	1.19663e+06	1.74458e+06	970049	1.79449e+06	1.93321e+06
M137T124_2	137.023	123.8	2.1	4.18992e+07	1.51526e+08	1.32356e+08	1.43506e+08	6.46201e+07	2.28352e+08	3.13729e+08	1.77527e+08	3.57866e+08	3.60349e+08
M137T124_3	137.065	124	2.1	160960	634279	670485	699814	278460	1.08926e+06	1.65514e+06	848693	2.11982e+06	1.95998e+06
M137T306	137.096	306	5.1	262296	308745	193500	546004	270894	243454	435809	480590	117644	405438
M137T32	136.891	32	0.5	1.74257e+06	838959	170653	1.31506e+06	3.92843e+06	7.68078e+06	7.30643e+06	6.99741e+06	8.73726e+06	1.61597e+07
M137T38	136.891	37.9	0.6	1.66677e+06	814757	207029	870498	460458	5.14302e+06	8.15237e+06	7.66816e+06	1.83119e+06	2.05852e+06
M137T399	136.891	398.6	6.6	1.19448e+07	2.65677e+07	3.14035e+06	3.61803e+06	2.577e+07	3.4461e+07	3.11696e+07	4.48514e+06	6.72903e+06	5.62516e+06
M137T408	136.891	408.5	6.8	2.12486e+07	2.00803e+07	3.69266e+07	2.27667e+07	1.30099e+07	5.95357e+07	6.4073e+07	7.36199e+07	1.00476e+08	3.79891e+07
M137T423	136.891	423.2	7.1	2.9753e+06	1.48138e+07	3.27879e+07	3.80921e+07	7.2692e+07	6.00016e+07	5.25803e+07	3.55912e+07	4.14311e+07	3.84811e+07
M137T449	136.891	448.7	7.5	1.61559e+07	0	0	1.41178e+07	2.47393e+07	1.47972e+07	5.32572e+07	0	4.76374e+07	0
M137T51	137.035	51.1	0.9	1.85093e+07	1.21842e+07	1.53479e+07	1.45509e+07	1.06441e+07	1.39022e+07	1.1023e+07	6.09576e+06	9.28249e+06	1.11672e+07
M137T72	137.035	71.6	1.2	4.42726e+06	3.42229e+06	9.08651e+06	5.41856e+06	5.4573e+06	5.37581e+06	7.36946e+06	3.99517e+06	5.74984e+06	3.95903e+06
M138T124	138.027	123.8	2.1	2.94459e+06	1.0774e+07	9.03424e+06	1.02274e+07	4.37031e+06	1.6449e+07	2.26542e+07	1.2841e+07	2.63906e+07	2.67841e+07
M138T250	138.019	250.5	4.2	1.45593e+07	1.91816e+07	1.42914e+07	1.81575e+07	1.5472e+07	2.26631e+07	2.72628e+07	1.82383e+07	1.40498e+07	1.93996e+07
M138T32	137.891	31.8	0.5	0	0	0	99571.4	222654	789430	218099	755136	1.70958e+06	927326
M138T397	137.986	397	6.6	2.38266e+08	9.66012e+07	2.75712e+08	4.96996e+07	2.95106e+08	2.72443e+08	2.62801e+08	2.53864e+08	2.59955e+08	3.30385e+07
M138T423	137.891	423	7	242909	330574	3.52081e+06	1.03745e+06	6.93339e+06	5.59991e+06	6.00057e+06	839494	5.06822e+06	4.53502e+06
M138T446	137.985	445.7	7.4	2.95042e+07	7.76791e+07	1.04553e+07	1.59665e+07	1.04199e+07	9.51957e+06	1.53367e+07	3.33227e+07	8.60177e+06	5.55195e+07
M138T50	138.019	49.8	0.8	1.47092e+07	1.10858e+07	5.94822e+06	1.09895e+07	1.26277e+07	9.65645e+06	4.2751e+06	4.56908e+06	5.48294e+06	3.48822e+06
M139T124	139.028	123.8	2.1	107094	731348	580549	640409	362881	1.19672e+06	1.60289e+06	954020	1.9112e+06	2.00032e+06
M139T250	139.022	250.3	4.2	662332	1.04873e+06	749562	1.00749e+06	799785	1.27648e+06	1.60807e+06	1.01952e+06	638871	1.09746e+06
M139T396	138.97	396.2	6.6	2.63295e+07	3.96835e+07	1.36881e+08	1.32382e+08	3.25024e+07	1.51331e+08	9.85632e+06	2.9189e+07	1.34261e+08	1.40769e+07
M139T44	138.97	43.9	0.7	204874	2.59348e+06	281040	3.22196e+06	374450	371076	488489	3.14308e+06	600033	2.2477e+06
M139T449	138.97	448.7	7.5	6.84757e+06	1.99758e+07	1.51994e+07	7.65253e+06	1.66691e+07	0	1.0516e+07	3.27037e+07	0	1.14792e+07
M139T50	139.05	50.3	0.8	1.16884e+08	9.92178e+07	8.87877e+07	9.28309e+07	7.23732e+07	9.70588e+07	4.62129e+07	3.73004e+07	4.49458e+07	4.06954e+07
M139T72	139.003	71.9	1.2	2.03754e+06	1.68461e+06	1.76891e+06	522748	1.88351e+06	3.25357e+06	7.56576e+06	1.9874e+06	2.57386e+06	7.3291e+06
M140T50	140.035	50.1	0.8	5.54161e+08	4.30688e+08	3.32531e+08	2.95384e+08	3.54094e+08	3.30318e+08	1.44854e+08	1.00294e+08	1.67531e+08	1.40175e+08
M140T51	140.054	50.8	0.8	6.04328e+06	5.805e+06	3.4266e+06	5.08551e+06	5.74827e+06	5.87595e+06	2.3312e+06	271291	2.10678e+06	2.62786e+06
M141T209	141.091	209	3.5	210147	205528	355173	226062	376631	300121	382721	202000	482732	577187
M141T37	140.985	36.9	0.6	842569	1.84202e+06	1.07948e+06	2.03042e+06	1.4474e+06	1.67817e+06	790060	820877	1.51616e+06	1.62013e+06
M141T50	141.038	50.3	0.8	3.25161e+07	2.5036e+07	1.75919e+07	1.68787e+07	1.9779e+07	1.96628e+07	8.56969e+06	1.89793e+06	2.70256e+06	8.59813e+06
M141T54	141.018	53.7	0.9	2.96046e+06	5.83663e+06	5.66517e+06	1.0996e+07	4.71751e+06	7.5752e+06	8.26091e+06	5.937e+06	6.95763e+06	2.81883e+06
M141T68	141.018	67.7	1.1	1.66486e+06	1.07225e+07	6.92796e+06	2.17654e+07	1.52908e+06	2.11001e+06	1.27776e+07	1.1957e+07	1.34416e+07	2.1254e+07
M142T110	142.065	109.5	1.8	2.99528e+06	3.31127e+06	5.81539e+06	2.19903e+06	2.32246e+06	2.49207e+06	3.51682e+06	2.24573e+06	4.1164e+06	1.35001e+06
M142T179	142.065	179.3	3	1.98064e+06	5.14907e+06	1.02652e+07	1.31381e+07	6.912e+06	4.15063e+06	1.83941e+07	9.82955e+06	5.4584e+06	8.35832e+06
M142T393	141.923	392.6	6.5	1.11629e+07	3.07181e+07	9.70878e+06	6.18421e+07	2.21532e+07	9.45875e+06	9.66989e+06	1.06755e+08	2.20932e+07	2.99555e+07
M142T399	141.923	399.2	6.7	3.17189e+07	3.51327e+07	1.63074e+08	7.93696e+07	5.96909e+07	3.03115e+08	2.61006e+08	2.50088e+07	8.71112e+07	1.99192e+08
M142T423	141.923	423.2	7.1	1.19643e+07	3.22134e+07	1.2678e+07	9.65477e+07	5.2195e+07	1.22022e+07	1.28132e+07	3.13353e+07	8.64349e+07	1.20251e+07
M142T44	142.05	43.8	0.7	1.19566e+07	2.57007e+06	2.76449e+06	2.53692e+07	3.11026e+07	2.47807e+07	2.30354e+06	1.14546e+07	8.00493e+06	9.4012e+06
M142T445	141.923	445.2	7.4	7.61707e+07	8.54032e+07	1.23889e+08	2.89313e+07	4.17862e+07	1.93338e+07	2.15713e+07	7.69631e+07	2.68085e+07	1.85863e+07
M142T46	142.013	46.4	0.8	2.74283e+06	1.73768e+06	4.48369e+06	6.6775e+06	3.0778e+06	1.6036e+06	2.41631e+06	1.50972e+06	1.07754e+06	3.63883e+06
M142T50	142.05	50.2	0.8	9.97875e+06	1.0494e+07	3.87587e+07	1.84379e+07	3.92438e+06	2.39901e+06	1.92907e+06	2.06148e+06	7.36618e+06	2.10442e+06
M142T68	142.022	67.6	1.1	1.45974e+06	290559	491409	1.01113e+06	1.71552e+06	1.47019e+06	415833	1.46754e+06	1.75234e+06	641389
M143T45	142.974	45.3	0.8	8.61826e+06	8.82114e+06	1.14218e+07	1.44221e+07	5.9962e+06	4.35538e+06	8.53326e+06	5.55921e+06	7.04264e+06	6.74573e+06
M143T53	143.034	52.7	0.9	9.51391e+06	2.24913e+07	1.60908e+07	2.61381e+07	2.49628e+07	2.03882e+07	2.54392e+07	2.21805e+07	6.01244e+07	1.87153e+07
M143T54	142.997	53.8	0.9	3.4791e+07	2.8985e+07	6.91002e+07	4.99874e+07	2.09013e+07	3.0625e+07	3.30277e+07	2.35111e+07	1.73639e+07	4.20565e+07
M143T71	142.997	71.3	1.2	1.78119e+07	1.09608e+07	2.63581e+07	2.26255e+07	9.01733e+06	1.16724e+07	1.71008e+07	2.02811e+07	1.08589e+07	3.21582e+07
M144T108	144.065	108.3	1.8	7.34887e+06	8.14751e+06	3.93969e+07	5.31795e+07	3.50304e+07	1.15234e+07	5.51102e+07	7.66662e+07	5.0226e+07	1.04336e+07
M144T123	144.065	123.5	2.1	5.18702e+06	6.11784e+06	2.04253e+07	3.67331e+07	2.73404e+07	7.89241e+06	2.54033e+07	3.64946e+07	4.22357e+07	7.50402e+06
M144T136	144.065	136.3	2.3	3.66037e+06	4.27061e+06	2.87945e+07	2.04706e+07	2.98621e+07	5.99989e+06	2.31656e+07	2.23418e+07	5.32712e+06	5.67969e+06
M144T145	144.065	145	2.4	4.11618e+06	4.87901e+06	2.69242e+07	3.40634e+07	2.68836e+07	6.21739e+06	2.28574e+07	3.1885e+07	5.71165e+06	6.00652e+06
M144T161	144.065	160.7	2.7	4.78354e+06	5.37547e+06	1.62808e+07	2.28556e+07	5.19755e+07	7.16509e+06	2.46257e+07	6.68263e+06	1.98589e+07	2.33552e+07
M144T178	144.065	177.7	3	5.97027e+06	6.77971e+06	7.24884e+06	3.78002e+07	5.23559e+07	8.50982e+06	4.08129e+07	8.57238e+06	1.4177e+07	3.2386e+07
M144T190	144.065	190	3.2	4.2982e+06	4.67326e+06	3.40762e+07	6.76515e+06	6.08005e+06	6.26888e+06	2.58702e+07	2.85287e+07	2.80124e+07	2.87815e+07
M144T200	144.065	199.9	3.3	5.13871e+06	5.40693e+06	2.16995e+07	4.25444e+07	2.24949e+07	7.31021e+06	3.50001e+07	7.25815e+06	7.07818e+06	4.48727e+07
M144T221	144.066	220.8	3.7	7.24496e+06	8.09105e+06	2.70504e+07	1.0828e+07	4.2754e+07	1.08376e+07	1.1988e+07	1.94784e+07	3.77128e+07	2.48887e+07
M144T237	144.065	236.8	3.9	6.57377e+06	7.22546e+06	1.95125e+07	7.59176e+07	4.79523e+07	2.86199e+07	1.00017e+07	2.9718e+07	2.00249e+07	4.7059e+07
M144T242	144.044	241.6	4	1.92706e+07	2.98561e+07	2.28518e+07	2.16381e+07	7.23895e+06	2.58575e+07	2.80118e+07	1.49678e+07	2.88025e+07	1.10607e+07
M144T246	144.065	245.5	4.1	6.86647e+06	7.12967e+06	3.05909e+07	2.70499e+07	2.11294e+07	9.0131e+06	1.38559e+08	7.7458e+07	2.60715e+07	3.24419e+07
M144T277	144.065	277.2	4.6	5.76782e+06	5.82303e+06	3.70249e+07	3.35783e+07	1.55132e+07	8.47017e+06	3.15586e+07	2.21212e+07	5.79452e+06	7.77429e+06
M144T290	144.065	290	4.8	4.8781e+06	4.8856e+06	1.77642e+07	1.63063e+07	5.63441e+06	6.19845e+06	3.66632e+07	2.92923e+07	2.75471e+07	2.44708e+07
M144T310	144.066	310.2	5.2	1.22858e+07	1.29848e+07	2.61948e+07	2.27531e+07	2.01887e+08	1.67982e+07	5.16079e+07	1.68647e+07	2.98046e+07	4.80449e+07
M144T32	143.915	32.1	0.5	1.71111e+06	1.18926e+06	1.15633e+06	1.25274e+06	2.91903e+06	5.90174e+06	2.53638e+06	2.36591e+06	2.62409e+06	1.93889e+06
M144T370	144.065	370	6.2	8.35962e+06	1.08428e+07	9.1435e+07	3.20629e+07	2.46818e+07	1.56898e+07	3.56943e+07	8.79375e+07	1.30505e+08	1.6578e+08
M144T38	143.915	37.8	0.6	1.64037e+06	1.28337e+06	1.39256e+06	1.73136e+06	484419	771552	3.0091e+06	2.30423e+06	2.36277e+06	3.21295e+06
M144T404	144.066	404.5	6.7	873197	1.2767e+06	8.8735e+06	9.26408e+06	1.35366e+06	1.31201e+06	6.19549e+06	5.41286e+06	7.5621e+06	5.51286e+06
M144T426	144.066	425.5	7.1	799269	1.18983e+06	5.60853e+06	5.1144e+06	5.51779e+06	1.0232e+06	5.3973e+06	4.45403e+06	1.087e+07	7.93062e+06
M144T438	144.065	437.6	7.3	838857	1.31027e+06	4.91239e+06	4.62121e+06	3.58546e+06	988935	6.0079e+06	4.27694e+06	994311	1.41067e+06
M144T447	144.065	447	7.4	639534	551650	3.26798e+06	603168	3.2952e+06	472591	1.91669e+06	1.70197e+06	1.71571e+06	8.41386e+06
M144T51	144.065	50.7	0.8	2.24751e+08	2.8906e+08	3.68882e+08	6.22849e+08	3.74742e+08	2.90388e+08	5.07536e+08	2.91866e+08	2.19813e+08	3.36992e+08
M144T82	144.065	82.3	1.4	8.04998e+06	9.59133e+06	5.13811e+07	5.88729e+07	5.89249e+07	1.25514e+07	1.63938e+07	3.58948e+07	3.62772e+07	1.68823e+08
M145T397	144.923	397.3	6.6	1.77272e+07	1.00599e+07	4.86638e+06	6.85511e+06	3.68159e+07	1.03048e+07	3.77562e+07	4.06226e+07	6.99322e+06	3.94074e+07
M145T408	144.923	408.3	6.8	9.33056e+06	1.11497e+08	8.7086e+07	1.34467e+07	5.85914e+07	1.66546e+07	9.34535e+07	6.2191e+06	4.1223e+07	3.36755e+07
M145T424	144.923	423.8	7.1	2.84045e+07	3.37653e+07	9.94724e+07	3.52653e+08	1.50423e+08	2.80277e+08	2.09885e+08	9.12987e+07	1.70919e+08	8.95659e+07
M145T44	145.013	43.8	0.7	1.2934e+07	1.37417e+07	1.8868e+07	2.01083e+07	3.44286e+07	2.4665e+07	2.85071e+07	2.97017e+07	1.38213e+07	1.78995e+07
M145T448	144.922	448.1	7.5	1.39889e+08	1.84092e+08	2.1416e+08	1.86965e+08	2.83858e+08	1.55893e+08	7.36766e+07	1.71562e+08	1.14587e+08	1.27044e+08
M145T49	145.061	48.8	0.8	6.35772e+08	4.15058e+08	1.08351e+09	1.38029e+09	5.9876e+08	3.97465e+07	9.23388e+07	1.06605e+08	1.62125e+08	5.52381e+08
M145T54	145.013	53.8	0.9	6.3849e+06	6.24061e+06	9.37513e+06	5.03569e+06	1.41782e+06	7.65387e+06	9.34516e+06	6.38915e+06	5.32658e+06	1.88361e+06
M145T59	145.097	59	1	2.23869e+07	2.36644e+07	7.8487e+07	8.86529e+07	2.87977e+07	1.95632e+06	4.53874e+06	7.52711e+06	6.55127e+06	2.87026e+06
M145T60	144.953	59.9	1	2.44144e+06	2.15404e+06	2.61828e+06	2.21409e+06	2.3318e+06	1.33601e+06	1.76353e+06	1.9866e+06	2.01318e+06	1.87675e+06
M145T85	145.061	85.2	1.4	8.63242e+06	4.81012e+06	1.71476e+07	8.16146e+07	1.71378e+06	1.64645e+06	1.63484e+06	1.48585e+06	1.52961e+06	1.74487e+06
M146T35	146.024	35.4	0.6	988356	272921	256507	442696	558555	889691	1.12841e+06	1.1542e+06	352508	1.17066e+06
M146T423	145.923	423.2	7.1	9.7491e+06	2.64518e+06	1.23669e+07	1.138e+07	1.50465e+07	4.14075e+06	1.65954e+07	6.60732e+06	3.01284e+06	1.23023e+07
M146T448	145.923	447.8	7.5	8.17121e+06	1.20566e+07	1.9317e+07	2.49889e+07	2.82451e+07	4.67109e+06	8.26081e+06	1.08601e+07	1.35714e+07	2.96746e+06
M146T46	146.044	45.9	0.8	3.39947e+08	3.39009e+08	4.22267e+08	4.6647e+08	3.59791e+08	2.84013e+08	3.71509e+08	2.91319e+08	4.10989e+08	3.22948e+08
M146T49	146.064	48.9	0.8	3.25304e+07	2.03741e+07	5.03685e+07	7.10024e+07	2.88939e+07	244957	2.6919e+06	6.09656e+06	8.82406e+06	3.0296e+07
M146T51	145.949	50.9	0.8	2.17537e+06	1.33135e+06	265761	287689	1.25576e+07	1.41559e+07	2.06195e+07	8.77076e+06	7.26288e+06	3.17955e+06
M147T102	146.96	101.5	1.7	2.50127e+06	4.7831e+06	8.49346e+06	1.73706e+07	5.93683e+06	6.76086e+07	2.38479e+07	2.02572e+07	7.86265e+06	4.09256e+07
M147T116	146.96	115.7	1.9	2.28257e+06	2.14308e+06	1.08424e+07	3.78341e+06	5.52034e+06	3.12239e+07	2.32761e+07	6.78607e+06	6.62227e+06	3.13212e+07
M147T127	146.96	126.8	2.1	1.98332e+06	1.96879e+06	3.30734e+06	4.19754e+06	5.68663e+06	1.96665e+07	6.36321e+06	4.10285e+07	7.02213e+06	2.29988e+07
M147T137	146.96	136.8	2.3	1.56744e+06	1.86667e+06	1.56026e+07	3.85894e+06	1.89078e+07	2.49271e+07	6.41382e+07	5.27022e+06	5.77738e+06	1.26989e+07
M147T156	146.96	155.7	2.6	1.95381e+06	6.73855e+06	7.29975e+06	4.87044e+07	3.35814e+07	3.06452e+07	7.50234e+06	3.59335e+07	2.29561e+07	1.79846e+07
M147T169	146.96	169.1	2.8	2.07658e+06	2.55572e+06	2.55467e+07	5.03832e+06	1.75529e+07	2.41006e+07	8.60955e+07	2.55361e+07	2.28334e+07	3.48437e+07
M147T180	146.959	179.9	3	4.62667e+06	2.13446e+06	1.27035e+07	1.21974e+07	4.98331e+06	2.68337e+07	5.74563e+06	1.79374e+07	3.12835e+07	5.53735e+06
M147T193	146.96	193.2	3.2	2.19544e+06	1.80841e+07	4.02463e+06	4.77466e+06	2.25204e+07	6.79367e+06	6.87045e+06	1.87817e+07	3.81846e+07	2.12048e+07
M147T208	146.96	208.2	3.5	1.80942e+06	2.08576e+06	2.45125e+07	3.29632e+06	4.64635e+06	4.86499e+06	4.95171e+06	2.32232e+07	1.91013e+07	4.95962e+06
M147T214	146.96	214.4	3.6	2.13144e+06	2.39989e+06	3.18479e+06	2.49519e+07	2.48708e+07	5.03589e+06	1.19638e+07	5.10209e+06	5.12686e+06	1.18177e+07
M147T225	146.96	225.2	3.8	6.6641e+06	2.58558e+06	9.63511e+06	4.20434e+06	1.79992e+07	4.75827e+07	5.90886e+06	4.84873e+07	5.69801e+07	6.19206e+06
M147T239	146.96	238.6	4	2.35587e+06	1.28877e+07	1.0179e+07	8.74898e+06	1.59737e+07	4.02693e+06	1.33524e+07	3.85841e+06	3.92095e+06	3.9502e+06
M147T256	146.961	256	4.3	4.78959e+06	3.17656e+06	1.04109e+07	4.18168e+06	2.91983e+06	4.88724e+06	2.48871e+07	5.02745e+07	4.71578e+06	2.35164e+07
M147T289	146.965	289.5	4.8	4.90448e+06	1.6127e+07	5.08079e+06	1.36702e+07	3.3715e+07	4.69515e+06	1.2564e+07	6.61186e+06	4.21796e+06	6.24141e+06
M147T308	146.965	308.1	5.1	6.82404e+06	4.32833e+07	7.30876e+06	3.07909e+07	1.5979e+07	4.08941e+07	3.36416e+07	3.31639e+07	2.5756e+07	8.06393e+06
M147T320	146.965	320.2	5.3	1.13113e+08	5.3201e+07	5.86086e+07	1.62671e+07	7.95938e+06	5.91471e+07	5.82993e+07	7.09944e+07	2.64103e+07	6.36551e+07
M147T333	146.965	332.8	5.5	5.89305e+06	3.38691e+07	4.29704e+07	6.6949e+07	1.16782e+07	6.31353e+07	6.12802e+07	1.67827e+07	9.7635e+07	5.71382e+07
M147T343	146.965	342.7	5.7	3.6874e+06	1.63907e+07	3.11686e+07	1.22619e+07	1.44469e+08	1.36069e+07	4.70703e+07	5.02053e+07	1.23567e+07	3.97468e+07
M147T44	147.029	43.8	0.7	1.74781e+08	1.83165e+08	1.81188e+08	4.16831e+08	4.78358e+08	2.53905e+08	3.99518e+08	2.26405e+08	3.08124e+08	1.05356e+08
M147T46	147.048	45.9	0.8	1.53269e+07	1.82614e+07	1.93482e+07	2.27838e+07	1.702e+07	1.37887e+07	1.73046e+07	1.35628e+07	1.98167e+07	1.48712e+07
M147T49	146.965	49.3	0.8	3.24715e+06	7.55705e+06	2.38065e+06	6.08531e+06	8.86098e+06	4.0177e+06	7.15798e+06	5.23676e+06	4.70323e+06	3.79836e+06
M147T51	147.065	50.7	0.8	8.82064e+06	8.42483e+06	1.00717e+07	2.21242e+07	1.14366e+07	3.26279e+06	2.70731e+06	5.28295e+06	2.82745e+06	9.99883e+06
M147T68	146.96	67.5	1.1	1.97506e+06	2.07571e+06	4.03125e+06	8.28538e+06	8.49287e+06	1.16998e+07	2.31367e+07	3.11135e+06	1.50146e+07	1.43149e+07
M147T72	147.065	71.8	1.2	1.9588e+06	2.1066e+06	325518	1.79378e+06	1.53844e+06	1.83415e+06	355651	378469	1.84174e+06	1.27363e+06
M147T78	146.96	78.5	1.3	2.39646e+06	2.28949e+06	4.17001e+06	9.88053e+06	1.57675e+07	4.05374e+06	4.23841e+06	1.44436e+07	1.18388e+07	3.07083e+07
M147T83	147.044	83.1	1.4	1.86399e+06	4.89723e+06	2.6756e+06	2.05064e+07	3.98695e+06	1.97936e+06	1.17183e+06	2.36078e+06	3.78978e+06	1.44041e+06
M147T90	146.96	90	1.5	1.89472e+06	1.81477e+06	1.01701e+07	2.91104e+06	6.32371e+07	4.80512e+06	4.60792e+06	1.58492e+07	5.18396e+06	5.01444e+06
M148T44	148.032	43.9	0.7	7.77307e+06	7.59331e+06	7.07558e+06	2.17911e+07	2.29583e+07	1.3551e+07	2.11851e+07	1.00605e+07	1.46916e+07	4.82748e+06
M148T54	148.043	53.8	0.9	1.25091e+08	1.3722e+08	2.86832e+08	1.36037e+08	6.01526e+07	7.30664e+06	1.49569e+07	1.62106e+07	4.90163e+07	3.35539e+07
M148T71	148.043	71.4	1.2	1.01024e+08	1.18324e+08	2.2801e+08	1.08434e+08	4.61849e+07	6.19103e+06	1.12413e+07	1.39749e+07	4.64507e+07	2.88102e+07
M149T37	148.949	36.9	0.6	225205	1.98154e+06	1.58159e+06	2.6237e+06	1.37806e+06	3.14439e+06	2.91846e+06	2.97046e+06	2.91764e+06	2.85787e+06
M149T374	149.009	373.8	6.2	1.83617e+07	1.47731e+07	1.51218e+07	1.39456e+07	1.38007e+07	1.27158e+07	1.42435e+07	1.30727e+07	1.25747e+07	1.11022e+07
M149T43_1	148.96	43.3	0.7	3.31688e+06	3.48914e+06	1.00112e+08	1.33078e+06	7.71569e+06	9.74372e+06	4.27776e+06	9.87632e+07	6.63504e+06	1.49009e+08
M149T43_2	149.008	43.3	0.7	9.22908e+08	1.06202e+09	4.73599e+08	4.12441e+08	1.65264e+09	1.96201e+09	1.1367e+09	4.36833e+08	1.50878e+09	6.91372e+08
M149T43_3	149.056	43.4	0.7	2.78291e+06	3.22617e+06	281267	1.37647e+06	6.93757e+06	9.00435e+06	4.61457e+06	55021.8	6.40325e+06	2.77132e+06
M149T48	149.044	48.3	0.8	1.18569e+08	1.25028e+08	1.23953e+08	1.6509e+08	2.03912e+08	1.24476e+08	1.1024e+08	8.56838e+07	1.18279e+08	9.43136e+07
M149T71	149.045	71.3	1.2	5.17067e+06	5.6178e+06	1.12632e+07	5.55757e+06	2.56838e+06	398278	418478	379104	9.43369e+06	1.76385e+06
M150T256	150.001	255.7	4.3	1.03627e+06	1.10755e+06	1.34779e+06	969454	1.60886e+06	1.34464e+06	1.10701e+06	1.03867e+06	756117	1.25448e+06
M150T373	150.008	373.2	6.2	1.38133e+06	1.11705e+06	1.45738e+06	1.06264e+06	881564	903055	642662	1.13154e+06	1.02469e+06	278919
M150T43	150.012	43.3	0.7	3.87576e+07	4.53544e+07	2.03235e+07	1.60694e+07	6.74723e+07	8.27152e+07	4.85217e+07	1.79502e+07	6.56847e+07	2.92075e+07
M150T48	150.048	48.4	0.8	3.40481e+06	4.6853e+06	1.28204e+06	1.9258e+06	1.032e+07	3.81802e+06	4.50286e+06	952361	5.32393e+06	1.2751e+06
M150T54	150.04	53.6	0.9	7.51937e+06	1.34e+06	1.25767e+07	7.87503e+06	3.26634e+06	4.45801e+06	7.01015e+06	4.30344e+06	1.17907e+06	4.28112e+06
M150T72	150.041	71.8	1.2	8.74801e+06	1.77272e+07	1.58454e+07	1.14819e+07	8.52629e+06	9.9766e+06	1.65582e+07	1.1905e+07	1.14734e+07	1.06431e+07
M151T223	151.04	223.3	3.7	1.888e+07	2.12725e+07	2.54372e+07	2.60009e+07	2.33583e+07	5.95473e+07	4.93508e+07	2.48111e+07	2.75766e+07	2.50669e+07
M151T37	150.946	37.4	0.6	98231.3	209684	287307	1.14259e+06	670118	1.36686e+06	317438	1.17176e+06	313374	330287
M151T43	151.012	43.3	0.7	9.3051e+06	1.0153e+07	3.82022e+06	3.84106e+06	1.83598e+07	2.16281e+07	1.03978e+07	3.52738e+06	1.51587e+07	7.56688e+06
M151T52	151.06	51.8	0.9	1.33753e+07	1.63041e+07	1.13102e+07	2.53137e+07	1.42976e+07	1.79288e+07	1.71358e+07	1.34224e+07	1.23437e+07	1.73793e+07
M151T72_1	151.025	71.8	1.2	1.20802e+06	1.18422e+06	1.56477e+06	2.84775e+06	1.4026e+07	852740	1.27626e+06	2.57806e+06	1.75425e+06	1.94585e+06
M151T72_2	151.044	71.9	1.2	299680	484649	469969	746487	252454	601890	765063	584259	492212	486220
M152T223	152.043	223.3	3.7	1.80579e+06	1.89105e+06	1.80806e+06	2.40986e+06	1.94299e+06	4.31014e+06	3.933e+06	1.72031e+06	2.11984e+06	2.01494e+06
M152T275	152.034	275.5	4.6	1.02058e+07	9.26923e+06	9.30802e+06	9.9842e+06	8.03549e+06	6.45885e+06	1.15781e+07	8.89223e+06	5.4635e+06	9.40329e+06
M153T190_1	152.968	190.1	3.2	207207	1.26409e+06	741105	1.32516e+06	282509	1.19085e+06	2.56921e+06	998434	554953	672913
M153T190_2	153.018	189.9	3.2	4.231e+07	2.97474e+08	1.55095e+08	2.57108e+08	7.14642e+07	2.32441e+08	4.97369e+08	2.28367e+08	1.12565e+08	1.38032e+08
M153T190_3	153.068	189.8	3.2	238210	2.33286e+06	2.1485e+06	1.37188e+06	237623	1.73099e+06	2.20659e+06	1.31626e+06	1.11047e+06	3.99148e+06
M153T275	153.038	275.4	4.6	370811	363310	512464	318835	256549	354587	513926	444209	328732	312544
M153T314	152.995	313.7	5.2	1.64852e+06	2.85602e+06	2.35915e+06	2.14133e+06	1.99031e+06	2.76967e+06	3.67123e+06	1.32236e+06	2.03616e+06	1.65723e+06
M153T328	152.995	328	5.5	1.23267e+06	2.13674e+06	1.97787e+06	1.86852e+06	1.24494e+06	1.87973e+06	2.5644e+06	1.50994e+06	2.13177e+06	1.90394e+06
M153T73	153.018	73.4	1.2	490624	4.56676e+06	1.99302e+06	4.05021e+06	456249	2.77319e+06	4.87099e+06	2.39462e+06	3.30187e+06	1.87332e+06
M154T110	154.061	109.5	1.8	2.95536e+07	2.43947e+07	4.27374e+07	1.8811e+07	1.68257e+07	1.22468e+07	1.69512e+07	8.1492e+06	8.70271e+06	7.36056e+06
M154T115	154.087	115.4	1.9	510791	590278	748533	586439	382193	2.14719e+06	3.26979e+06	1.79938e+06	637075	610283
M154T190	154.022	189.9	3.2	3.11346e+06	2.25435e+07	1.16536e+07	1.89861e+07	5.22832e+06	1.76555e+07	3.71408e+07	1.67441e+07	8.16046e+06	1.04538e+07
M154T289	153.868	288.6	4.8	2.76587e+06	2.62861e+06	6.4789e+06	9.95069e+06	6.41427e+06	1.83999e+07	1.92427e+06	2.14062e+06	1.96604e+06	2.1798e+06
M154T313	153.869	312.9	5.2	2.51165e+07	3.94453e+06	1.48729e+07	2.83724e+06	6.38647e+06	4.43208e+06	2.18462e+06	4.41835e+06	8.32569e+06	1.04517e+07
M154T329	153.869	328.6	5.5	7.42777e+06	6.20652e+07	1.90194e+06	3.89169e+07	3.61217e+06	1.2508e+07	2.49207e+07	6.46684e+06	6.01094e+06	4.19423e+06
M154T34	153.868	34.4	0.6	571667	496670	566881	1.59701e+06	2.193e+06	3.2685e+06	1.10536e+06	1.21003e+06	1.09315e+06	2.31608e+06
M154T51	154.061	51.4	0.9	1.31319e+09	7.93485e+08	1.86618e+09	1.54382e+09	7.93108e+08	6.86115e+08	7.88875e+08	4.42976e+08	3.95031e+08	5.20096e+08
M154T53_1	154.011	52.7	0.9	5.65086e+06	3.21198e+06	8.84638e+06	4.06242e+06	3.47976e+06	3.60958e+06	3.50042e+06	1.94921e+06	194845	2.7263e+06
M154T53_2	154.112	52.6	0.9	3.14857e+06	3.00874e+06	6.59167e+06	3.69862e+06	3.78351e+06	2.81737e+06	3.49626e+06	2.31744e+06	1.76904e+06	2.74624e+06
M154T71	154.011	70.9	1.2	388821	438485	469870	491343	1.74168e+06	981040	1.06972e+06	337369	370187	772798
M154T75	153.936	75.2	1.3	188086	25816.4	341436	22461.3	248871	527810	835674	482375	202217	145735
M154T83	154.061	82.8	1.4	1.52375e+07	6.65547e+07	7.14104e+07	7.15115e+07	5.27461e+07	8.75425e+06	1.01077e+07	5.28489e+06	3.93146e+06	6.04143e+06
M155T109	155.064	109.5	1.8	1.97185e+06	1.71337e+06	2.70456e+06	1.09064e+06	1.43062e+06	772854	1.04299e+06	189409	218618	188658
M155T190	155.023	189.9	3.2	254355	2.00876e+06	1.1132e+06	1.94083e+06	441770	1.69296e+06	3.57561e+06	1.803e+06	793596	1.09971e+06
M155T247	155.107	247	4.1	188931	173829	325735	552069	158939	443008	585049	479317	646849	184510
M155T293	154.918	293.3	4.9	4.18314e+07	1.78612e+07	3.13461e+06	4.47539e+06	1.43958e+07	5.45997e+06	7.30924e+06	1.31168e+07	1.12234e+07	1.33207e+07
M155T307	154.918	306.9	5.1	1.98201e+06	9.58899e+06	8.88013e+06	8.18083e+06	2.90994e+06	6.76268e+06	7.65985e+06	8.25596e+06	4.45393e+06	1.74789e+06
M155T32	154.918	32.1	0.5	2.77194e+06	1.76086e+06	1.87263e+06	1.70791e+06	2.48248e+06	1.45965e+06	1.29205e+06	2.28933e+06	1.32556e+06	1.10434e+06
M155T35	154.898	35.2	0.6	1.36231e+06	93218.6	911206	284473	451645	283107	561640	52814.6	496199	510939
M155T38	154.918	37.7	0.6	2.94564e+06	2.67962e+06	2.06739e+06	1.86462e+06	325804	1.23235e+06	1.12104e+06	287801	1.01851e+06	1.17545e+06
M155T47	154.927	47.3	0.8	1.7098e+06	249452	294281	3.36183e+06	2.76994e+06	2.25975e+06	3.00641e+06	3.02802e+06	2.31534e+06	2.90226e+06
M155T51	155.065	51.4	0.9	8.10553e+07	4.48378e+07	1.14066e+08	9.9169e+07	4.84039e+07	4.21468e+07	4.52056e+07	2.7482e+07	1.49956e+07	3.24239e+07
M155T65	155.065	65	1.1	6.97562e+06	2.00445e+07	1.00059e+07	6.00348e+06	4.90993e+06	3.68085e+06	1.12752e+07	1.82443e+06	8.98578e+06	2.22606e+07
M156T313	155.865	313	5.2	1.13661e+07	2.22186e+06	5.53787e+06	1.65782e+06	6.87779e+06	2.48822e+06	1.21315e+06	1.36049e+06	3.45788e+06	4.33994e+06
M156T32	155.865	31.7	0.5	946516	310080	340044	102978	147540	217790	184144	781628	150477	689442
M156T327	155.865	326.8	5.4	6.30652e+06	3.60168e+07	3.66012e+06	3.9061e+06	2.43119e+06	2.29794e+06	1.51381e+07	1.63906e+07	3.43729e+06	3.23506e+06
M156T37	155.865	37.2	0.6	528502	337326	298134	100817	189661	2.27087e+06	257249	925604	1.42533e+06	833109
M156T49	156.029	49.4	0.8	5.61083e+07	4.63512e+07	2.68502e+07	3.83112e+07	4.90159e+07	3.80237e+07	1.37729e+07	1.38315e+07	2.25379e+07	1.08644e+07
M156T52	156.065	52.2	0.9	7.16864e+06	1.19799e+06	1.68043e+07	5.90354e+06	1.76222e+06	4.19228e+06	5.52699e+06	9.34048e+06	5.012e+06	1.52461e+06
M156T62	156.076	61.7	1	6.14924e+06	2.68787e+06	1.4086e+07	4.78508e+06	1.43512e+07	2.3851e+06	5.4228e+06	2.20009e+06	1.60836e+06	3.97275e+06
M157T110	157.061	110	1.8	5.63919e+07	2.50365e+07	4.66614e+07	7.38457e+06	3.36671e+07	2.77722e+07	1.93234e+07	2.92247e+06	1.01506e+07	4.82734e+06
M157T127	157.061	126.6	2.1	3.85834e+06	1.04668e+07	9.53818e+06	2.50433e+07	1.06338e+07	2.77089e+06	1.08309e+07	1.07138e+06	1.22312e+06	1.03566e+06
M157T141	157.061	141.4	2.4	1.77118e+07	1.08197e+07	2.83504e+06	2.99545e+06	1.70975e+06	2.30393e+07	4.66166e+06	741978	892720	7.13797e+06
M157T157	157.061	157.2	2.6	7.88683e+06	7.76089e+06	992042	4.71858e+06	855185	1.41837e+06	782046	2.19743e+06	522175	437752
M157T32	156.894	32.3	0.5	1.1715e+06	933677	437117	154191	727112	313818	401588	314830	90016.6	82347.5
M157T33	156.915	33.5	0.6	928781	455997	1.24764e+06	1.15056e+06	477501	740116	112601	653829	331940	365496
M157T50_1	157.009	50.3	0.8	4.44637e+07	3.57775e+07	2.86144e+07	3.29933e+07	2.56093e+07	3.44531e+07	1.56959e+07	1.32428e+07	1.42658e+07	1.39457e+07
M157T50_2	157.061	50.3	0.8	7.77379e+09	6.70129e+09	6.01258e+09	6.16034e+09	4.73735e+09	5.94532e+09	3.03772e+09	2.40921e+09	2.73245e+09	2.722e+09
M157T50_3	157.113	50.3	0.8	3.89791e+07	3.48741e+07	2.82672e+07	2.88426e+07	2.4986e+07	2.87096e+07	1.63752e+07	1.14784e+07	1.5079e+07	1.35995e+07
M157T52	157.036	51.7	0.9	4.48011e+07	9.54857e+07	7.32848e+07	1.18862e+08	4.18831e+07	1.49499e+07	1.06298e+07	1.53561e+07	5.04534e+07	1.96501e+07
M157T67	157.011	66.5	1.1	3.28928e+06	5.9294e+06	3.85592e+06	5.29966e+06	4.72271e+06	5.93716e+06	5.27799e+06	5.42785e+06	6.23019e+06	6.67005e+06
M157T72	157.05	71.9	1.2	7.1525e+06	9.62261e+06	6.67496e+06	4.2873e+06	6.9861e+06	4.93781e+06	6.63847e+06	5.10708e+06	5.79985e+06	3.8556e+06
M157T73	157.061	72.6	1.2	6.3425e+08	6.68471e+08	3.12435e+08	3.84537e+08	1.16315e+08	6.6829e+08	3.5943e+08	3.61277e+07	3.46712e+08	2.68904e+08
M157T83	157.061	83.3	1.4	9.34614e+07	6.01895e+07	7.37997e+07	2.77211e+07	2.22434e+07	3.20574e+07	1.5282e+07	1.97832e+06	1.92889e+07	2.0126e+07
M157T94	157.061	93.7	1.6	1.15853e+07	3.52765e+07	9.39863e+06	5.56593e+07	4.01808e+07	4.2379e+07	2.00324e+07	2.44922e+06	1.95596e+07	2.67457e+06
M158T412	157.918	412	6.9	3.47771e+06	3.4217e+06	3.1836e+06	2.3915e+07	1.12068e+07	2.066e+07	1.34986e+07	4.85986e+06	1.00667e+07	6.45096e+06
M158T424	157.918	423.5	7.1	2.78916e+06	2.93197e+06	3.15566e+06	3.01726e+06	1.54114e+07	1.60022e+07	1.25419e+07	1.64836e+06	1.01381e+07	1.91226e+07
M158T448	157.918	448.1	7.5	0	0	0	6.09898e+06	1.14724e+07	2.65512e+07	6.15777e+06	7.43367e+06	2.83532e+07	1.35668e+07
M158T45	158.081	44.9	0.7	1.9236e+07	1.99612e+07	2.92176e+07	2.82891e+07	2.54855e+07	2.10833e+07	1.85537e+07	1.56891e+07	1.8514e+07	2.90153e+07
M158T47	158.044	46.8	0.8	2.72056e+08	3.30485e+08	2.63833e+08	2.37823e+08	2.13597e+08	1.99061e+08	1.21367e+08	9.99064e+07	1.819e+08	1.05051e+08
M158T50	158.064	50.3	0.8	5.07924e+08	4.36822e+08	3.76362e+08	3.93516e+08	3.0567e+08	3.93281e+08	1.96611e+08	1.52415e+08	1.66761e+08	1.75938e+08
M158T72	158.053	72.1	1.2	380898	589880	405521	1.61913e+06	450549	281564	1.54692e+06	254055	1.75225e+06	1.60202e+06
M159T110	159.09	110.1	1.8	954403	1.24057e+06	2.27069e+06	760203	854431	927297	1.2804e+06	840809	1.50248e+06	425003
M159T127	158.975	126.7	2.1	5.69194e+07	2.7226e+08	5.26006e+08	1.06704e+08	5.17594e+07	9.32263e+07	5.9243e+07	5.07595e+07	1.00201e+08	4.72896e+07
M159T159	158.975	158.8	2.6	1.642e+08	1.7069e+08	2.88428e+07	9.80924e+07	3.82708e+08	1.0076e+08	2.84574e+08	9.29849e+07	9.90079e+07	1.21204e+07
M159T180	158.975	179.7	3	1.00952e+08	9.31914e+07	2.55346e+07	4.83248e+07	2.7774e+07	8.49201e+07	2.91984e+07	5.96909e+07	1.20075e+08	2.45921e+07
M159T190	158.975	190.2	3.2	1.75296e+07	1.10773e+08	2.70645e+07	1.57586e+08	2.85528e+07	8.86625e+07	1.20689e+08	5.64578e+07	7.72826e+07	1.35122e+08
M159T227	158.846	227.1	3.8	9.14116e+06	1.10638e+07	1.16581e+07	8.89582e+06	5.91229e+06	1.55048e+07	3.16962e+06	4.31816e+06	2.30905e+06	2.02403e+06
M159T230	158.975	229.5	3.8	2.82404e+08	8.47259e+07	4.09063e+08	6.54605e+07	3.34586e+07	9.71513e+07	5.22864e+07	2.9304e+07	1.59039e+08	1.84645e+08
M159T239	158.846	238.8	4	1.40686e+07	1.81332e+07	5.67517e+06	2.86334e+06	1.82716e+07	1.3191e+06	9.66762e+06	1.52166e+06	7.01318e+06	1.60433e+06
M159T251	158.846	250.6	4.2	1.04953e+07	1.02195e+07	1.07002e+07	1.28019e+07	8.81853e+06	1.52429e+06	4.57345e+06	6.16876e+06	3.42328e+06	2.41363e+06
M159T252	158.975	251.9	4.2	1.59115e+07	9.71906e+07	2.49506e+07	6.44045e+07	2.77112e+07	1.01518e+08	2.61557e+07	1.56474e+08	7.99339e+07	1.11121e+08
M159T265	158.846	264.9	4.4	8.0606e+06	1.63785e+07	1.32407e+07	7.72747e+06	9.88638e+06	4.11425e+06	3.70057e+06	800696	5.0602e+06	653997
M159T292	158.975	292.4	4.9	5.40094e+06	9.16614e+06	8.1581e+06	8.4594e+06	5.16742e+07	8.25121e+06	1.92075e+07	8.56686e+06	2.01562e+07	1.66859e+07
M159T320	158.976	320.2	5.3	1.19254e+08	7.02882e+07	1.21159e+08	8.82384e+07	4.1905e+07	1.15617e+08	1.32139e+07	9.24073e+07	1.21653e+07	3.61922e+07
M159T41	159.01	41.2	0.7	1.61522e+06	3.06859e+06	3.85623e+06	617294	4.28663e+06	534265	3.97633e+06	1.31697e+06	820057	1.07721e+06
M159T44	159.029	44.3	0.7	3.24777e+07	3.77836e+07	2.24372e+07	3.25802e+07	4.77318e+07	4.49998e+07	5.14594e+07	3.07205e+07	2.55049e+07	2.6257e+07
M159T47	159.048	46.8	0.8	1.65378e+07	1.8292e+07	1.57665e+07	1.26584e+07	1.41138e+07	1.05156e+07	6.57342e+06	3.7993e+06	9.33449e+06	6.13928e+06
M159T51_1	159.066	51	0.8	6.57323e+07	5.09258e+07	4.39783e+07	4.62678e+07	4.68658e+07	4.0595e+07	2.41465e+07	2.00832e+07	4.90803e+07	2.06036e+07
M159T51_2	159.077	50.6	0.8	6.1324e+06	7.84682e+06	1.78272e+06	1.04398e+07	1.16943e+07	9.0221e+06	5.01334e+06	4.19697e+06	6.82846e+06	3.74035e+06
M159T82	158.978	82.2	1.4	9.66546e+07	1.62492e+08	1.9031e+08	1.75141e+08	7.19855e+08	1.70113e+08	9.46017e+08	2.10444e+08	9.10973e+08	9.78071e+08
M159T89	159.102	89.4	1.5	803822	1.87669e+06	777047	1.26256e+06	1.06153e+06	2.77914e+06	1.9108e+06	1.4933e+06	1.49523e+06	1.33325e+06
M160T126	159.978	126.1	2.1	6.0994e+06	2.15589e+07	2.68763e+06	2.42671e+06	2.90312e+06	3.06961e+07	1.16088e+07	2.65602e+06	3.70523e+06	1.09695e+07
M160T157	159.978	157.1	2.6	2.09295e+06	3.08494e+06	1.04944e+07	3.21442e+06	3.57991e+06	2.72743e+07	1.40838e+07	9.98244e+06	1.27157e+07	1.03668e+07
M160T179	159.978	179.1	3	2.68747e+06	3.77435e+06	3.97262e+06	4.13431e+07	1.70599e+07	1.48527e+07	1.80487e+07	2.7737e+07	2.17474e+07	1.16423e+07
M160T228	159.978	227.5	3.8	2.81617e+07	3.03817e+06	3.0044e+06	2.82513e+06	3.14928e+06	3.14909e+06	9.32574e+06	6.99795e+06	5.79833e+07	9.07031e+06
M160T293	159.978	293.2	4.9	458040	705557	679299	1.81379e+06	706572	5.14055e+06	4.1833e+06	2.29694e+06	2.36013e+06	3.05479e+06
M160T48	160.061	47.8	0.8	3.16082e+07	3.58303e+07	2.85903e+07	4.14501e+07	4.25404e+07	2.12159e+07	2.36138e+07	1.909e+07	3.0679e+07	2.44274e+07
M160T81	159.978	81.1	1.4	9.23115e+06	1.62238e+07	1.81876e+07	1.15287e+07	9.11591e+07	2.33224e+07	1.02201e+08	1.11903e+08	1.06397e+08	8.08502e+07
M161T103	160.841	103.2	1.7	1.12261e+07	2.18598e+07	1.20519e+07	1.1654e+06	1.48196e+07	4.38917e+06	1.18602e+07	2.07515e+07	3.93917e+06	2.94814e+06
M161T110	160.896	110.3	1.8	146158	93728.7	82365.1	373660	351679	515499	351624	275723	131640	98775.7
M161T112	161.042	111.8	1.9	5.75243e+07	1.30447e+08	5.60092e+07	5.3376e+07	9.94515e+07	1.07472e+08	1.17877e+08	1.31374e+08	1.33962e+08	4.40408e+07
M161T132	160.841	132.1	2.2	1.60329e+08	5.19999e+07	1.65676e+08	1.95884e+07	2.83746e+07	9.46963e+07	1.46938e+07	1.00781e+07	1.03696e+07	8.46941e+06
M161T157	161.042	157.3	2.6	4.56647e+07	1.27497e+08	4.34257e+07	4.38255e+07	1.01889e+08	1.96225e+08	6.34466e+07	1.036e+08	1.2469e+08	3.59023e+07
M161T161	160.975	160.6	2.7	3.25396e+07	3.77415e+07	1.20741e+07	1.68307e+07	2.19854e+07	1.43622e+07	2.19648e+07	2.59548e+07	2.54159e+06	3.0343e+07
M161T179	160.975	178.5	3	3.4948e+07	3.49229e+07	3.22117e+07	9.38648e+06	1.25066e+07	1.57785e+07	2.86216e+07	1.14275e+07	2.13409e+07	2.52892e+07
M161T195	160.841	195	3.2	3.36737e+08	3.90077e+08	5.01802e+08	5.69395e+08	2.42596e+08	2.86815e+08	5.61219e+07	5.64703e+07	3.88622e+07	3.27169e+07
M161T209	161.042	208.6	3.5	2.98916e+07	1.94967e+08	2.90742e+07	2.70311e+07	7.68287e+07	1.75961e+08	2.38492e+07	6.38891e+07	7.44831e+07	2.1865e+07
M161T219	160.975	218.9	3.6	5.43359e+07	5.12979e+07	4.99835e+07	1.68409e+07	7.90579e+06	1.07142e+07	1.78924e+07	3.92944e+07	3.93013e+07	1.33409e+07
M161T227	160.841	227.1	3.8	2.36186e+08	2.67082e+08	6.99148e+08	3.91349e+08	3.91343e+07	9.64552e+07	7.49883e+07	2.03107e+08	5.23983e+07	4.76757e+07
M161T237	160.975	236.8	3.9	6.0203e+07	2.53124e+07	5.13752e+07	5.84586e+06	5.09091e+07	4.86092e+07	1.51058e+07	4.34236e+07	1.34314e+07	4.37808e+07
M161T239	160.841	238.5	4	2.2867e+08	2.95168e+08	5.06803e+07	4.77696e+07	4.06136e+08	6.70471e+07	9.47623e+07	1.65656e+07	6.71038e+07	5.51314e+07
M161T251	160.841	251.4	4.2	1.91903e+08	3.84225e+08	4.63771e+07	5.53611e+07	9.7353e+07	2.44271e+07	7.60188e+07	8.92118e+07	5.78811e+07	5.93651e+07
M161T265	160.841	264.6	4.4	1.19298e+08	4.33526e+07	2.93071e+07	1.38083e+08	1.38779e+08	1.99517e+07	6.4208e+07	1.33096e+07	1.16446e+07	4.6141e+07
M161T272_1	160.841	272.4	4.5	7.50955e+07	1.22983e+08	2.31918e+08	1.19467e+08	2.02121e+07	2.91363e+08	5.07032e+07	9.09538e+07	1.32219e+08	3.2441e+07
M161T272_2	161.042	271.7	4.5	2.05208e+08	1.01817e+08	2.26567e+08	1.00711e+08	3.55199e+07	5.66849e+08	9.91423e+07	3.09315e+07	3.99951e+07	3.12566e+07
M161T288	160.841	287.9	4.8	6.749e+07	2.41721e+07	1.94878e+07	6.90676e+07	6.98499e+07	1.08185e+07	3.68438e+07	3.25957e+07	8.19017e+06	2.81488e+07
M161T298_1	160.975	297.5	5	4.05844e+07	4.59369e+06	3.20812e+07	2.81817e+07	3.27222e+07	2.45338e+06	2.56761e+07	2.59737e+06	2.71108e+07	3.88237e+06
M161T298_2	161.042	298.3	5	1.97652e+08	2.38038e+07	5.5268e+07	1.35552e+08	5.30245e+07	7.4261e+07	2.19673e+08	6.97646e+07	4.12571e+07	1.17844e+08
M161T311	161.042	311.3	5.2	2.12781e+08	1.04964e+08	1.36845e+08	9.00589e+07	1.03487e+09	1.18154e+08	4.23399e+07	6.41055e+07	6.79653e+07	1.4082e+08
M161T316	160.841	316.4	5.3	4.00929e+07	7.75324e+07	2.76629e+08	1.34957e+07	6.82526e+07	9.62235e+07	1.0957e+08	6.31185e+07	1.11697e+07	4.16745e+07
M161T333	160.841	333.5	5.6	1.03093e+07	4.06463e+06	5.35739e+06	3.70378e+07	1.80734e+07	1.05414e+07	3.5841e+06	2.99237e+06	8.74239e+06	6.42348e+06
M161T36	160.841	36	0.6	2.90177e+06	5.64153e+06	4.79829e+06	4.82705e+06	2.68049e+06	1.74701e+06	1.70147e+06	2.20277e+06	2.16464e+06	1.41688e+06
M161T371	161.042	370.9	6.2	7.94573e+07	7.50499e+07	5.13271e+08	1.94658e+08	1.38655e+08	5.88596e+08	5.10187e+08	6.6551e+07	4.06104e+08	2.9313e+08
M161T385	161.043	384.6	6.4	1.33874e+07	1.05816e+08	2.47032e+07	7.60419e+07	8.26929e+07	1.85316e+07	1.97528e+07	5.59209e+07	1.48141e+07	1.85231e+07
M161T404	161.043	403.7	6.7	8.81155e+06	1.15339e+07	3.32337e+07	4.65936e+07	3.56216e+07	1.33796e+07	3.23219e+07	2.56462e+07	2.85041e+07	3.10937e+07
M161T41	161.005	41.2	0.7	961899	1.18966e+06	1.04822e+07	190963	623083	1.13739e+07	661816	1.00448e+07	1.02678e+07	515689
M161T414	161.043	413.5	6.9	4.56494e+07	5.48858e+07	1.18411e+07	4.42722e+07	1.12364e+07	1.99098e+07	1.11168e+07	3.82604e+07	2.65001e+07	1.9855e+07
M161T422	161.043	422	7	7.86744e+06	5.07199e+07	2.26417e+07	1.59043e+07	5.31097e+07	2.98325e+07	6.2539e+07	1.57774e+07	1.93125e+07	1.98397e+07
M161T433	161.043	433.3	7.2	3.64785e+07	1.09136e+07	2.92249e+07	2.67249e+07	2.64421e+07	6.60167e+06	8.79718e+06	2.05001e+07	5.36738e+06	2.07301e+07
M161T443	161.043	442.8	7.4	9.66837e+06	3.69741e+07	1.61864e+07	1.04137e+07	2.08609e+07	2.29314e+07	2.26317e+07	1.26839e+07	2.01179e+07	3.07456e+07
M161T53	161.081	53	0.9	7.40988e+06	8.36118e+06	67162.9	1.83794e+07	4.78266e+06	2.88733e+06	241165	1.78673e+06	4.57125e+06	4.28576e+06
M161T72	161.081	71.8	1.2	6.55962e+06	9.32354e+06	819778	1.37126e+07	3.4445e+06	3.19091e+06	1.47379e+06	2.42407e+06	7.13326e+06	3.78982e+06
M161T80	160.975	80.5	1.3	2.52474e+08	2.51993e+08	2.4377e+08	2.44483e+08	1.52931e+07	2.15827e+08	1.12871e+08	1.19373e+08	1.15443e+08	1.78305e+07
M161T90	160.975	90.2	1.5	1.04464e+08	2.67221e+07	9.83817e+07	8.56725e+07	1.69336e+07	1.12173e+08	8.20382e+07	7.97665e+07	7.93614e+07	1.32658e+07
M162T118	162.054	118.4	2	1.77089e+06	1.38839e+06	1.39059e+06	1.6303e+06	3.39855e+06	3.42668e+06	3.79251e+06	1.50821e+06	1.50049e+06	1.49202e+06
M162T239	161.842	239.2	4	4.75754e+06	5.73143e+06	1.09208e+06	2.04248e+06	3.96296e+06	4.60906e+06	1.95252e+06	1.35728e+06	1.98686e+06	323295
M162T250	161.842	250.2	4.2	4.35891e+06	3.93879e+06	1.03328e+06	5.35644e+06	3.72471e+06	2.637e+06	1.35202e+06	1.28167e+06	412261	1.17771e+06
M162T397	161.913	397.3	6.6	4.96754e+06	2.38217e+06	2.72513e+06	1.20133e+07	5.24778e+06	2.40495e+07	2.21911e+07	4.57609e+06	5.21013e+06	2.55123e+07
M162T413	161.913	412.7	6.9	1.73582e+07	3.33994e+07	8.07362e+06	1.0334e+07	6.84233e+07	3.23698e+07	1.32986e+07	2.77509e+07	1.10602e+07	9.3436e+06
M162T423	161.913	423.2	7.1	4.49245e+06	6.71888e+06	1.15211e+07	7.11848e+07	6.36173e+07	7.26906e+07	6.86498e+07	3.8845e+07	4.11238e+07	8.38856e+07
M162T438	161.913	437.6	7.3	7.22937e+06	1.00326e+07	6.0738e+07	3.36056e+07	1.67543e+07	6.8172e+07	1.40572e+07	4.41485e+07	1.78838e+07	9.98735e+06
M162T448	161.913	447.9	7.5	3.85927e+07	5.29107e+07	1.07496e+07	2.6878e+07	8.5261e+07	3.48423e+07	8.383e+07	2.13769e+07	2.44005e+07	3.30442e+07
M162T53	162.076	53.4	0.9	1.70676e+06	2.95859e+06	5.50151e+06	5.81489e+06	3.0465e+06	103645	171863	2.54466e+06	1.57968e+06	1.7897e+06
M163T102	162.839	102.2	1.7	1.10519e+07	1.00964e+07	1.21747e+07	5.23927e+06	2.0956e+07	3.36238e+07	4.25882e+06	2.14029e+07	1.27914e+07	9.30049e+06
M163T128	162.839	127.7	2.1	1.65802e+08	2.5136e+08	1.62633e+08	2.01703e+07	1.93338e+07	6.33903e+07	2.06247e+07	3.04891e+07	1.50748e+07	1.24869e+07
M163T180	162.839	179.5	3	1.19569e+08	4.19467e+07	2.2351e+08	2.92393e+07	2.14705e+07	1.6007e+07	4.8673e+07	5.92325e+07	4.28222e+07	3.32559e+07
M163T195	162.839	195	3.2	3.12722e+08	7.28161e+08	1.36756e+08	1.76228e+08	2.6434e+08	2.78242e+08	7.94118e+07	5.24746e+07	5.8163e+07	1.39435e+07
M163T227	162.839	227.3	3.8	1.57518e+08	1.86914e+08	6.92814e+08	2.03546e+08	5.11902e+08	1.0004e+08	7.67832e+07	1.92588e+08	5.09324e+07	3.42201e+07
M163T238	162.838	237.7	4	2.18894e+08	4.55169e+08	4.61837e+07	8.09938e+07	3.47908e+07	1.96664e+07	8.59438e+07	1.52709e+07	6.17429e+07	9.88324e+07
M163T252	162.838	251.9	4.2	1.80139e+08	3.18956e+08	4.53923e+07	1.39303e+08	3.59276e+07	2.36821e+07	7.41026e+07	9.37155e+07	5.59172e+07	5.70697e+07
M163T264	162.839	264.1	4.4	1.21797e+08	4.06984e+07	8.1741e+07	1.30828e+08	1.32597e+08	1.83744e+07	6.29161e+07	1.25521e+07	1.07158e+07	4.00811e+07
M163T272	162.838	272.1	4.5	7.37493e+07	1.1827e+08	1.09641e+08	1.14143e+08	2.00874e+07	2.70246e+08	5.21947e+07	7.00276e+07	1.29147e+08	3.6896e+07
M163T288	162.838	287.7	4.8	5.713e+07	1.11087e+08	1.89874e+07	6.05637e+07	9.39013e+07	9.53342e+06	4.3078e+07	2.85922e+07	7.34603e+06	2.40061e+07
M163T32	162.838	31.8	0.5	0	0	3.49397e+06	2.31523e+06	1.88639e+06	1.70705e+06	1.13115e+06	0	0	949950
M163T322	162.839	322	5.4	3.1157e+07	6.90002e+07	1.53177e+07	1.30808e+07	2.09749e+07	1.29411e+08	1.11331e+08	1.5455e+07	9.16219e+07	1.67185e+07
M163T37_1	162.838	37.3	0.6	3.33431e+06	7.94424e+06	4.79258e+06	4.70509e+06	2.60378e+06	483207	1.42196e+06	2.08693e+06	1.34381e+06	1.21794e+06
M163T37_2	162.893	37.4	0.6	2.16807e+06	247770	787861	197089	848364	335142	514490	357618	664424	96320.5
M163T47	163.039	46.9	0.8	6.51408e+06	5.6445e+06	4.29928e+06	1.19007e+07	475575	2.23127e+06	3.25176e+06	4.10202e+06	583210	4.30674e+06
M163T48	163.06	48.3	0.8	5.95577e+06	5.46016e+06	465001	9.47685e+06	8.56267e+06	7.64545e+06	5.86119e+06	7.07401e+06	6.22336e+06	5.44114e+06
M163T49	162.939	49.4	0.8	1.1663e+07	2.75592e+06	1.74571e+07	1.55186e+07	4.50399e+07	1.86768e+07	3.98764e+07	1.41216e+07	3.18014e+06	5.34208e+06
M163T54	163.039	53.8	0.9	1.01069e+07	9.12613e+06	1.15509e+07	1.07684e+07	9.9413e+06	5.50351e+06	4.44225e+06	5.14028e+06	7.84756e+06	6.56148e+06
M163T72	162.902	72.1	1.2	2.09812e+06	2.24274e+06	2.57786e+06	2.66188e+06	2.22146e+06	3.12704e+06	6.05587e+06	5.70838e+06	2.36675e+06	2.83134e+06
M163T73	163.038	73.4	1.2	6.32839e+07	6.07139e+07	6.70429e+07	5.47788e+07	6.14234e+07	3.17205e+07	2.95263e+07	2.87125e+07	2.41192e+07	3.33229e+07
M164T227	163.839	226.7	3.8	1.28596e+06	1.4622e+06	1.51748e+07	3.0234e+06	2.81189e+06	6.94927e+06	467566	2.0026e+06	381265	321151
M164T239	163.839	239.2	4	4.30876e+06	6.02314e+06	999027	1.66668e+06	2.16174e+06	473271	3.78284e+06	683176	343122	286999
M164T250	163.839	250.1	4.2	4.02501e+06	3.45366e+06	937772	1.08235e+06	809986	1.24765e+06	1.96344e+06	3.55915e+06	332639	1.46237e+06
M164T264	163.839	264.2	4.4	2.59747e+06	3.91374e+06	1.72714e+06	1.22347e+07	2.09734e+06	353823	1.58374e+06	317223	1.02576e+06	253042
M164T50	164.037	50	0.8	1.3603e+07	1.26671e+07	1.4549e+07	1.24227e+07	6.30033e+06	3.71236e+06	5.63828e+06	9.10859e+06	1.1302e+07	1.34555e+07
M164T52	164.071	52.4	0.9	6.57855e+06	8.05591e+06	7.44432e+06	3.11062e+07	9.11923e+06	1.01106e+07	8.52192e+06	1.20898e+07	1.25549e+07	9.83204e+06
M164T72	164.071	71.7	1.2	7.66648e+06	1.03465e+07	8.99719e+06	5.53189e+06	1.06397e+07	8.38895e+06	1.06253e+07	1.73854e+06	1.99481e+06	1.0298e+07
M164T73_1	164.043	73.4	1.2	5.69151e+06	5.542e+06	5.82979e+06	4.83629e+06	5.40008e+06	2.60457e+06	2.67583e+06	2.72515e+06	2.26062e+06	2.96557e+06
M164T73_2	164.057	72.8	1.2	914427	865016	1.47192e+06	2.67001e+06	2.16981e+06	864081	809281	1.46336e+06	1.64607e+06	2.13887e+06
M164T83_1	164.016	83.4	1.4	337310	1.27771e+06	656743	5.59031e+06	920727	381041	303221	130582	826118	204149
M164T83_2	164.069	83.1	1.4	8.85007e+07	2.7803e+08	1.48439e+08	1.1553e+09	2.18377e+08	3.2792e+07	5.69039e+07	4.62121e+07	1.92747e+08	5.6483e+07
M164T83_3	164.126	83.4	1.4	380538	1.21042e+06	656427	5.1659e+06	899197	7.18863e+06	221461	166985	868749	226035
M165T103	164.835	102.5	1.7	5.2678e+06	7.04432e+06	726566	331383	3.83138e+06	1.31857e+06	1.0436e+06	1.35465e+06	4.49567e+06	2.67625e+06
M165T105	164.926	104.9	1.7	995943	2.23916e+06	3.3931e+06	1.27708e+06	1.68265e+06	2.08604e+06	7.39843e+06	1.5443e+07	2.21634e+06	7.74017e+06
M165T109	165.019	109	1.8	2.2754e+06	8.38132e+06	2.04844e+06	1.89746e+06	8.47544e+06	4.04847e+06	3.81177e+06	1.58265e+07	4.21638e+06	1.149e+06
M165T178	164.926	177.6	3	1.16426e+06	1.31615e+06	1.8126e+06	2.26648e+06	2.83782e+06	2.91748e+06	1.23015e+07	7.05898e+06	1.18677e+07	1.88403e+07
M165T180	164.835	179.8	3	4.66867e+07	6.60887e+07	4.42796e+07	4.66747e+07	6.78165e+06	1.78367e+07	1.5477e+07	1.04222e+07	3.30497e+06	2.71711e+06
M165T191	164.926	190.9	3.2	1.01999e+06	1.11021e+06	1.57852e+06	1.92864e+06	1.58285e+07	2.00999e+07	1.21075e+07	2.37418e+06	8.66758e+06	2.45105e+06
M165T195	164.835	195	3.2	1.01567e+08	1.21951e+08	2.2141e+07	5.45994e+07	8.46274e+07	2.95118e+07	8.49971e+06	6.46914e+06	6.08463e+06	4.86355e+07
M165T227	164.836	226.7	3.8	6.14399e+07	7.64176e+07	2.25021e+08	1.14949e+08	2.83875e+07	3.03368e+07	1.54232e+07	6.11888e+07	1.08695e+07	9.83062e+06
M165T235	164.837	235.3	3.9	6.97606e+07	9.29069e+07	2.394e+07	2.23201e+07	1.26907e+08	2.10568e+07	4.46965e+07	7.95774e+06	3.63664e+07	3.25179e+07
M165T252	164.927	251.9	4.2	1.51198e+06	6.18509e+06	4.58051e+06	1.06462e+07	6.63774e+06	1.20189e+07	1.29116e+07	3.06732e+06	2.60432e+06	1.34163e+07
M165T265	164.835	265	4.4	3.74234e+07	1.43025e+07	9.30027e+06	4.20493e+07	4.51237e+07	8.90797e+07	2.00371e+07	2.75982e+07	3.99629e+06	3.74148e+06
M165T273	164.835	272.5	4.5	2.39466e+07	3.98632e+07	6.78084e+07	3.6528e+07	5.64292e+06	4.5191e+06	1.57345e+07	2.9858e+06	4.42213e+07	2.71098e+06
M165T300	164.835	299.5	5	6.36112e+07	1.01253e+08	6.08321e+07	2.75859e+07	9.59272e+06	7.06578e+06	7.22805e+06	5.49376e+06	7.07962e+06	4.79517e+06
M165T313	164.835	313.1	5.2	3.87832e+06	4.77229e+06	3.87361e+06	2.87982e+07	1.29996e+07	2.26772e+06	1.79971e+07	2.58263e+07	1.74531e+06	2.12954e+07
M165T323	164.835	322.9	5.4	1.08487e+07	3.56894e+06	7.2585e+06	3.50439e+06	6.41596e+06	3.17203e+07	2.0958e+06	1.7066e+06	4.34026e+06	1.37899e+06
M165T333	164.926	332.8	5.5	75233.6	361731	622687	867876	713578	3.92781e+06	3.83394e+06	3.22959e+06	1.13147e+06	5.82717e+06
M165T35	164.835	35.4	0.6	931459	2.67341e+06	451463	1.31807e+06	661474	552095	797207	379512	114461	623811
M165T36	164.946	36.1	0.6	3.1821e+06	5.16142e+06	2.89873e+06	4.03446e+06	3.88629e+06	4.00376e+06	2.0116e+06	1.37663e+06	3.67642e+06	2.65292e+06
M165T37	164.927	37.3	0.6	1.38089e+06	1.20688e+06	2.17204e+06	3.37971e+06	2.62564e+06	5.56105e+06	5.32241e+06	1.7274e+06	5.76322e+06	4.3789e+06
M165T374	165.041	373.8	6.2	2.41781e+08	1.90762e+08	1.85201e+08	1.72076e+08	1.59497e+08	1.59526e+08	1.57003e+08	1.58643e+08	1.45965e+08	1.4016e+08
M165T402	165.04	402.1	6.7	586182	835258	1.20738e+07	1.25338e+07	1.12697e+07	8.36979e+06	1.12307e+07	1.02476e+07	8.30731e+06	1.10816e+07
M165T47	165.039	47.3	0.8	1.45835e+08	1.44247e+08	1.44794e+08	2.19847e+08	1.16581e+08	1.46522e+08	1.40771e+08	1.22932e+08	1.26116e+08	1.44278e+08
M165T52	165.076	52.4	0.9	1.07541e+06	3.42586e+06	1.80326e+06	975669	3.10889e+06	3.20399e+06	4.3099e+06	2.4433e+06	1.09907e+06	3.18552e+06
M165T72	164.899	71.9	1.2	1.52257e+06	1.45048e+06	1.59085e+06	1.52551e+06	1.28994e+06	2.11725e+06	3.81905e+06	3.55919e+06	1.60333e+06	1.48555e+06
M165T83	165.074	83.1	1.4	8.20537e+06	2.68023e+07	1.36793e+07	1.11692e+08	2.05314e+07	2.71323e+06	4.97256e+06	4.00122e+06	1.75761e+07	5.19172e+06
M166T268	166.015	268.3	4.5	776566	470158	693969	545251	502433	474535	487618	502317	741716	526356
M166T374	166.04	373.5	6.2	2.31573e+07	1.62213e+07	1.78951e+07	1.647e+07	1.39686e+07	1.56681e+07	1.3827e+07	1.43597e+07	1.3744e+07	1.26553e+07
M166T47	166.043	47.4	0.8	8.06776e+06	4.76878e+06	6.21713e+06	9.35073e+06	5.08386e+06	7.96429e+06	5.46217e+06	5.22509e+06	5.16373e+06	6.49657e+06
M166T55	166.05	55.3	0.9	2.91688e+06	1.10366e+06	905530	6.83134e+06	1.06126e+06	5.02034e+06	6.95804e+06	4.0154e+06	5.63593e+06	7.14719e+06
M166T72	166.05	71.8	1.2	1.05877e+06	1.23438e+06	1.17067e+06	6.84271e+06	6.25833e+06	1.19934e+07	7.85166e+06	4.79394e+06	4.95552e+06	5.21381e+06
M166T83	166.076	83.2	1.4	275303	993173	345002	4.55908e+06	808842	506154	96372	142511	583020	486646
M166T92	166.014	91.7	1.5	972410	996986	964166	1.90136e+06	6.18171e+06	1.89501e+06	910781	1.34338e+06	906414	832627
M167T228	166.832	227.6	3.8	4.50822e+06	7.75123e+06	2.55953e+07	1.19013e+07	3.33881e+06	7.20873e+06	1.50097e+06	4.25554e+06	1.03802e+06	993559
M167T233	167.034	232.5	3.9	545405	2.29405e+06	575644	529405	4.74986e+06	633288	2.73187e+06	5.92788e+06	2.81878e+06	2.18648e+06
M167T252	166.833	251.9	4.2	5.98613e+06	1.35792e+07	1.37699e+06	4.68463e+06	1.06649e+06	671673	2.29285e+06	3.02824e+06	1.75866e+06	418611
M167T266	166.833	265.5	4.4	6.54351e+06	1.67505e+06	2.922e+06	4.46908e+06	4.3228e+06	3.77615e+06	2.28133e+06	491188	2.30493e+06	379887
M167T302	167.107	301.9	5	475661	800098	293868	1.82179e+06	1.98363e+06	1.62246e+06	640462	649549	556037	550825
M167T36	166.924	36	0.6	50381.3	325568	448182	1.09257e+06	357243	428344	859198	1.7164e+06	430423	1.79963e+06
M167T374	167.035	373.8	6.2	1.43039e+07	1.07585e+07	1.13041e+07	1.07837e+07	1.07638e+07	1.24317e+07	1.33783e+07	9.67268e+06	9.23001e+06	8.52787e+06
M167T48	167.022	47.8	0.8	6.32321e+07	2.20057e+07	7.13594e+07	1.08198e+08	7.0481e+07	3.52373e+07	5.08339e+07	4.76484e+07	2.2919e+07	2.44578e+07
M168T326	167.836	325.9	5.4	769873	4.63382e+06	717310	943284	707863	4.91174e+06	4.26446e+06	6.96499e+06	1.13463e+07	1.4115e+06
M168T339	167.836	338.8	5.6	380841	579379	7.26618e+06	5.45631e+06	465977	607357	3.76607e+06	9.68137e+06	1.20875e+06	3.64976e+06
M168T46	168.042	46.4	0.8	4.08509e+06	6.069e+06	5.74908e+06	9.42593e+06	4.6179e+06	2.03439e+06	4.35219e+06	6.11481e+06	3.31012e+06	240400
M168T72	168.066	72.2	1.2	1.16822e+07	1.10089e+07	3.67248e+06	1.14439e+07	9.91651e+06	1.30036e+07	7.21732e+06	3.60612e+06	3.66291e+06	1.34232e+07
M169T210	169.086	210.3	3.5	2.3262e+06	2.80148e+06	2.77587e+06	3.88955e+06	1.25651e+06	2.67783e+06	3.09489e+06	2.48807e+06	4.15537e+06	3.56406e+06
M169T247	169.014	247.1	4.1	501737	282989	791168	276919	409879	616428	222782	477636	270412	275237
M169T252	169.123	252.2	4.2	245193	180517	231639	251376	165971	257487	529172	262555	337655	248316
M169T44	168.981	43.9	0.7	1.63857e+06	7.66874e+06	5.14583e+06	9.98052e+06	1.01172e+07	9.84053e+06	8.76496e+06	5.20434e+06	8.02091e+06	5.23477e+06
M169T48	169.019	47.8	0.8	1.88833e+07	6.92979e+06	2.46235e+07	3.3876e+07	2.57235e+07	1.13376e+07	1.64114e+07	1.41705e+07	6.0077e+06	9.07673e+06
M170T210	170.09	210.2	3.5	96624	141901	111314	244756	87449.3	154234	86461.6	71407.4	257959	276762
M170T324	169.833	323.8	5.4	3.04564e+06	1.33426e+06	969611	1.2323e+06	1.09927e+06	5.32447e+06	9.84018e+06	8.28188e+06	2.42719e+07	9.68127e+06
M170T73_1	170.023	73	1.2	6.68012e+06	8.49555e+06	1.57527e+07	1.01794e+07	7.50605e+06	1.11356e+07	2.00064e+07	2.74692e+07	2.95765e+07	1.72766e+07
M170T73_2	170.082	73.1	1.2	1.26817e+06	1.40905e+06	1.3761e+06	2.05156e+06	299947	198774	1.01826e+06	219439	1.73687e+06	1.51578e+06
M171T118	171.066	118	2	3.41265e+06	2.677e+06	3.25428e+06	568689	2.86067e+06	2.12047e+06	2.31929e+06	627470	700294	690886
M171T178_1	171.043	178.2	3	212759	278091	73558.4	115326	146940	71142.8	240819	152091	235546	119953
M171T178_2	171.103	178.3	3	2.24987e+07	2.61898e+07	2.88301e+07	3.23939e+07	4.43961e+07	3.01253e+07	5.76013e+07	3.94867e+07	5.40502e+07	3.55325e+07
M171T178_3	171.161	178.2	3	8788.51	0	8482.14	100729	174250	123060	206251	132444	139025	18021.8
M171T247	171.102	247.1	4.1	1.03518e+06	1.25043e+06	1.25177e+06	1.58776e+07	1.27004e+06	6.55726e+06	9.81929e+06	1.66013e+07	7.86323e+06	7.57196e+06
M171T45	171.006	44.8	0.7	2.22076e+06	505706	710226	3.44086e+06	3.58285e+06	498647	585456	715840	215525	628249
M171T47	171.029	46.7	0.8	631919	2.21968e+06	602863	1.05323e+07	4.55397e+06	1.10642e+06	2.49666e+06	3.18364e+06	100399	2.35846e+06
M171T48	170.901	47.9	0.8	6.23619e+06	1.08958e+07	8.09145e+06	1.79618e+06	1.24112e+07	2.01542e+07	2.06671e+07	9.34824e+06	2.1438e+07	7.25314e+06
M171T73	171.028	73	1.2	754280	588988	771909	752931	698354	772061	960502	1.19682e+06	1.38723e+06	874669
M171T82	171.065	82.2	1.4	3.24772e+06	7.3008e+06	3.14583e+06	2.24826e+06	2.98573e+06	2.11741e+06	789595	721881	3.33917e+06	769904
M172T178	172.105	178.4	3	2.06009e+06	2.20551e+06	2.56111e+06	2.94903e+06	3.86214e+06	2.72566e+06	5.28076e+06	3.67952e+06	5.00115e+06	3.28194e+06
M172T217	172.04	216.5	3.6	2.02661e+06	2.5449e+06	2.32609e+06	2.82934e+06	108603	2.06461e+06	2.57746e+06	1.03026e+06	3.40136e+06	1.15779e+06
M172T240	172.04	240.4	4	2.05511e+06	3.91212e+06	3.18005e+06	2.49791e+06	327798	2.65442e+06	3.20081e+06	943508	3.67993e+06	635950
M172T32	171.946	32	0.5	3.42891e+06	2.52803e+06	2.14151e+06	2.4253e+06	6.78567e+06	1.44893e+07	4.93633e+06	5.46035e+06	1.16285e+07	4.90473e+06
M172T324	171.831	323.8	5.4	561396	3.54245e+06	551374	597560	4.46038e+06	2.71203e+06	4.88939e+06	3.60842e+06	4.54128e+06	1.26675e+06
M172T38	171.947	37.9	0.6	3.39507e+06	583511	2.33811e+06	3.17911e+06	1.29652e+06	1.93083e+06	8.80083e+06	7.19913e+06	1.82861e+06	8.67078e+06
M172T48	172.097	47.9	0.8	1.61746e+07	1.27423e+07	1.38527e+07	2.34662e+07	1.27613e+07	1.18513e+07	1.28623e+07	8.72738e+06	8.42993e+06	1.36782e+07
M172T50	172.061	49.7	0.8	4.19291e+06	3.2844e+06	2.16394e+06	5.15172e+06	3.30269e+06	3.2047e+06	3.18288e+06	2.19818e+06	2.32655e+06	1.40955e+06
M172T73	172.02	72.8	1.2	2.19705e+06	2.57143e+06	4.48709e+06	3.39571e+06	2.48785e+06	3.43836e+06	6.53008e+06	8.64549e+06	9.06161e+06	5.41661e+06
M172T77	171.946	77.5	1.3	1.62427e+06	2.36353e+06	2.79352e+06	3.55521e+06	3.58525e+06	1.0399e+07	9.54892e+06	2.78625e+07	1.32375e+07	2.0032e+07
M173T110	173.044	109.5	1.8	9.70955e+06	9.81206e+06	1.21918e+07	2.35114e+07	7.10814e+06	6.73673e+06	1.12808e+07	6.21426e+06	1.13881e+07	5.38433e+06
M173T111	173.103	110.7	1.8	5.38427e+07	4.09453e+07	8.1659e+07	4.21867e+08	1.67835e+08	9.30035e+07	1.04948e+08	8.59028e+07	2.59481e+07	3.48058e+07
M173T123	173.102	123	2	3.34414e+07	2.51691e+07	5.3516e+07	3.13318e+08	1.20806e+08	1.4121e+07	7.97191e+07	5.14645e+07	6.11537e+07	9.07707e+07
M173T134	173.103	134.5	2.2	8.48433e+07	5.56668e+07	3.79212e+08	2.66911e+08	7.75232e+07	3.49902e+07	4.87294e+07	2.70174e+07	1.12992e+07	6.15168e+07
M173T144	173.102	143.5	2.4	8.62218e+07	7.97556e+07	1.23407e+08	3.62897e+07	5.39636e+07	2.63833e+07	5.50545e+07	2.61707e+07	3.13608e+07	1.19252e+07
M173T154	173.103	154.4	2.6	7.5663e+07	9.44282e+07	5.17997e+07	1.58964e+08	4.72693e+07	4.65031e+06	9.0524e+06	5.18099e+06	6.24395e+06	2.43581e+07
M173T169	173.102	168.7	2.8	4.63943e+07	2.23205e+07	1.31517e+08	7.16965e+07	4.05139e+07	1.80812e+07	6.055e+07	8.8562e+06	1.69959e+07	2.01232e+07
M173T176	173.118	175.9	2.9	2.69711e+06	2.83306e+06	2.82437e+06	2.93744e+06	4.69116e+06	4.28934e+06	6.71444e+06	3.89636e+06	4.06449e+06	3.48668e+06
M173T180	173.102	179.7	3	7.23744e+07	9.13568e+06	4.55864e+07	4.98071e+07	2.41596e+07	4.53923e+06	3.01559e+07	1.03791e+07	2.36595e+07	6.57294e+06
M173T191	173.103	191.4	3.2	3.79954e+07	4.23817e+07	1.3113e+07	5.70227e+07	2.5074e+07	3.04388e+07	2.22177e+07	2.9871e+06	3.78454e+06	3.10721e+07
M173T220	173.102	220.2	3.7	6.7926e+06	5.00336e+06	9.11556e+06	1.2133e+07	4.55777e+06	1.28597e+07	1.14362e+07	5.46084e+06	1.33748e+07	1.07195e+07
M173T237	173.101	237.4	4	5.77509e+07	1.11204e+07	3.16757e+07	3.19422e+07	1.33302e+07	8.31111e+06	8.70294e+06	1.63521e+06	2.0335e+06	6.05485e+06
M173T239	173.118	239.2	4	2.10533e+06	2.22896e+06	2.31963e+06	5.28189e+06	2.93567e+06	2.29285e+06	2.60363e+06	1.21126e+06	1.60733e+06	1.99535e+06
M173T257	173.101	257.1	4.3	2.31871e+06	2.46596e+06	1.10036e+07	2.55892e+07	2.41821e+06	3.89922e+06	1.92186e+06	5.00543e+06	1.14816e+06	7.81649e+06
M173T35	172.947	34.7	0.6	546712	98041.7	107172	124302	636792	1.677e+06	554746	848118	636422	960717
M173T43	173.008	42.9	0.7	5.71566e+07	9.79457e+07	9.41089e+07	4.14919e+07	6.61713e+07	1.3319e+08	1.19861e+08	9.21622e+07	1.62563e+08	1.04669e+08
M173T46	173.045	46.3	0.8	2.55648e+07	7.30867e+07	2.39647e+07	8.94805e+07	2.15945e+07	4.38865e+07	2.46327e+07	2.2972e+07	3.07785e+07	2.4833e+07
M173T48_1	172.899	47.9	0.8	406328	3.72309e+06	628732	675031	3.85787e+06	6.47463e+06	7.1335e+06	2.88767e+06	5.90806e+06	3.04365e+06
M173T48_2	173.03	48.1	0.8	2.52849e+06	7.57311e+06	2.44749e+06	3.03233e+06	1.80767e+06	1.95409e+06	3.5174e+06	2.85949e+06	2.84113e+06	1.7983e+06
M173T49	173.081	48.9	0.8	4.04351e+06	3.31693e+06	2.28019e+07	3.85013e+06	2.78006e+06	6.77645e+06	3.24874e+06	2.62254e+06	9.98975e+06	1.07708e+07
M173T51	173.092	51.3	0.9	2.0126e+07	4.1569e+06	3.68519e+06	3.06318e+06	2.66873e+06	4.61127e+06	5.01628e+06	4.71111e+06	6.09954e+06	2.16321e+06
M173T54	173.008	53.8	0.9	4.67941e+07	4.00712e+07	8.16315e+07	5.72236e+07	2.86043e+07	3.99777e+07	4.80071e+07	3.28323e+07	2.74306e+07	5.19961e+07
M173T57	172.985	57.1	1	3.36345e+07	4.06535e+07	2.52463e+07	1.52135e+07	2.68012e+07	5.19819e+07	4.49061e+07	4.00573e+07	4.82559e+07	2.15004e+07
M173T62	173.103	61.8	1	3.65435e+08	2.96378e+08	2.91334e+09	4.0038e+09	7.8818e+08	6.6944e+08	1.2604e+09	1.24415e+08	9.27364e+08	3.04104e+08
M173T68	173.163	67.5	1.1	5.87115e+06	1.65681e+06	1.25357e+07	1.80774e+07	5.10139e+06	743371	1.44987e+06	636136	946353	4.55833e+06
M173T69	173.068	68.5	1.1	452998	441344	242500	1.45484e+08	5.64645e+07	2.57634e+07	5.18745e+07	371502	382596	313786
M173T71	173.008	71.3	1.2	2.03235e+07	1.16832e+07	4.49442e+07	3.52245e+07	9.82852e+06	1.0981e+07	1.65568e+07	1.74504e+07	1.01957e+07	3.14784e+07
M173T72	173.044	72.2	1.2	8.11166e+06	3.45548e+06	6.53506e+06	5.98726e+06	3.19744e+06	3.60113e+06	3.77688e+06	6.29257e+06	6.75257e+06	7.64221e+06
M173T83	173.044	83.4	1.4	1.21781e+07	2.3584e+07	1.26905e+07	1.88979e+07	1.77701e+07	2.11684e+06	1.53094e+07	1.94877e+06	5.9747e+06	2.34177e+06
M174T124	174.107	124.4	2.1	6.26724e+06	1.88656e+06	2.27732e+07	3.1897e+06	5.53267e+06	2.79827e+06	1.64873e+06	3.40592e+06	6.21845e+06	1.69002e+06
M174T176	174.121	175.8	2.9	113259	179006	772608	1.01773e+06	423002	349099	539201	306110	314326	227042
M174T219	174.055	219.1	3.7	305213	214471	409003	525510	912363	3.27836e+06	8.41743e+06	176511	2.77611e+06	1.20963e+06
M174T226	174.055	226.4	3.8	1.33621e+06	1.54124e+06	1.36178e+06	1.04642e+06	209739	401295	590054	1.02405e+06	1.70276e+06	231215
M174T412	173.925	411.7	6.9	857953	1.07935e+06	1.29045e+06	9.12841e+06	2.33781e+06	7.1214e+06	8.27662e+06	1.48705e+07	7.73196e+06	5.46892e+06
M174T43	174.012	42.7	0.7	2.36084e+06	4.10549e+06	5.45067e+06	2.31659e+06	2.97118e+06	6.99421e+06	5.54363e+06	4.30277e+06	9.77989e+06	5.37331e+06
M174T442	173.925	441.5	7.4	6.39916e+06	7.98945e+06	2.94995e+06	1.07304e+07	1.15875e+07	9.87646e+06	6.59655e+06	1.23528e+07	1.67429e+07	2.24392e+06
M174T47	174.04	46.6	0.8	7.22872e+06	4.70377e+06	2.6365e+06	7.10335e+06	5.43072e+06	3.97482e+06	847708	752577	908395	822854
M174T54	174.012	53.7	0.9	2.76975e+06	2.64537e+06	4.54564e+06	2.99414e+06	1.08298e+06	526656	3.49137e+06	390912	401018	3.2116e+06
M174T62	174.107	61.7	1	8.64896e+07	1.67752e+07	1.8339e+08	1.05823e+08	8.65855e+07	9.8687e+06	7.89514e+07	1.83861e+07	5.67627e+07	1.77867e+07
M175T125	174.955	125.3	2.1	8.27267e+07	1.50972e+08	7.12816e+08	1.50075e+08	1.98029e+08	2.11112e+08	1.15643e+09	2.22904e+08	1.08286e+09	2.17314e+08
M175T154	174.954	153.5	2.6	8.88915e+06	2.45581e+07	8.77598e+07	3.34825e+08	1.98582e+08	1.62684e+08	6.5794e+07	3.67033e+08	1.60785e+08	1.77448e+08
M175T161	174.953	161.3	2.7	4.63134e+07	3.25646e+08	7.1442e+07	8.88718e+07	4.30955e+08	1.49116e+08	9.91225e+08	1.23997e+08	5.51807e+08	3.48675e+08
M175T183	174.957	183	3	7.66503e+07	5.56303e+07	8.285e+07	3.94319e+08	3.21473e+08	1.37531e+08	1.4036e+08	2.29464e+08	2.44419e+08	1.37374e+08
M175T192	174.953	191.5	3.2	1.84325e+07	2.77967e+08	1.08407e+08	2.86316e+08	2.4368e+08	4.73245e+08	4.15203e+08	1.0505e+08	3.14645e+08	3.67909e+08
M175T229	174.955	228.6	3.8	2.42803e+08	1.60408e+08	9.95383e+08	5.67213e+08	1.82292e+08	3.95477e+08	5.63189e+08	3.03886e+08	1.46904e+09	1.80849e+08
M175T313	174.953	313	5.2	4.35367e+06	1.41051e+08	1.76902e+08	6.32557e+07	5.24355e+07	2.31535e+07	2.58851e+07	2.08164e+08	2.26707e+07	5.27263e+07
M175T322	174.952	321.6	5.4	2.04475e+06	5.05851e+06	2.76326e+07	9.93905e+06	1.36382e+07	2.54039e+08	2.86118e+08	1.3586e+07	2.43352e+08	3.64303e+07
M175T333	174.953	332.8	5.5	1.72245e+06	4.57897e+06	1.12377e+07	1.48466e+07	9.47947e+06	1.10456e+07	7.31067e+07	4.50666e+07	3.3974e+07	4.99016e+07
M175T357	174.953	357.2	6	74475.7	1.66892e+06	789295	3.96198e+06	1.72973e+06	1.66882e+06	8.59899e+06	8.87473e+06	4.96144e+06	7.76184e+06
M175T367	174.953	367	6.1	14062.4	86826.6	822288	631415	5.2785e+06	2.28984e+06	3.65093e+06	2.39869e+06	955296	2.02259e+06
M175T39	174.957	38.9	0.6	7.03876e+06	9.77644e+06	1.48783e+07	2.2018e+07	8.46696e+07	6.723e+07	1.00957e+08	1.24522e+08	3.10668e+07	1.17693e+08
M175T43	175.024	43.3	0.7	3.69229e+07	3.51362e+07	3.47916e+07	5.23891e+07	5.91211e+07	5.62163e+07	4.55528e+07	3.44886e+07	2.65964e+07	2.21611e+07
M175T46	175.047	46.4	0.8	1.39332e+08	1.85852e+08	1.60672e+08	1.78155e+08	1.81153e+08	5.82295e+07	4.7142e+07	5.5028e+07	9.50159e+07	5.32749e+07
M175T48	175.06	48.4	0.8	3.16641e+07	1.98228e+07	1.93386e+07	2.04805e+07	1.85285e+07	7.2397e+06	4.15261e+06	3.6645e+06	3.67341e+06	5.42972e+06
M175T68	174.955	68.3	1.1	1.21625e+07	3.69105e+07	8.3066e+07	2.54612e+08	8.26987e+07	9.09557e+07	3.56512e+08	1.03723e+08	3.1216e+08	1.07452e+08
M175T90	174.955	89.6	1.5	1.73401e+07	8.37752e+07	1.18008e+08	1.26228e+08	9.64853e+08	1.97071e+08	2.41444e+08	1.5293e+09	2.60559e+08	1.34648e+09
M176T179	175.959	179.1	3	444438	1.05403e+06	1.6335e+06	2.01974e+06	2.6061e+06	9.75476e+06	1.3079e+07	2.68125e+06	1.52213e+07	8.814e+06
M176T189	175.959	189.3	3.2	454686	1.15218e+06	1.65726e+06	1.97664e+06	8.39222e+06	1.35472e+07	1.25436e+07	2.75189e+06	1.71678e+07	1.3992e+07
M176T46	176.056	46.4	0.8	9.2772e+06	6.35578e+06	7.18074e+06	1.03891e+07	5.7179e+06	3.9806e+06	5.92598e+06	573456	681086	3.09394e+06
M176T72	176.092	72.2	1.2	1.77064e+06	2.27994e+06	2.88845e+06	2.37328e+06	1.47626e+06	94230.1	477244	134881	1.50642e+06	806013
M177T212	177.055	212	3.5	224649	262198	222867	1.24844e+06	187764	1.23243e+06	1.68545e+06	867521	1.09417e+06	2.36486e+06
M177T241	177.038	241.3	4	9.40941e+06	3.5739e+07	3.683e+07	5.73122e+07	1.85661e+07	3.48547e+07	2.16331e+07	2.2479e+07	2.62444e+07	6.37927e+06
M177T244	177.055	244.1	4.1	1.61649e+06	1.90641e+06	1.70721e+06	3.66237e+06	1.82858e+06	2.96912e+06	4.48387e+06	3.10192e+06	2.52863e+06	2.28904e+06
M177T259	177.038	259.2	4.3	1.10765e+08	6.92997e+07	6.04437e+07	4.10979e+07	2.68159e+07	1.2184e+07	1.01835e+07	2.63207e+07	8.36457e+07	2.67374e+07
M177T272	177.038	271.8	4.5	4.15888e+07	3.93014e+07	7.57043e+07	3.48305e+07	2.23465e+07	1.00202e+08	8.5713e+06	2.58679e+07	1.1157e+07	3.18083e+07
M177T304	177.091	303.5	5.1	791671	832909	663147	767196	312791	680350	892492	629733	667720	813539
M177T312	177.038	311.9	5.2	7.42579e+07	2.96271e+07	3.96899e+07	5.80865e+07	2.76308e+08	2.58757e+07	2.25733e+07	2.05701e+07	6.01301e+07	7.33151e+07
M177T322	177.038	322.3	5.4	5.95288e+07	4.72271e+07	4.23344e+07	1.14484e+07	1.45848e+07	1.15247e+08	5.74636e+07	8.67029e+06	3.74405e+07	8.9194e+06
M177T33	176.9	32.8	0.5	1.01347e+06	0	570832	0	0	654756	0	0	0	254048
M177T369	177.038	368.5	6.1	1.08774e+08	2.00117e+08	1.87921e+08	1.6536e+08	1.16251e+08	1.21919e+08	4.5034e+07	8.84923e+07	1.23841e+08	1.50426e+08
M177T413	177.038	412.9	6.9	1.34868e+07	1.59087e+07	6.18227e+06	6.91882e+06	1.31775e+07	7.30423e+06	1.29172e+07	3.22158e+06	1.07749e+07	3.02919e+06
M177T442	177.038	441.7	7.4	2.5355e+06	8.17652e+06	1.22859e+07	9.08774e+06	6.20201e+06	1.9831e+06	2.36008e+06	1.30548e+07	4.97409e+06	7.08237e+06
M177T449	177.038	449.3	7.5	3.80974e+06	945010	815386	4.73042e+06	780101	2.45073e+06	4.16068e+06	737364	1.344e+06	720188
M177T45	176.935	45.4	0.8	6.25169e+07	8.51812e+07	9.66194e+07	1.28483e+08	3.92091e+07	4.00407e+07	7.99785e+07	3.05805e+07	5.74503e+07	6.28986e+07
M177T86	177.055	85.8	1.4	382059	1.02728e+06	2.17598e+06	344957	337546	2.35745e+06	2.80405e+06	3.35788e+06	5.42525e+06	1.6895e+06
M178T234	177.844	234.1	3.9	2.43494e+06	1.99453e+06	1.64277e+06	1.66387e+06	274053	680737	123566	217171	154045	820466
M178T32	177.844	32.1	0.5	0	0	229246	0	0	341251	0	184874	0	172515
M178T37	177.844	37.3	0.6	99232.1	112845	466739	661007	564836	232298	91840.2	229414	67928.7	301377
M179T236	179.034	236.2	3.9	3.18214e+06	725890	3.57875e+06	6.704e+06	327407	3.43463e+06	3.79399e+06	477744	4.265e+06	544516
M179T262	179.057	262.3	4.4	1.4401e+08	8.54175e+07	2.53783e+07	2.03554e+07	7.5085e+06	8.17021e+06	6.79634e+06	5.5998e+06	2.74218e+07	6.20826e+06
M179T299	179.057	299.4	5	3.32789e+07	2.48376e+07	4.85152e+07	2.89092e+07	8.33782e+06	1.53281e+07	6.05886e+06	5.75576e+06	2.7528e+07	2.89017e+07
M179T313	179.057	312.7	5.2	6.28838e+07	1.75706e+07	2.96902e+07	2.74375e+07	3.15624e+07	2.22387e+07	3.52135e+07	2.803e+07	3.01693e+07	2.85486e+07
M179T326	179.107	326.2	5.4	559159	520622	369725	296347	452688	319623	293795	404806	306928	396454
M179T328	179.057	327.9	5.5	2.4026e+07	6.39101e+06	2.10271e+07	1.82863e+07	2.39169e+07	1.60161e+07	2.38244e+07	1.932e+07	4.13818e+07	1.3595e+07
M179T340	179.057	339.9	5.7	3.37699e+07	6.01771e+06	5.11543e+06	1.43126e+07	1.73834e+07	4.05815e+06	4.03753e+06	3.70961e+06	2.2782e+07	3.58319e+06
M179T368	179.057	368	6.1	1.47409e+07	2.12847e+08	1.63293e+08	6.64536e+07	2.16363e+07	1.00081e+08	1.09858e+08	5.71481e+07	1.12942e+07	1.08484e+08
M179T393	179.057	393.2	6.6	9.52533e+06	1.88472e+07	2.80886e+06	1.95288e+07	8.86976e+06	2.28046e+06	2.44016e+06	8.23976e+06	1.35896e+07	2.3913e+06
M179T410	179.057	410.4	6.8	1.96535e+07	1.55557e+07	2.99614e+06	5.82083e+06	9.03431e+06	5.48089e+06	1.20109e+07	9.27549e+06	4.9104e+06	2.46243e+06
M179T419	179.057	419	7	2.18917e+06	2.66796e+06	3.40434e+07	9.4607e+06	5.36281e+06	1.57662e+06	2.1337e+06	3.93762e+06	1.68023e+06	7.86621e+06
M179T426	179.057	426.4	7.1	3.1609e+06	9.50105e+06	1.50626e+06	6.58862e+06	1.51956e+06	6.25021e+06	6.62007e+06	4.53394e+06	6.63216e+06	5.08328e+06
M179T437	179.057	437.1	7.3	7.48963e+06	1.11751e+07	2.06302e+06	6.71706e+06	1.27218e+06	5.10468e+06	7.90807e+06	4.02924e+06	1.4643e+06	1.86306e+06
M179T447	179.054	446.9	7.4	1.47581e+06	1.27187e+06	3.19779e+06	5.24255e+06	4.72603e+06	5.08894e+06	3.37342e+06	867731	7.25899e+06	7.53798e+06
M179T49	179.055	48.8	0.8	1.53221e+08	1.36088e+08	1.26401e+08	1.56767e+08	3.61062e+08	1.64275e+08	2.20816e+08	2.0887e+08	8.77905e+08	1.88706e+08
M179T72	179.034	71.9	1.2	3.23056e+06	2.45734e+06	2.68736e+06	4.5739e+06	251295	2.77593e+06	2.9264e+06	1.42691e+06	3.36554e+06	1.92666e+06
M179T83	179.034	83.1	1.4	533293	3.45633e+06	490058	2.96638e+06	2.52917e+06	443672	1.7651e+06	301426	354502	350513
M180T36	179.841	35.5	0.6	285861	669254	108229	654813	336206	257604	261971	66357.6	63574.2	243036
M180T53	180.065	53.2	0.9	3.28876e+07	1.55672e+07	7.20896e+07	1.92847e+08	7.51165e+06	2.18214e+06	1.33098e+07	1.20683e+07	5.84673e+07	1.33374e+07
M180T72	180.065	71.6	1.2	6.23456e+07	2.00268e+08	1.52135e+08	4.32198e+08	8.54789e+07	2.63091e+07	1.47842e+07	1.50049e+07	8.06065e+07	2.482e+07
M180T73	180.052	72.7	1.2	1.64086e+06	2.16241e+06	2.75151e+06	910814	2.35888e+06	3.23399e+06	4.31482e+06	2.35218e+06	3.27981e+06	1.61715e+06
M181T118	181.006	118.4	2	1.3844e+06	1.23966e+06	1.26084e+06	1.3123e+06	1.21159e+06	1.2684e+06	1.19908e+06	1.44958e+06	1.36387e+06	1.28124e+06
M181T226	181.05	225.7	3.8	4.20562e+06	4.97518e+06	4.88374e+06	6.75289e+06	3.09271e+06	5.25362e+06	5.84937e+06	3.43922e+06	3.70602e+06	4.11237e+06
M181T37	180.912	37.4	0.6	189567	156931	179319	785704	1.12742e+06	1.33679e+06	683152	950892	340125	1.40633e+06
M181T48	181.038	47.8	0.8	5.33535e+06	498512	5.81302e+06	1.02557e+07	5.66052e+06	0	0	80498.5	190000	4.70295e+06
M181T53	181.071	52.7	0.9	2.02159e+07	3.02953e+07	4.43712e+06	3.29762e+07	1.93536e+07	2.27419e+07	3.02562e+07	4.77422e+06	1.81133e+07	2.21541e+07
M181T57	180.972	57.3	1	4.03727e+06	2.87946e+06	487167	3.10219e+06	853655	2.9592e+06	5.03734e+06	2.69665e+06	1.01907e+06	4.10112e+06
M181T60	180.921	60.3	1	2.85189e+07	2.65396e+07	1.95583e+07	1.58036e+07	2.31239e+07	3.0197e+07	2.76175e+07	2.63832e+07	7.49648e+06	6.51761e+06
M181T82	181.013	81.6	1.4	771726	364119	396311	523183	4.23597e+06	351100	330057	537223	562899	250605
M182T202	182.008	202.3	3.4	9.56611e+06	4.4872e+07	1.23942e+07	2.12929e+07	1.54955e+07	2.75934e+07	1.00013e+07	6.43781e+06	6.78692e+06	1.20124e+07
M182T209	182.008	208.7	3.5	1.25132e+07	4.69032e+06	1.45376e+07	2.46326e+06	1.31864e+06	3.19554e+06	9.07419e+06	8.04038e+06	4.84119e+06	1.28988e+06
M182T53	182.045	53.1	0.9	5.29064e+06	8.07388e+06	4.45977e+06	4.06235e+06	3.26513e+06	6.51216e+06	6.05966e+06	7.20793e+06	6.35832e+06	5.67772e+06
M182T85	182.045	85.5	1.4	2.41576e+06	1.83894e+06	1.71808e+06	1.88315e+06	1.78536e+06	1.47089e+06	1.80996e+06	1.34911e+06	1.28921e+06	1.5163e+06
M183T207	183.004	207	3.5	1.98043e+07	2.8083e+07	1.1165e+07	9.85733e+06	8.58532e+06	2.66632e+07	9.79486e+06	1.59587e+07	8.03276e+06	1.88725e+07
M183T246	182.988	245.9	4.1	584674	1.10463e+06	1.12903e+06	1.20376e+06	1.11186e+06	564379	559910	529757	542793	581158
M183T312	183.011	312.4	5.2	630154	1.54868e+06	562902	1.53872e+06	475302	1.23779e+06	1.39843e+06	585389	1.30893e+06	1.32116e+06
M183T386	183.011	386.1	6.4	1.5485e+07	1.59634e+07	1.9701e+07	2.85938e+07	1.04377e+07	4.60107e+07	6.64311e+07	4.80354e+07	5.00203e+07	5.25485e+07
M183T425	183.01	425	7.1	7.26178e+06	2.55889e+06	2.00206e+06	1.84383e+07	7.76182e+06	8.90886e+06	2.06314e+06	3.66331e+06	7.44971e+06	5.03575e+06
M183T437	183.011	437.5	7.3	5.24116e+06	2.06132e+07	1.2761e+07	1.44394e+06	4.27217e+06	7.54505e+06	5.54753e+06	1.35665e+06	3.69179e+06	5.66304e+06
M183T448	183.011	448.3	7.5	3.37499e+06	988356	852576	5.86012e+06	4.06869e+06	854506	4.13517e+06	973363	1.99861e+06	5.4991e+06
M183T51	183.059	50.8	0.8	7.34044e+06	3.7186e+06	3.39169e+06	1.34984e+07	2.26282e+06	3.43265e+06	1.00842e+07	6.25271e+06	3.61429e+06	8.49614e+06
M183T55	182.97	55.1	0.9	383778	2.11347e+06	1.80795e+06	667682	386009	2.75732e+06	4.58191e+06	2.20896e+06	2.92686e+06	2.88822e+06
M184T208	184.007	207.7	3.5	875938	603381	670264	843849	333766	613145	633766	383527	892177	342752
M185T207	185.118	207	3.5	838194	817649	780623	1.32778e+06	673445	1.92364e+06	1.08414e+06	820095	910169	1.67487e+06
M185T72	185.045	71.6	1.2	571513	98132.5	91177.4	637175	662049	524128	109523	588623	980522	683256
M185T82	185.045	82.2	1.4	1.28002e+06	1.2997e+06	886727	537116	847828	932941	730560	134255	263760	156383
M186T110	186.055	110	1.8	476151	667810	1.08043e+06	416139	398805	517727	658773	468062	932700	388720
M186T179	186.055	179.3	3	3.50635e+06	9.2773e+06	1.84405e+07	2.41853e+07	1.28115e+07	7.31102e+06	3.22468e+07	1.71683e+07	1.03815e+07	1.44841e+07
M186T435	186.045	435.1	7.3	3.29871e+06	3.63827e+06	784663	889220	855611	4.06279e+06	3.35369e+06	3.13909e+06	677554	3.22234e+06
M186T72	186.077	71.6	1.2	1.36453e+06	1.33241e+06	555755	1.61084e+06	527944	443588	1.01394e+06	1.03054e+06	493880	2.0517e+06
M187T179	187.059	179.2	3	1.18056e+06	1.25787e+06	3.30224e+06	2.76697e+06	1.48815e+06	836731	3.58931e+06	2.07059e+06	1.29273e+06	2.57663e+06
M187T236	187.133	235.8	3.9	971529	790029	1.04828e+06	1.32276e+06	1.53444e+06	491633	481133	394350	469412	479111
M187T32	186.929	32.2	0.5	1.28617e+06	996366	696677	1.82303e+06	743272	690239	604808	617316	929594	531825
M187T36	187.042	35.7	0.6	3.13224e+06	1.526e+06	1.18884e+06	2.38073e+06	2.09694e+06	913444	930897	356008	1.54415e+06	1.4038e+06
M187T38	186.929	37.9	0.6	1.37349e+06	1.08554e+06	1.07211e+06	229761	639731	688386	676287	704640	142463	678435
M187T395	187.041	395.2	6.6	1.59452e+07	2.72557e+07	8.88677e+07	1.56693e+07	2.47506e+07	1.37676e+07	2.21584e+07	7.28106e+07	1.80322e+07	7.3589e+07
M187T408	187.041	408.2	6.8	2.58507e+07	1.36587e+07	4.81988e+06	3.32126e+07	1.6021e+07	2.09496e+07	1.85185e+07	3.82852e+06	1.56018e+07	4.12611e+06
M187T421	187.041	421.4	7	2.97109e+06	1.29984e+07	3.31588e+06	1.23952e+07	2.23652e+07	1.3002e+07	1.22859e+07	3.12346e+06	2.83284e+06	3.05196e+06
[truncated: 5,492 more rows]
