# Supplementary material for: Dual defense: melatonin simultaneously mitigates cadmium toxicity and southern blight in peanut
Source: Front Plant Sci. 2025 Oct 16;16:1686151. doi: 10.3389/fpls.2025.1686151 (PMC12571740; doi:10.3389/fpls.2025.1686151)
Supplement: Supplementary Table 1 — Dry weight, disease index, and cadmium content in peanut seedlings subjected to combined cadmium and southern blight infection stress under different melatonin concentrations (0, 0.01, 0.1, and 1.0 mM) after 7 days of treatment. Data are presented as mean ± SD (n = 5). Different letters indicate significant differences among treatments according to Duncan’s multiple range test (p < 0.05). [file DataSheet1.zip › Suppl Mater/Table S4.xlsx]

## Sheet: Sheet1
name	ID	mz	rt	ppm	formula	KEGG	Jing_A_Mean	Jing_A_Median	Jing_A_RSD	Jing_B_Mean	Jing_B_Median	Jing_B_RSD	FC	log2FC	P.value	-log10(P.value)	FDR	VIP	posneg
Benzimidazole	M102T116	102.034	115.9	2.71458	C7H6N2	C02009	5.45359e+07	3.5873e+07	109.19	1.80875e+07	2.11628e+07	61.24	3.02	1.59	0.281129	0.55	0.594129	0.683685	pos
(S)-2-Azetidinecarboxylic acid	M102T131_2	102.056	131.3	6.343	C4H7NO2	C08267	4.31876e+07	3.52735e+07	68.79	5.15726e+07	4.24261e+07	43.81	0.84	-0.26	0.305807	0.51	0.617546	0.815399	pos
Aminomalonic acid	M102T146	102.056	146.1	6.351	C3H5NO4	C00872	3.63734e+07	4.47308e+07	52.28	4.52999e+07	5.53296e+07	65.48	0.8	-0.32	0.776016	0.11	0.910016	0.30539	pos
SCHEMBL534447	M102T204	102.056	204.5	6.343	C5H11NO	C03982	3.45701e+07	3.54182e+07	62.56	3.83624e+07	2.78838e+07	93.78	0.9	-0.15	0.945184	0.02	0.982088	0.027419	pos
4-Hydroxy-2-butenoic acid gamma-lactone	M102T239	102.056	238.8	6.332	C4H4O2	C17601	1.64392e+07	9.86232e+06	74.74	6.24642e+07	5.5114e+07	48.05	0.26	-1.93	0.000406763	3.39	0.0525565	2.15053	pos
2-Methylcholine	M102T446	102.128	445.9	0.186	C6H16NO+	C02224	1.01051e+08	1.12844e+08	39.29	6.06443e+07	5.21299e+07	52.97	1.67	0.74	0.0924765	1.03	0.37452	1.14609	pos
3-Azetidinecarboxylic acid	M102T91	102.056	91.4	4.384	C4H7NO2		9.13814e+07	90961782	70.72	4.64282e+07	3.89629e+07	50.53	1.97	0.98	0.263709	0.58	0.578931	0.907351	pos
Ureidoperacrylic acid	M103T40_2	103.051	40	4.83238	C4H6N2O4	C20231	3.96345e+07	3.35927e+07	38.8	4.35851e+07	4.62161e+07	36.8	0.91	-0.14	0.660774	0.18	0.856708	0.405695	pos
Cadaverine	M103T40_3	103.123	40.5	4.1812	C5H14N2	C01672	3.46595e+07	3.47385e+07	28.71	3.99264e+07	3.75562e+07	50.96	0.87	-0.2	0.768402	0.11	0.907116	0.124438	pos
4-Vinylphenol	M103T85	103.054	85.3	0.225	C8H8O	C05627	4.97533e+07	1.75775e+07	101.01	8.22376e+07	5.26589e+07	89.97	0.6	-0.73	0.226267	0.65	0.53828	0.851329	pos
Isovaleraldehyde	M104T118	104.108	118.2	2.05154	C5H10O	C07329	1.57281e+07	1.13333e+07	84.39	1.37099e+07	1.31749e+07	95.64	1.15	0.2	0.598798	0.22	0.827811	0.335522	pos
2-Butyne-1,4-diol	M104T47_1	104.107	46.9	3.012	C4H6O2	C02497	5.14918e+09	5.01659e+09	12.97	4.82418e+09	4.87303e+09	12.02	1.07	0.09	0.360233	0.44	0.664242	0.637274	pos
2-Aminoisobutyric acid	M104T48	104.071	47.6	3.826	C4H9NO2	C03665	6.93799e+07	6.0321e+07	47.94	7.73257e+07	8.09794e+07	21.15	0.9	-0.16	0.376102	0.42	0.676393	0.644808	pos
Putrescine	M106T48	106.05	47.9	4.066	C4H12N2	C00134	2.49937e+08	1.65799e+08	76.24	2.82444e+08	2.56337e+08	21.22	0.88	-0.18	0.280697	0.55	0.593856	0.798411	pos
4-Hydroxy-4-methyl-5-hexenoic acid gamma lactone	M109T209	109.102	208.7	3.017	C7H10O2		5.96682e+06	5.9155e+06	64.5	7.87969e+06	4.49793e+06	73.65	0.76	-0.4	0.516875	0.29	0.77952	0.488251	pos
o-Phenylenediamine	M109T270_1	109.076	269.6	0.722	C6H8N2	C14402	2.31973e+06	1.42781e+06	56.75	2.93113e+06	3540310	66.1	0.79	-0.34	0.775467	0.11	0.910013	0.32665	pos
3-Octen-2-one	M109T444	109.022	444.4	19.844	C8H14O		1.06681e+07	9.77726e+06	58.27	9.71386e+06	8.84814e+06	52.7	1.1	0.14	0.867819	0.06	0.946345	0.152531	pos
2-Aminoacrylic acid	M110T121	110.021	120.7	5.88708	C3H5NO2	C02218	1.80602e+08	1.66602e+08	82.58	2.4468e+08	1.84871e+08	87.75	0.74	-0.44	0.644722	0.19	0.848569	0.4898	pos
Hydroxylaminobenzene	M110T220	110.06	220	0.341814	C6H7NO	C02720	5.48274e+07	5.63598e+07	70.75	5.43374e+07	5.12516e+07	67.25	1.01	0.01	0.943368	0.03	0.981707	0.0599583	pos
Benzyl chloride	M110T43	110.072	42.7	8.289	C7H7Cl	C19167	1.60987e+08	1.45424e+08	44.39	2.26849e+08	1.75958e+08	52.57	0.71	-0.49	0.167457	0.78	0.476632	1.07849	pos
aminophenol	M110T78	110.06	77.6	0.341814	C6H7NO	C01987	8.46617e+07	7.89217e+07	48.6	9.42603e+07	8.38435e+07	38.98	0.9	-0.15	0.531736	0.27	0.789665	0.500621	pos
2,3,4,5-Tetrahydro-2-pyridinecarboxylic acid	M111T114	111.044	113.9	1.32542	C6H9NO2	C00450	3.10779e+07	2.35947e+07	61.24	4.40438e+07	3.33969e+07	62.62	0.71	-0.5	0.339265	0.47	0.646208	0.813251	pos
Diethylphosphate	M111T152	111.056	152.3	7.56393	C4H11O4P	C06608	9.18304e+06	5.88555e+06	73.63	2.0085e+07	1.52845e+07	74.63	0.46	-1.13	0.0940016	1.03	0.377787	1.21397	pos
furaneol (keto form)	M111T160	111.021	160	5.00249	C6H7O3-		3.12186e+07	1.25912e+07	97.57	3.80144e+07	4.12521e+07	61.13	0.82	-0.28	0.4596	0.34	0.741324	0.643267	pos
Aniline	M111T434_2	111.092	434	2.05577	C6H7N	C00292	7.91376e+06	7.15065e+06	67.47	4.8213e+06	5.03075e+06	48.85	1.64	0.71	0.239745	0.62	0.554202	0.985382	pos
Imidazole-4-acetaldehyde	M111T90	111.056	90.3	5.51956	C5H6N2O	C05130	1.79405e+07	4.27386e+06	127.81	1.29033e+07	1.4086e+07	51.65	1.39	0.48	0.817454	0.09	0.926215	0.293081	pos
Bromomethane	M112T104	112.076	103.9	3.676	CH3Br	C18447	1.15446e+07	6.92743e+06	84.17	1.74479e+07	1.78635e+07	56.1	0.66	-0.6	0.192609	0.72	0.503347	0.997403	pos
Phenol	M112T128	112.076	128.4	0.999144	C6H6O	C00146	1.92232e+07	1.0563e+07	74.5	2.71929e+07	2.88131e+07	54.55	0.71	-0.5	0.325085	0.49	0.633514	0.789242	pos
xi-7-Octen-2-ol	M112T42	112.087	42.4	8.579	C8H16O		2.11752e+07	1.5163e+07	71.48	2.47538e+07	2.15299e+07	29.63	0.86	-0.23	0.272524	0.56	0.586889	0.751504	pos
N-Methylethanolaminium phosphate	M112T48	112.051	48	11.5074	C3H10NO4P	C01210	1.02913e+07	9.91094e+06	51.24	6.02052e+06	5.81297e+06	28.09	1.71	0.77	0.118953	0.92	0.416353	1.21178	pos
2,3-Dimethylthiophene	M113T191	113.096	191.1	2.771	C6H8S		1.04719e+07	1.07081e+07	18.54	1.08772e+07	1.10659e+07	22.75	0.96	-0.05	0.807378	0.09	0.923164	0.256298	pos
3-Hepten-2-one	M113T351	113.096	350.8	2.771	C7H12O		1.02505e+06	1.11612e+06	19.63	1.1706e+06	1.1037e+06	15.52	0.88	-0.19	0.179464	0.75	0.489511	1.05957	pos
1H-Pyrrole-2-carboxaldehyde	M113T49	113.071	48.9	2.322	C5H5NO		2.67819e+08	2.619e+08	26.17	3.47553e+08	3.24507e+08	27.49	0.77	-0.38	0.0879801	1.06	0.36831	1.33239	pos
Orotic acid	M113T53	113.035	53.2	3.071	C5H4N2O4	C00295	1.15515e+07	7.26938e+06	80.1	1.41471e+07	1.71826e+07	54.48	0.82	-0.29	0.586464	0.23	0.821035	0.47083	pos
Uracil	M113T70	113.035	70.2	3.071	C4H4N2O2	C00106	1.01904e+08	8.83638e+07	36.2	4.71946e+07	3.9027e+07	48.76	2.16	1.11	0.00180916	2.74	0.0798272	1.98889	pos
2-Furancarboxaldehyde	M114T106_2	114.055	105.5	0.405	C5H4O2	C14279	3.35026e+07	3.03184e+07	95.13	2.31467e+07	2.64194e+07	48.92	1.45	0.53	0.753614	0.12	0.90195	0.258023	pos
L-Hydroxyproline	M114T114	114.055	113.8	0.422427	C5H9NO3	C01157	1.7506e+07	7.58448e+06	94.86	2.81406e+07	2.89147e+07	69.2	0.62	-0.68	0.291792	0.53	0.603292	0.762184	pos
5-Aminolevulinic acid	M114T171_1	114.055	171	1.299	C5H9NO3	C00430	5.17221e+07	3.64603e+07	79.8	1.95587e+07	1.19251e+07	71.44	2.64	1.4	0.0755333	1.12	0.349073	1.17504	pos
3-Methylcrotonylglycine	M114T198	114.091	198.2	0.561	C7H11NO3	C20828	6.27666e+07	8.21637e+07	59.72	4.26724e+07	3.47569e+07	49.48	1.47	0.56	0.453261	0.34	0.736828	0.488022	pos
2-Ethyl-4-methyl-1-pentanol	M114T220	114.092	219.7	2.324	C8H18O		2.42982e+07	2.59155e+07	61.23	8.45873e+06	6.33247e+06	46.15	2.87	1.52	0.00521038	2.28	0.116943	1.86163	pos
N-Carbamoylputrescine	M114T269	114.091	268.8	0.309	C5H13N3O	C00436	1.37789e+07	9.98923e+06	51.84	1.70972e+07	1.52632e+07	55.96	0.81	-0.31	0.596352	0.22	0.826386	0.400632	pos
Tiglylglycine	M114T352	114.091	352	1.437	C7H11NO3		1.22331e+07	6.06551e+06	90.77	1.23377e+07	1.17723e+07	54.91	0.99	-0.01	0.721886	0.14	0.887955	0.398921	pos
Paramethadione	M114T381	114.092	381.3	3.19	C7H11NO3	C07411	7.49278e+07	5.16403e+07	84.28	6.64424e+07	5.68482e+07	71.39	1.13	0.17	0.840297	0.08	0.935302	0.194988	pos
7-(Methylthio)heptanenitrile	M114T409	114.092	409.3	4.067	C8H15NS		2.06055e+07	1.9045e+07	86.67	1.41891e+07	1.55942e+07	61.21	1.45	0.54	0.537413	0.27	0.793431	0.486803	pos
2-Oxosuccinamate	M114T448	114.092	448	3.197	C4H5NO4	C02362	2.18674e+07	1.42299e+07	80.36	1.9967e+07	1.38322e+07	79.07	1.1	0.13	0.755576	0.12	0.903123	0.0853131	pos
1-Pyrroline-5-carboxylic acid	M114T49_1	114.055	49.3	2.169	C5H7NO2	C04322	1.17036e+08	1.14072e+08	22.59	1.36528e+08	1.24e+08	25.88	0.86	-0.22	0.268288	0.57	0.58261	0.930955	pos
1,4-Naphthoquinone	M115T135	115.054	135	0.208772	C10H6O2	C02617	2.70484e+07	2.56182e+07	25.73	2.62941e+07	2.84854e+07	27.63	1.03	0.04	0.801355	0.1	0.920791	0.0562598	pos
L-Prolinamide	M115T164	115.039	164.5	1.469	C5H10N2O	C19781	9.86131e+07	5.29528e+07	103.09	1.41536e+08	5.22625e+07	95.32	0.7	-0.52	0.593217	0.23	0.824943	0.555106	pos
Norfuraneol	M115T70	115.039	70.3	1.13857	C5H6O3		1.46512e+08	1.12755e+08	74.68	2.06617e+08	2.27595e+08	28.02	0.71	-0.5	0.0923763	1.03	0.37452	1.29942	pos
3-Hydroxy-L-proline	M115T71	115.076	70.7	3.031	C5H9NO3	C05147	4.77971e+06	4.58132e+06	21.28	5.34806e+06	5.4482e+06	21.93	0.89	-0.16	0.357276	0.45	0.661598	0.82228	pos
1-Isothiocyanatobutane	M116T356	116.07	356.5	0.877	C5H9NS		1.94953e+07	2.11469e+07	67.04	2.7847e+07	2.16412e+07	93.93	0.7	-0.51	0.802473	0.1	0.920791	0.163778	pos
Cyclohexanone	M116T402	116.107	402.3	0.117	C6H10O	C00414	1.39915e+07	15922193	35.21	9.02374e+06	1.06591e+07	42.59	1.55	0.63	0.13584	0.87	0.439626	1.22149	pos
1,2-Dichloroethane	M116T40_2	116.002	40.4	5.42938	C2H4Cl2	C06752	6749205	5.69315e+06	61.52	3.62264e+06	3.49122e+06	32.72	1.86	0.9	0.205321	0.69	0.518587	0.987718	pos
2-Hexenal	M116T47	116.107	47.4	0.978234	C6H10O	C08497	9.86536e+07	8.94563e+07	31.43	1.02113e+08	9.27155e+07	38.23	0.97	-0.05	0.879673	0.06	0.953638	0.125291	pos
Glycylglycine	M116T48	116.034	47.9	2.437	C4H8N2O3	C02037	4.1106e+08	4.11082e+08	37.52	5.22647e+08	6.0198e+08	28.56	0.79	-0.35	0.250237	0.6	0.566252	0.81082	pos
L-Proline	M116T50	116.07	49.6	0.877	C5H9NO2	C00148	3.16672e+09	1.93744e+09	105.84	3.6978e+09	3.25089e+09	63.97	0.86	-0.22	0.3302	0.48	0.637714	0.702523	pos
D-Ornithine	M116T83	116.07	83.2	0.867	C5H12N2O2	C00515	6.66342e+07	5.22477e+07	58.14	3.183e+08	116825788	117.39	0.21	-2.26	0.0862776	1.06	0.365896	1.29204	pos
Acetamidopropanal	M116T98	116.07	98	0.877	C5H9NO2	C18170	2.13735e+08	8.08454e+07	135.86	8.19021e+07	5.63632e+07	66.95	2.61	1.38	0.24828	0.61	0.564254	0.887631	pos
Indoxyl	M117T135	117.056	135	10.2312	C8H7NO	C05658	5.11566e+07	5.14419e+07	26.17	5.53224e+07	5.707e+07	22.45	0.92	-0.11	0.545583	0.26	0.797816	0.571239	pos
2,2,4-Trimethyl-1,3-dioxolane	M117T48	117.038	48	8.03	C6H12O2		1.16409e+07	1.22057e+07	64.9	1.63078e+07	1.75806e+07	46.71	0.71	-0.49	0.643347	0.19	0.84783	0.299917	pos
N,N-DIMETHYLBENZYLAMINE	M118T135	118.065	135.2	1.032	C9H13N		1.90773e+08	1.95894e+08	26.81	1.88428e+08	1.87033e+08	22.23	1.01	0.02	0.976282	0.01	0.990644	0.0683975	pos
2-Phenylacetamide	M118T216	118.065	215.7	0.185	C8H9NO	C02505	1.57253e+07	1.16149e+07	69.62	1.00464e+07	8.94832e+06	22.56	1.57	0.65	0.121556	0.92	0.418902	1.09852	pos
Indole	M118T363	118.065	363.4	1.03858	C8H7N	C00463	2.19224e+07	3.15848e+07	74.67	1.33728e+07	4.0503e+06	107.67	1.64	0.71	0.279692	0.55	0.593023	0.736715	pos
Hexanal	M118T402	118.122	402.5	1.99471	C6H12O	C02373	5.72381e+06	4.95859e+06	73.64	1.01045e+07	1.46396e+07	71.68	0.57	-0.82	0.407106	0.39	0.704119	0.678962	pos
Tiglic acid	M118T410	118.122	409.7	1.995	C5H8O2	C08279	6.60168e+06	3.3762e+06	98.77	7.62868e+06	5.1658e+06	81.28	0.87	-0.21	0.675292	0.17	0.862867	0.282101	pos
Glutaral	M118T435	118.122	435.4	1.995	C5H8O2	C12518	7.32364e+06	5.31426e+06	80.35	8.00182e+06	3.60666e+06	80.17	0.92	-0.13	0.85392	0.07	0.940975	0.0535283	pos
Dihydro-5-methyl-2(3H)-furanone	M118T446	118.122	446.3	1.995	C5H8O2		5.96379e+06	3.23549e+06	80.91	2.70917e+06	3.01766e+06	42.84	2.2	1.14	0.0951143	1.02	0.379554	1.21357	pos
(Z)-4-(1-Propenyl)phenol	M118T53_1	118.053	52.6	9.21977	C9H10O	C20464	5.86692e+07	2.02651e+07	182.19	2.98917e+07	3.27249e+07	32.58	1.96	0.97	0.761264	0.12	0.904437	0.258007	pos
3-Hexen-1-ol	M118T53_2	118.12	52.7	19.773	C6H12O	C08492	6.04888e+07	2.2631e+07	177.5	2.92961e+07	3.18227e+07	36.46	2.06	1.05	0.951161	0.02	0.983397	0.0800265	pos
Methyl benzoate	M120T40_1	120.033	40.4	3.78414	C8H8O2	C20645	1.7808e+06	1.91427e+06	59.3	2.17037e+06	2.12784e+06	57.19	0.82	-0.29	0.563573	0.25	0.807139	0.557239	pos
L-Homoserine	M120T48	120.066	48.4	0.14	C4H9NO3	C00263	5.21595e+08	4.75064e+08	53.68	6.1742e+08	5.8716e+08	25.79	0.84	-0.24	0.272534	0.56	0.586889	0.840666	pos
(-)-Sabinene	M120T85_1	120.046	85.1	15.934	C10H16	C16777	1.01021e+07	9.1441e+06	61.58	1.1219e+07	8.22558e+06	79.14	0.9	-0.15	0.838933	0.08	0.934651	0.0674077	pos
Tyramine	M121T85_1	121.065	85.2	1.759	C8H11NO	C00483	1.16354e+07	1.00717e+07	25.32	1.4963e+07	9.70759e+06	73.82	0.78	-0.36	0.597934	0.22	0.827436	0.350128	pos
L-Rhamnose	M121T85_2	121.084	85.3	13.3512	C6H12O5	C00507	1.88022e+08	6.47251e+07	101.75	3.02136e+08	1.99653e+08	87.44	0.62	-0.68	0.224283	0.65	0.536708	0.85763	pos
(1E)-1-Phenyltriaz-1-ene	M122T434	122.097	434.2	0.172	C6H7N3		1.2819e+07	1.02657e+07	61.66	1.02978e+07	4.64064e+06	82.99	1.24	0.32	0.389692	0.41	0.689343	0.537798	pos
Styrene	M122T446	122.096	445.8	0.181988	C8H8	C07083	2.13098e+07	1.89432e+07	47	2.03998e+07	2.07572e+07	39.94	1.04	0.06	0.830126	0.08	0.930752	0.103162	pos
4-Amino-5-hydroxymethyl-2-methylpyrimidine	M123T105	123.055	105.1	0.697411	C6H9N3O	C01279	5.89258e+07	6.12346e+07	82.47	4.3318e+07	4.25289e+07	79.38	1.36	0.44	0.55289	0.26	0.80035	0.389606	pos
3-METHYLBENZYL ALCOHOL	M123T202	123.081	202.2	2.1334	C8H10O	C07216	5.75588e+06	5.68198e+06	25.4	1.15081e+07	6.31582e+06	79.69	0.5	-1	0.314193	0.5	0.62449	0.847234	pos
2-Phenylethanol	M123T218_2	123.081	218.4	2.1334	C8H10O	C05853	6.12317e+06	6.29008e+06	18.36	7.43423e+06	4.87746e+06	64.81	0.82	-0.28	0.824525	0.08	0.928238	0.273997	pos
2-Hexylidenecyclopentanone	M123T233	123.117	232.8	2.268	C11H18O		4155231	4.03067e+06	33.83	3.76869e+06	3.34608e+06	31.08	1.1	0.14	0.618155	0.21	0.837461	0.320221	pos
Carbamic acid	M123T40_3	123.041	40.2	4.6162	CH3NO2	C01563	2.85154e+09	2.64489e+09	32.84	3.16542e+09	3.65644e+09	37.39	0.9	-0.15	0.689625	0.16	0.870763	0.384724	pos
Trimethylpyrazine	M123T437	123.092	437	1.053	C7H10N2		2.30235e+07	2.48927e+07	58.06	9.38014e+06	6.54589e+06	66.44	2.45	1.3	0.0395776	1.4	0.268181	1.37109	pos
3-Hydroxybenzaldehyde	M123T53	123.044	53.1	1.99912	C7H6O2	C03067	2.23807e+07	1.61423e+07	103.07	2.29668e+07	1.82185e+07	112.25	0.97	-0.04	0.909029	0.04	0.966212	0.0104771	pos
Niacinamide	M123T70	123.055	70.1	0.707	C6H6N2O	C00153	1.84824e+08	1.46765e+08	64.27	1.08716e+08	1.04023e+08	23.97	1.7	0.77	0.140752	0.85	0.448745	1.19478	pos
1-Ethyl-1H-pyrrole-2-carboxaldehyde	M124T205	124.04	205.2	8.841	C7H9NO		8.69195e+07	7.13226e+07	49.69	1.11931e+08	1.13393e+08	38.93	0.78	-0.36	0.241225	0.62	0.556238	0.912098	pos
4-Hydroxybenzylamine	M124T219	124.039	219.1	1.64	C7H9NO		5.92259e+07	5.29837e+07	56.36	3.10029e+07	2.14912e+07	66.39	1.91	0.93	0.0860271	1.07	0.365896	1.26762	pos
Pyrazinamide	M124T417_1	124.039	417.4	0.834	C5H5N3O	C01956	3.63383e+06	3.49515e+06	55.02	3.85512e+06	1.23318e+06	144.65	0.94	-0.09	0.470157	0.33	0.749156	0.606272	pos
Ethylbenzene	M124T427	124.112	427	0.575449	C8H10	C07111	6.46621e+07	1.59831e+07	98.62	4.126e+07	1.02054e+07	125.26	1.57	0.65	0.374095	0.43	0.674111	0.67932	pos
2-Acetyl-1-methylpyrrole	M124T437	124.051	436.6	0.513	C7H9NO		3.931e+07	3.35937e+06	157.43	5.25838e+07	3.21799e+06	120.64	0.75	-0.42	0.831482	0.08	0.931189	0.280293	pos
Nicotinic acid	M124T70_1	124.039	70.1	1.64	C6H5NO2	C00253	1.69056e+08	1.59607e+08	32.58	1.12167e+08	9.40273e+07	58.58	1.51	0.59	0.116411	0.93	0.413133	1.04283	pos
p-Xylene	M124T70_2	124.059	70.2	12.357	C8H10	C06756	7.7982e+06	8.32925e+06	41.66	7.05785e+06	5.86739e+06	73.04	1.1	0.14	0.491368	0.31	0.765491	0.641159	pos
Nitrobenzene	M124T94	124.039	93.7	0.833769	C6H5NO2	C06813	5.30073e+07	5.91626e+07	71.29	7.72495e+07	8.31376e+07	62.34	0.69	-0.54	0.304245	0.52	0.615292	0.667292	pos
Nitrosobenzene	M125T164	125.072	163.7	5.298	C6H5NO	C06876	4.17805e+07	4.46513e+07	57.25	5.52603e+07	4.63914e+07	95.96	0.76	-0.4	0.76495	0.12	0.905792	0.301203	pos
Mesifurane	M125T217	125.096	217.5	2.512	C7H10O3		1.00151e+07	7.36431e+06	54.6	4.71996e+06	4.0575e+06	24.08	2.12	1.09	0.0143079	1.84	0.178622	1.5862	pos
L-Histidinol	M125T380	125.071	380.4	0.280002	C6H11N3O	C00860	6.26225e+07	3.4262e+07	99.59	8.44601e+07	4.68598e+07	72.04	0.74	-0.43	0.302899	0.52	0.613952	0.840095	pos
1,2-Benzoquinone monoimine	M125T49	125.071	49.1	2.099	C6H5NO	C17500	8.03082e+07	7.00144e+07	33.77	6.12655e+07	6.56183e+07	42.8	1.31	0.39	0.279103	0.55	0.59257	0.917782	pos
2,3-Dimethylpyrazine	M126T100	126.054	100.2	4.393	C6H8N2		3.27929e+08	2.48273e+08	71.52	2.58203e+08	1.80801e+08	71.01	1.27	0.34	0.626595	0.2	0.841048	0.36178	pos
1,2-Benzenedithiol	M126T153	126.056	152.6	4.374	C6H6S2		3.74284e+08	1.77025e+08	140.85	2.60844e+08	2.71262e+08	100.61	1.43	0.52	0.775158	0.11	0.910013	0.283793	pos
D-proline betaine	M126T196	126.091	195.5	1.30683	C7H13NO2	C21514	4.72643e+07	5.91699e+07	57.37	2.08739e+07	1.17996e+07	102.54	2.26	1.18	0.107272	0.97	0.399679	1.27164	pos
p-Cresol	M126T215	126.092	215.2	2.08404	C7H8O	C01468	3.54758e+07	4.41991e+07	61.79	1.2391e+07	8.64675e+06	88.54	2.86	1.52	0.114347	0.94	0.41087	1.29103	pos
Pyridoxine	M126T238	126.092	238	2.09356	C8H11NO3	C00314	3.76147e+07	4.28136e+07	49.78	1.69284e+07	8.16226e+06	113.98	2.22	1.15	0.0414953	1.38	0.273562	1.58708	pos
Phenylhydrazine	M126T385	126.092	384.9	6.049	C6H8N2	C02304	1.64358e+07	1.73829e+07	27.37	8.4425e+06	5.16096e+06	68.12	1.95	0.96	0.0136003	1.87	0.176802	1.74228	pos
Ectoine	M126T408	126.054	408.4	4.374	C6H10N2O2	C06231	2.04555e+07	1.83682e+07	31.68	1.77749e+07	1.68034e+07	47.75	1.15	0.2	0.3638	0.44	0.666398	0.620691	pos
cis-3-Hexenyl acetate	M126T434	126.054	434	4.374	C8H14O2	C19757	2.51259e+07	1.73266e+07	57.48	1.1206e+07	1.15611e+07	27.51	2.24	1.16	0.00610507	2.21	0.127665	1.74953	pos
γ-Aminobutyric acid	M126T80	126.054	80.4	13.9138	C4H9NO2	C00334	1.87189e+08	1.43052e+08	72.98	2.15137e+08	2.05168e+08	56.33	0.87	-0.2	0.686347	0.16	0.869337	0.236732	pos
1,2-Benzoquinone	M126T90	126.055	90.3	2.80688	C6H4O2	C02351	1.66532e+08	1.59289e+08	60.65	1.4678e+08	6.77743e+07	78.98	1.13	0.18	0.619578	0.21	0.838256	0.390628	pos
Methyl heptanoate	M127T112	127.038	112.3	8.409	C8H16O2		5.29527e+08	5.47627e+08	54.42	1.21635e+09	1.15443e+09	55.62	0.44	-1.2	0.0254186	1.59	0.230058	1.53521	pos
Hydroxyhydroquinone	M127T205	127.04	204.6	8.1154	C6H6O3	C02814	3.83387e+08	4.03854e+08	47.34	2.63805e+08	2.38467e+08	68.18	1.45	0.54	0.170051	0.77	0.479847	1.04116	pos
Pyruvic acid	M127T209	127.112	209	14.12	C3H4O3	C00022	4.18353e+06	3.66775e+06	43.5	4.9004e+06	3.38425e+06	70.61	0.85	-0.23	0.934249	0.03	0.978264	0.00809808	pos
3-Methylbutyl propanoate	M127T233	127.112	233.5	2.085	C8H16O2		4.01908e+06	4.44255e+06	36.96	3.49287e+06	3.1463e+06	27.12	1.15	0.2	0.543303	0.26	0.797244	0.508444	pos
Glyceraldehyde 3-phosphate	M127T248	127.016	248.2	2.58535	C3H7O6P	C00118	3.236e+06	648052	209.39	3.10217e+06	866195	204.14	1.04	0.06	0.978954	0.01	0.991896	0.0564766	pos
5-Hydroxymethyl-2-furancarboxaldehyde	M127T255	127.04	255	6.05346	C6H6O3	C11101	1.26922e+08	1.23076e+08	57.27	1.81325e+08	1.38116e+08	69.09	0.7	-0.51	0.49635	0.3	0.769127	0.560239	pos
Hexyl acetate	M127T263	127.112	263	2.085	C8H16O2		3.38892e+06	3.09218e+06	32.73	2.53384e+06	2.47928e+06	15.05	1.34	0.42	0.0654363	1.18	0.329439	1.29541	pos
Thymine	M127T80_1	127.051	80.1	4.70662	C5H6N2O2	C00178	2.43507e+07	2.40238e+07	51.45	2.03032e+07	1.87724e+07	30.57	1.2	0.26	0.822271	0.08	0.927302	0.294576	pos
Toluene-cis-dihydrodiol	M127T80_2	127.076	80.1	5.096	C7H10O2	C04592	1.16669e+07	1.00959e+07	29.32	1.10163e+07	1.20141e+07	42.16	1.06	0.08	0.623011	0.21	0.839839	0.462175	pos
1,2,3-Trihydroxybenzene	M127T82	127.038	82.3	4.47912	C6H6O3	C01108	6.73133e+08	6.37375e+08	39.66	6.67602e+08	6.67446e+08	21.28	1.01	0.01	0.750341	0.12	0.900707	0.162241	pos
Catechol	M128T111	128.07	111	1.53805	C6H6O2	C00090	1.75971e+08	1.7483e+08	50.37	1.02252e+08	8.85329e+07	76.52	1.72	0.78	0.130335	0.88	0.432447	1.03963	pos
1,3-Octadiene	M128T129	128.108	129.2	6.351	C8H14		6.35999e+07	6.5867e+07	23.93	3.43352e+07	2.73183e+07	60.14	1.85	0.89	0.0117279	1.93	0.167654	1.66697	pos
1,3-Benzenediol	M128T130_2	128.071	130.3	1.53805	C6H6O2	C01751	1.62038e+08	2.02352e+08	58.02	1.77081e+08	1.10786e+08	114.53	0.92	-0.13	0.736383	0.13	0.893056	0.150944	pos
Tiformin	M128T165	128.108	164.8	16.0598	C5H12N4O	C03078	5.04184e+07	4.1939e+07	47.83	4.20399e+07	3.43575e+07	56.95	1.2	0.26	0.48157	0.32	0.757929	0.48644	pos
2-Ethyl-5-methylfuran	M128T215	128.07	215	3.928	C7H10O		6.79001e+07	4.0434e+07	68.13	1.12153e+08	6.64048e+07	87.44	0.61	-0.72	0.513281	0.29	0.777566	0.550541	pos
2,5-Dimethyl-2,4-hexadiene	M128T335	128.107	334.7	1.455	C8H14		7.08398e+06	6.17545e+06	33.65	7.54312e+06	7.82254e+06	34.6	0.94	-0.09	0.764933	0.12	0.905792	0.141815	pos
Hydroquinone	M128T345_1	128.07	344.8	3.92769	C6H6O2	C00530	1.92607e+07	1.19546e+07	65.26	2.45466e+07	2.21917e+07	72.67	0.78	-0.35	0.700323	0.15	0.876388	0.21839	pos
S-Methyl methanesulfinothioate	M128T40	128.019	40.2	2.59351	C2H6OS2		2.43028e+08	2.24354e+08	36.16	2.723e+08	3.14922e+08	40.12	0.89	-0.16	0.684342	0.16	0.868411	0.381514	pos
Tetrahydrodipicolinate	M128T78	128.07	78.5	3.91832	C7H9NO4	C03972	2.02526e+08	1.77764e+08	46.09	1.73979e+08	1.45236e+08	31.99	1.16	0.22	0.535314	0.27	0.791912	0.571352	pos
5-Methyl-2-furancarboxaldehyde	M128T99	128.07	99.4	4.708	C6H6O2	C11115	1.10209e+08	4.89813e+07	88.92	1.11596e+08	1.03389e+08	76.67	0.99	-0.02	0.950704	0.02	0.983342	0.170556	pos
3-(Methylthio)hexanal	M129T215	129.055	215.4	2.46	C7H14OS		5.19862e+07	4.14561e+07	45.28	5.25746e+07	2.163e+07	98.74	0.99	-0.02	0.379742	0.42	0.679655	0.712438	pos
(S)-2-Aceto-2-hydroxybutanoic acid	M129T244	129.054	243.6	0.909849	C6H10O4	C00659	1.77934e+07	7.47812e+06	78.18	2.01485e+07	1.68955e+07	75.29	0.88	-0.18	0.793628	0.1	0.918056	0.153994	pos
Glyceraldehyde	M129T249	129.128	249.1	14.2806	C3H6O3	C02154	1.78711e+06	1.73014e+06	24.69	1.70978e+06	1.63466e+06	24.83	1.05	0.06	0.728122	0.14	0.889774	0.188883	pos
2-dehydropantoate	M129T252	129.055	251.8	0.909849	C6H10O4	C00966	1.75945e+07	8.49375e+06	95.07	2.68717e+07	2.22576e+07	62.82	0.65	-0.61	0.157665	0.8	0.466876	1.13453	pos
Naphthalene	M129T275	129.07	275.1	0.982257	C10H8	C00829	2.69535e+06	2.03633e+06	70.26	2.66897e+06	1.62235e+06	73.03	1.01	0.01	0.854147	0.07	0.94113	0.126173	pos
4-Heptenoic acid	M129T40	129.021	40.2	18.332	C7H12O2		3.13015e+07	2.72578e+07	39.77	3.39274e+07	4.01274e+07	37.53	0.92	-0.12	0.732709	0.14	0.89094	0.328693	pos
N4-Acetylaminobutanal	M130T100	130.087	99.9	2.69837	C6H11NO2	C05936	7.96589e+07	7.69714e+07	63.05	5.02136e+07	2.95951e+07	67	1.59	0.67	0.303424	0.52	0.614264	0.792605	pos
2,5-Diamino-2-methylpentanoic acid	M130T121	130.049	120.9	5.124	C6H14N2O2		1.70718e+08	8.70909e+07	162.68	6.82187e+07	7.39721e+07	79.62	2.5	1.32	0.436858	0.36	0.727253	0.557219	pos
trans-1,2-Dihydrobenzene-1,2-diol	M130T131_2	130.086	130.7	4.245	C6H8O2	C04221	5.96075e+07	5.05021e+07	49.38	5.73549e+07	4.35301e+07	80.47	1.04	0.06	0.653653	0.18	0.853189	0.44565	pos
Agrocybin	M130T143	130.049	143	5.896	C8H5NO2		9.46355e+07	8.6223e+07	56.22	1.26847e+08	1.25029e+08	46.64	0.75	-0.42	0.247898	0.61	0.563849	0.852262	pos
1,3-Cyclohexanedione	M130T198	130.087	198.1	7.286	C6H8O2	C01066	4.67284e+07	4.34355e+07	41.87	6.46784e+07	4.09642e+07	78.06	0.72	-0.47	0.54078	0.27	0.795422	0.569485	pos
Dimethylbenzimidazole	M130T206_2	130.065	206.1	0.604158	C9H10N2	C03114	1.57392e+07	1.2282e+07	72.98	1.67923e+07	9.82391e+06	70.33	0.94	-0.09	0.782619	0.11	0.912325	0.267155	pos
5-Methyl-3-hexen-2-one	M130T230	130.086	230.5	2.708	C7H12O		4.90517e+07	4.31669e+07	39.81	5.73158e+07	4.74604e+07	41.69	0.86	-0.22	0.434957	0.36	0.725432	0.651848	pos
1,4-Diazabicyclo[2.2.2]octane	M130T251	130.049	250.7	5.912	C6H12N2		2.05765e+08	1.64798e+08	48.63	1.07543e+08	8.2066e+07	82.59	1.91	0.94	0.0241968	1.62	0.227148	1.53382	pos
3,4-Dimethylthiophene	M130T309_1	130.066	309	19.945	C6H8S		1.34455e+07	3.37136e+06	128.61	1.84656e+07	3.99872e+06	102.5	0.73	-0.46	0.643402	0.19	0.84783	0.351556	pos
2-Ethylthiophene	M130T322_1	130.049	321.7	5.912	C6H8S		1.49033e+08	1.11691e+08	115.66	1.21815e+08	1.33529e+08	23.51	1.22	0.29	0.634632	0.2	0.843831	0.452772	pos
4-Ethoxy-4-oxobutanoic acid	M130T362	130.049	362.3	5.893	C6H10O4		2.71109e+08	2.89088e+08	50.2	2.20111e+08	2.42757e+08	71.96	1.23	0.3	0.392789	0.41	0.692573	0.604006	pos
Coumarin	M130T40	130.017	40.2	3.88426	C9H6O2	C05851	3.31012e+07	2.86655e+07	37.38	3.72463e+07	4.33558e+07	42.34	0.89	-0.17	0.694821	0.16	0.873034	0.363041	pos
Chloroacetyl chloride	M130T406	130.049	406.1	5.143	C2H2Cl2O	C14859	8.85274e+06	8.9057e+06	44.45	5.44748e+06	6.70569e+06	57.6	1.63	0.7	0.165912	0.78	0.476632	0.929543	pos
N-Acetyl-L-glutamate 5-semialdehyde	M130T426	130.086	426	3.467	C7H11NO4	C01250	1.35646e+07	1.2887e+07	51.44	9.53178e+06	9.98379e+06	33.99	1.42	0.51	0.423218	0.37	0.714916	0.631071	pos
1-Methylpyrrolidine-2-carboxylic acid	M130T437	130.049	436.8	5.134	C6H11NO2		1.87295e+07	1.13856e+07	101.64	1.98599e+07	1.16657e+07	88.5	0.94	-0.08	0.836514	0.08	0.933544	0.0840468	pos
3-Hydroxy-3-methyl-2-oxopentanoic acid	M130T67	130.097	67.5	10.191	C6H10O4	C04237	2.61277e+08	2.34225e+08	65.34	1.33418e+08	1.56188e+08	57.29	1.96	0.97	0.155198	0.81	0.464847	1.09375	pos
Isoglutamine	M130T71	130.05	70.8	0.511	C5H10N2O3	C16673	2.05998e+08	202995592	53.61	2.78242e+08	2.7561e+08	24.81	0.74	-0.43	0.167478	0.78	0.476632	1.1088	pos
1-Pyrroline-4-hydroxy-2-carboxylate	M130T93	130.086	93.1	2.698	C5H7NO3	C04282	3.65373e+07	3.15052e+07	41.04	7.62819e+07	5.18753e+07	85.6	0.48	-1.06	0.090961	1.04	0.372521	1.25169	pos
Pyroglutamic acid	M130T98	130.049	98.5	5.1336	C5H7NO3	C01879	1.17342e+08	1.12495e+08	68.09	1.43917e+08	1.12437e+08	78.03	0.82	-0.29	0.711409	0.15	0.882346	0.246079	pos
(S)-11,12,13-Trinor-7-calamenone	M131T132	131.118	132.4	0.639	C12H14O		4.46818e+07	4.99778e+07	48.35	3.44182e+07	3.24228e+07	16.35	1.3	0.38	0.684679	0.16	0.868519	0.313154	pos
Anisole	M131T195	131.049	194.7	15.014	C7H8O	C01403	6.54437e+06	6.77534e+06	41.61	5.88864e+06	5.35825e+06	40.32	1.11	0.15	0.772061	0.11	0.908849	0.218059	pos
Menadiol	M131T231	131.086	231.1	1.35469	C11H10O2	C07126	2.15078e+06	2.12262e+06	26.35	1.70759e+06	1.61805e+06	22.27	1.26	0.33	0.121809	0.91	0.419196	1.03715	pos
Indole-3-carbinol	M131T238	131.073	238	2.64602	C9H9NO		2.44665e+07	1.09086e+07	116.3	5.72252e+06	5.7847e+06	14.09	4.28	2.1	0.0607421	1.22	0.319536	1.48452	pos
Creatinine	M131T251	131.118	250.9	0.114	C4H7N3O	C00791	1.28597e+07	6.19717e+06	73.01	1.92439e+07	1.94612e+07	38.8	0.67	-0.58	0.16143	0.79	0.471181	1.10349	pos
2-Acetylpyrrolidine	M131T408	131.118	407.9	1.411	C6H11NO		5.86673e+06	3.92797e+06	75.55	2.70284e+06	2.223e+06	71.88	2.17	1.12	0.167136	0.78	0.476632	1.00576	pos
Thiiranepropanenitrile	M131T421	131.118	421	0.648	C5H7NS		4.31878e+06	4.17623e+06	92.77	2.64752e+06	3.16377e+06	83.62	1.63	0.71	0.400987	0.4	0.698877	0.561673	pos
2,5-Dihydro-2,4,5-trimethyloxazole	M131T446	131.118	446.5	0.648	C6H11NO		3.50939e+06	2.99625e+06	49.8	2.78493e+06	2.65574e+06	85.88	1.26	0.33	0.394168	0.4	0.693672	0.532555	pos
5-methylthiopentanaldoxime	M131T48	131.054	48.3	7.56775	C6H13NOS	C17245	5.25493e+07	2.82465e+07	103.33	7.77362e+07	7.7109e+07	41.34	0.68	-0.56	0.103774	0.98	0.39342	1.11539	pos
N-Acetylputrescine	M131T81	131.118	80.5	1.40195	C6H14N2O	C02714	3.80658e+07	3.94465e+07	63.75	3.09253e+07	3.03876e+07	52.92	1.23	0.3	0.794078	0.1	0.918197	0.174142	pos
o-Cresol	M131T85	131.049	85.3	15.777	C7H8O	C01542	4.29008e+07	1.52241e+07	98.55	6.92444e+07	4.52733e+07	88.64	0.62	-0.69	0.244501	0.61	0.560059	0.81668	pos
(Z)-4-Hepten-1-ol	M132T107	132.102	107.4	8.338	C7H14O		1.58527e+08	8.03753e+07	81.57	3.9297e+08	3.0249e+08	104.52	0.4	-1.31	0.153855	0.81	0.463106	1.02058	pos
3-Methylindole	M132T118	132.101	118.5	7.568	C9H9N	C08313	1.53427e+08	1.6052e+08	63.36	2.24525e+08	1.86711e+08	78.38	0.68	-0.55	0.455798	0.34	0.738428	0.648636	pos
Nornicotine	M132T135	132.081	134.9	0.222	C9H12N2	C06524	1.45946e+08	1.49578e+08	30.31	1.54984e+08	1.66414e+08	26.45	0.94	-0.09	0.666486	0.18	0.858902	0.4071	pos
Aminocaproic acid	M132T153_2	132.101	152.9	0.755325	C6H13NO2	C02378	1.49795e+08	6.46261e+07	82.01	2.93723e+08	2.83662e+08	55.55	0.51	-0.97	0.0858316	1.07	0.36587	1.26729	pos
2-Methylheptane	M132T187	132.102	187.3	1.503	C8H18		1.28633e+08	7.03072e+07	75.4	2.1509e+08	1.80441e+08	62.21	0.6	-0.74	0.142117	0.85	0.450431	1.06373	pos
Indoleacetic acid	M132T222	132.081	222	0.970465	C10H9NO2	C00954	6.86259e+06	7.45663e+06	26.28	4.47988e+06	4.4954e+06	21.77	1.53	0.62	0.00856573	2.07	0.144987	1.69868	pos
Beta-Leucine	M132T296	132.101	295.9	1.512	C6H13NO2	C02486	3.99602e+08	3.03305e+08	105.59	2.7687e+08	1.00925e+08	101.96	1.44	0.53	0.462387	0.33	0.743105	0.593505	pos
3-Heptanone	M132T442	132.103	442.2	8.316	C7H14O		1.21016e+08	1.382e+08	51.29	110096621	1.24885e+08	56.33	1.1	0.14	0.718551	0.14	0.886026	0.0807893	pos
Guanidinosuccinic acid	M132T49	132.066	48.9	1.387	C5H9N3O4	C03139	5.61228e+07	3.61689e+07	105.39	2.61293e+07	2.58901e+07	17.49	2.15	1.1	0.123775	0.91	0.422121	1.21891	pos
L-Leucine	M132T53	132.101	53.4	3.02964	C6H13NO2	C00123	1.13684e+09	1.1624e+09	39.87	1.56168e+09	1.83405e+09	37.2	0.73	-0.46	0.200571	0.7	0.513217	0.952923	pos
L-Glutamic gamma-semialdehyde	M132T71_1	132.064	70.9	9.214	C5H9NO3	C01165	4.58082e+07	3.57184e+07	82.06	3.97038e+07	3.83102e+07	25.27	1.15	0.21	0.956669	0.02	0.985329	0.0218878	pos
L-Alloisoleucine	M132T71_2	132.101	70.9	3.03	C6H13NO2	C21096	7.74327e+09	8.52556e+09	53.07	1.20032e+10	1.21866e+10	26.93	0.65	-0.63	0.0553754	1.26	0.308129	1.32757	pos
(R)-2,3-Dihydroxy-3-methylvalerate	M132T86	132.053	85.6	12.742	C6H12O4	C06007	2.87245e+07	1.11297e+07	102.15	1.51018e+07	5.04526e+06	150.6	1.9	0.93	0.472491	0.33	0.751527	0.469306	pos
Propiobetaine	M132T99	132.102	98.5	0.755325	C6H13NO2	C08263	3.7699e+08	1.54184e+08	106.18	3.16327e+08	2.61224e+08	89.71	1.19	0.25	0.994025	0	0.998367	0.108508	pos
(E)-8-Hydroxy-2-octene-4,6-diynoic acid	M133T167	133.062	167.4	18.693	C8H6O3		2.70628e+07	2.80134e+07	59.54	5.17719e+07	5.0684e+07	78.06	0.52	-0.94	0.30957	0.51	0.620377	0.710772	pos
(R)-Carvone	M133T263	133.103	262.9	10.7374	C10H14O	C01767	1.37664e+07	7.05268e+06	86.67	1.60211e+07	9.4866e+06	74.11	0.86	-0.22	0.73709	0.13	0.893511	0.306693	pos
N-(2-Methylpropyl)acetamide	M133T42	133.097	42.4	1.121	C6H13NO		7.53205e+07	1.94486e+07	169.21	9.76298e+06	7.50477e+06	80.82	7.71	2.95	0.504837	0.3	0.773498	0.455677	pos
Asparagine	M133T48_2	133.06	47.9	2.752	C4H8N2O3	C00152	1.06525e+10	1.05396e+10	38.13	1.38452e+10	1.55578e+10	28.16	0.77	-0.38	0.205099	0.69	0.518431	0.89663	pos
Benzyl thiocyanate	M133T53_1	133.032	53.1	19.203	C8H7NS	C02660	7.77595e+07	7.3626e+07	79.69	1.38456e+08	9.50252e+07	91.11	0.56	-0.83	0.269396	0.57	0.583752	0.852415	pos
(3-Nitroamino)alanine	M133T70	133.032	70.4	0.947	C3H7N3O4		1.59758e+08	1.83747e+08	52.62	4.96447e+08	4.84062e+08	34.6	0.32	-1.64	0.000737137	3.13	0.0542336	2.05585	pos
4-methylthiobutanaldoxime	M134T48_1	134.064	47.9	6.65337	C5H11NOS	C17241	4.68242e+08	4.5384e+08	38.96	6.1115e+08	6.98918e+08	29.72	0.77	-0.38	0.219029	0.66	0.531255	0.87067	pos
alpha-Ketoisovaleric acid	M134T48_2	134.081	48.4	0.244478	C5H8O3	C00141	1.09594e+08	1.0778e+08	30.2	8.01105e+07	7.12521e+07	49.65	1.37	0.45	0.114519	0.94	0.41087	1.13235	pos
D-Ribose	M134T70	134.035	70.3	11.5759	C5H10O5	C21057	6.43978e+06	5.25429e+06	65.9	1.63505e+07	1.65463e+07	67.99	0.39	-1.34	0.118335	0.93	0.415367	1.22387	pos
(-)-cis-Carveol	M135T190	135.117	189.6	0.148	C10H16O	C11395	1.75196e+07	2.0715e+07	39.54	1.1706e+07	9.91138e+06	54.34	1.5	0.58	0.278022	0.56	0.591298	0.830908	pos
Adenine	M136T49	136.062	49	1.695	C5H5N5	C00147	4.85316e+08	4.81501e+08	22.91	2.92899e+08	2.71652e+08	16.93	1.66	0.73	0.000672701	3.17	0.0535964	2.12355	pos
Dextroamphetamine	M136T53	136.076	52.9	0.832	C9H13N	C07884	6.73471e+07	5.84307e+07	40.72	4.69517e+07	45966108	41.61	1.43	0.52	0.126626	0.9	0.426181	1.04266	pos
Phenylacetaldoxime	M136T70	136.076	70.4	5.241	C8H9NO	C16075	1.65396e+08	1.10448e+08	70.81	3.53523e+08	2.71187e+08	82.88	0.47	-1.1	0.0888414	1.05	0.369704	1.20427	pos
Artemisiatriene	M137T160	137.06	160.3	4.354	C10H16		3.60508e+07	2.75428e+07	42.26	2.80686e+07	2.90494e+07	31.09	1.28	0.36	0.25448	0.59	0.569028	0.792394	pos
Tetramethylpyrazine	M137T384	137.108	383.7	4.23302	C8H12N2		2.33343e+07	1.21174e+07	105.74	3.7413e+07	1.7011e+07	116.97	0.62	-0.68	0.474635	0.32	0.753314	0.625422	pos
4-Aminobenzoic acid	M138T264	138.056	263.7	5.414	C7H7NO2	C00568	1.43013e+07	5.5483e+06	89.98	2.35587e+07	2.10957e+07	58.89	0.61	-0.72	0.163379	0.79	0.473671	1.03088	pos
Retronecine	M138T386	138.091	385.8	0.469	C8H13NO2	C06177	5.93592e+07	3.43188e+07	71	4.00653e+07	3.10362e+07	85.18	1.48	0.57	0.310571	0.51	0.621367	0.638329	pos
o-Ethyltoluene	M138T430	138.128	430	0.149	C9H12	C14572	5.07789e+06	6.22004e+06	39.66	3.18729e+06	2.591e+06	45.16	1.59	0.67	0.0658715	1.18	0.330128	1.22468	pos
m-Ethyl_toluene	M138T442	138.128	441.7	0.149	C9H12	C14522	3.85524e+06	3.38608e+06	48.05	4.65598e+06	2.95655e+06	74.54	0.83	-0.27	0.687367	0.16	0.869729	0.356793	pos
2-(5-Methyl-2-furanyl)-3-piperidinol	M138T445	138.091	445.5	1.709	C10H15NO2		1.5313e+07	1.62457e+07	25.71	1.72921e+07	1.66595e+07	24.84	0.89	-0.18	0.385893	0.41	0.685376	0.683317	pos
(R)-2-Nitro-p-mentha-1,5-diene	M138T449	138.128	449.2	0.583	C10H15NO2		3.58259e+06	2.44196e+06	81.81	2.4399e+06	1.50054e+06	68.13	1.47	0.55	0.286405	0.54	0.597837	0.81737	pos
1-Methylnicotinamide	M138T50	138.054	49.8	5.452	[C7H9N2O]+	C02918	3.77974e+09	3.78205e+09	26.84	2.25138e+09	2.01873e+09	22.23	1.68	0.75	0.00301784	2.52	0.101066	1.86759	pos
4-Methylbenzaldehyde	M138T86	138.091	85.9	1.179	C8H8O	C06758	2.41724e+07	2.04961e+07	59.9	1.91885e+07	1.51638e+07	45.42	1.26	0.33	0.541414	0.27	0.795721	0.491753	pos
2,3-Methyleneglutaric acid	M139T285	139.112	285.4	0.252	C7H8O4		1.6181e+07	1.61927e+07	27.29	1.20584e+07	1.06681e+07	18.92	1.34	0.42	0.0448239	1.35	0.281445	1.42519	pos
1H-1,2,3-Triazole	M139T409	139.123	409	0.495	C2H3N3		2.07697e+07	2.42052e+07	67.59	1.19662e+07	1.34545e+07	54.48	1.74	0.8	0.301157	0.52	0.612639	0.862991	pos
Isobutyronitrile	M139T417	139.123	417.1	0.494671	C4H7N	C02420	2.2976e+07	2.47164e+07	55.11	2.16595e+07	1.09954e+07	105.38	1.06	0.09	0.520676	0.28	0.782414	0.40164	pos
Isoxazole	M139T449	139.123	448.9	1.662	C3H3NO		3.71775e+07	2.65974e+07	79.69	1.95539e+07	2.15651e+07	71.41	1.9	0.93	0.336249	0.47	0.643797	0.734318	pos
Benzoic acid	M140T121	140.07	121.4	2.16334	C7H6O2	C00180	5.71042e+07	3.17502e+07	119.02	4.02135e+07	2.75637e+07	110.39	1.42	0.51	0.598587	0.22	0.827811	0.31849	pos
3-Indoleacetonitrile	M140T202	140.071	201.7	18.428	C10H8N2	C02938	3.92167e+07	3.80022e+07	70.85	3.0855e+07	3.48846e+07	61.4	1.27	0.35	0.5797	0.24	0.816642	0.348051	pos
4-Nitrophenol	M140T56_2	140.034	55.7	0.582571	C6H5NO3	C00870	1.91602e+07	7.76073e+06	149.45	2.32899e+07	1.33309e+07	71.57	0.82	-0.28	0.298568	0.52	0.610432	0.771906	pos
2-Hydroxybenzaldehyde	M140T81_2	140.071	81	2.16334	C7H6O2	C06202	1.17017e+07	5.62815e+06	96.69	2.27973e+07	2.00497e+07	51.22	0.51	-0.96	0.0490055	1.31	0.292971	1.41027	pos
N-Ethylammelide	M140T94	140.07	94.1	6.71649	C5H8N4O2	C06558	2.58047e+07	2.93006e+07	66.12	2.13805e+07	2.29447e+07	50.86	1.21	0.27	0.845207	0.07	0.937383	0.172908	pos
5-Hydroxypentanoic acid	M141T40_2	141.051	40.2	10.008	C5H10O3	C02804	4.4092e+08	4.13833e+08	33.08	4.92023e+08	5.65463e+08	37.02	0.9	-0.16	0.666777	0.18	0.858902	0.410697	pos
Isonicotinic acid	M141T50	141.066	50.4	0.372	C6H5NO2	C07446	4.57088e+07	4.07346e+07	30.73	5.03838e+07	4.38773e+07	29.56	0.91	-0.14	0.562264	0.25	0.806282	0.60791	pos
1-Chloro-2-nitrobenzene	M141T62	140.996	61.8	12.7083	C6H4ClNO2	C14407	2.35768e+06	1.59885e+06	70.84	7.64598e+06	3.6013e+06	96.95	0.31	-1.7	0.0926072	1.03	0.374776	1.12863	pos
Ethosuximide	M142T107_2	142.049	106.9	1.636	C7H11NO2	C07505	3.89151e+07	1.57672e+07	112.6	9.38496e+07	6.86929e+07	123.52	0.41	-1.27	0.205248	0.69	0.51857	0.978836	pos
(E,E)-2,6-Octadienal	M142T119	142.086	119.2	0.336	C8H12O		1.41304e+07	1.59645e+07	39.21	1.37383e+07	1.28342e+07	38.71	1.03	0.04	0.966006	0.02	0.987756	0.034272	pos
2-Aminomuconic acid semialdehyde	M142T127	142.049	127.4	3.996	C6H7NO3	C03824	4.9949e+07	3.87071e+07	88.67	6.35451e+07	4.60561e+07	81.53	0.79	-0.35	0.461888	0.34	0.742735	0.543482	pos
3-methylcatechol	M142T164	142.087	164.1	4.559	C7H8O2	C02923	1.72005e+07	1.25082e+07	87.53	2.65905e+07	1.47388e+07	105.19	0.65	-0.63	0.526279	0.28	0.785658	0.523963	pos
2-Butylfuran	M142T237	142.086	237	1.071	C8H12O		9.22247e+06	4.78091e+06	75.83	1.09125e+07	9.05499e+06	78.17	0.85	-0.24	0.5887	0.23	0.8226	0.353434	pos
m-Methoxyphenol	M142T245	142.123	244.9	0.251	C7H8O2		8.87174e+06	5.60641e+06	66.39	1.51326e+07	1.59938e+07	52.1	0.59	-0.77	0.140771	0.85	0.448745	1.12169	pos
(E,E)-2,4-Octadienal	M142T386	142.123	386.1	4.675	C8H12O		49919107	3.57689e+07	75.52	2.99776e+07	2.54089e+07	57.53	1.67	0.74	0.143846	0.84	0.452436	1.00312	pos
Guaiacol	M142T419	142.086	419.3	2.47892	C7H8O2	C01502	3.59357e+06	4.01309e+06	36.02	2.45149e+06	1.97273e+06	52.68	1.47	0.55	0.143372	0.84	0.452038	1.05683	pos
(S)-Allantoin	M142T81	142.049	80.6	3.34378	C4H6N4O3	C02350	1.0522e+09	9.20348e+08	46.85	1.4405e+09	1.4472e+09	28.43	0.73	-0.45	0.0794372	1.1	0.356469	1.38063	pos
2,6-Dimethyl-2,4-heptadiene	M142T93	142.087	92.8	1.744	C9H16		2.21019e+07	2.27759e+07	30.95	2.54627e+07	2.39607e+07	37.74	0.87	-0.2	0.529392	0.28	0.787275	0.375203	pos
Muconolactone	M143T103	143.033	103	3.38397	C6H6O4	C04105	4.46437e+07	4.77669e+07	63.59	4.55229e+07	5.12335e+07	51.32	0.98	-0.03	0.843204	0.07	0.936764	0.18763	pos
cis,cis-3-Carboxymuconic acid	M143T122	143.033	122.4	3.38397	C7H6O6	C01163	1.4484e+08	6.51224e+07	91.16	8.28579e+07	6.22167e+07	113.42	1.75	0.81	0.325033	0.49	0.633514	0.751007	pos
6-Methylcoumarin	M143T135	143.073	134.9	16.309	C10H8O2		5.38518e+07	5.51545e+07	29.12	5.87265e+07	6.117e+07	25.27	0.92	-0.13	0.550504	0.26	0.799833	0.5516	pos
L-Erythrulose	M143T180_1	143.033	179.9	12.0427	C4H8O4	C02045	7.91284e+07	7.99468e+07	64.88	3.2534e+07	1.84902e+07	81.46	2.43	1.28	0.0800381	1.1	0.357178	1.29282	pos
4-carboxy-2-hydroxymuconate semialdehyde hemiacetal	M143T192	143.033	192.2	3.38397	C7H6O6	C05375	5.44958e+07	5.58325e+07	76.38	4.31885e+07	4.8926e+07	68.58	1.26	0.34	0.746011	0.13	0.897747	0.206687	pos
xi-Tetrahydro-6-propyl-2H-pyran-2-one	M143T217	143.034	217.4	2.685	C8H14O2		8.42024e+07	6.59381e+07	72.06	7.01469e+07	5.86248e+07	43.51	1.2	0.26	0.717037	0.14	0.885211	0.371571	pos
FA 8_1	M143T218	143.107	217.7	1.042	C8H14O2	C16654	8.31547e+06	7.7305e+06	39.27	5.43118e+06	5.01644e+06	28.8	1.53	0.61	0.0979342	1.01	0.383185	1.22683	pos
2-Methyl-4-quinolinol	M143T221	143.072	221.4	3.82198	C10H9NO	C21873	3.25762e+06	3.39253e+06	40.1	2.63971e+06	2.56634e+06	29.62	1.23	0.3	0.392982	0.41	0.692622	0.567306	pos
4-carboxymuconolactone	M143T229	143.033	228.9	3.38397	C7H6O6	C01278	3.55072e+07	4.62499e+07	63.68	2.65957e+07	3.41699e+07	61.92	1.34	0.42	0.535595	0.27	0.791912	0.437482	pos
3-Nonanone	M143T233	143.107	233.5	1.042	C9H18O		6.24228e+06	6.24104e+06	29.77	4.83135e+06	5.06583e+06	19.82	1.29	0.37	0.137449	0.86	0.441912	1.07042	pos
Homofureanol	M143T238	143.072	238	11.4109	C7H10O3		2.81651e+07	1.2587e+07	119.92	2.24927e+06	2.15127e+06	33.91	12.52	3.65	0.00742734	2.13	0.136614	1.96803	pos
2-Naphthalenethiol	M143T239	143.033	239.5	4.777	C10H8S		7.38731e+07	4.49804e+07	78.53	4.66296e+07	4.31354e+07	63.73	1.58	0.66	0.499809	0.3	0.771096	0.346111	pos
(E)-3-Nonen-1-ol	M143T252_2	143.107	251.7	1.741	C9H18O		3.60183e+06	3.57012e+06	16.11	2.49256e+06	2.39931e+06	14.82	1.45	0.53	0.00108397	2.96	0.0630723	2.04545	pos
1,2,3,5-Benzenetetrol	M143T82	143.033	82.5	3.38397	C6H6O4	C03743	6.80632e+07	6.55556e+07	65.93	5.97124e+07	5.06848e+07	98.99	1.14	0.19	0.673978	0.17	0.862579	0.228698	pos
1,3,5-Trihydroxybenzene	M144T109	144.067	109.1	4.28987	C6H6O3	C02183	5.66389e+07	5.30384e+07	92.28	4.09551e+07	3.69694e+07	75.13	1.38	0.47	0.678162	0.17	0.864403	0.275267	pos
2-Ethyl-2-hexenal	M144T130	144.065	130.1	4.29	C8H14O		5.8823e+07	5.76215e+07	37.82	5.75696e+07	5.01909e+07	56.43	1.02	0.03	0.799681	0.1	0.920739	0.177461	pos
Tryptamine	M144T135_2	144.079	134.9	10.901	C10H12N2	C00398	2.06796e+08	2.12324e+08	29.81	2.17941e+08	2.23087e+08	24.86	0.95	-0.08	0.684044	0.16	0.868355	0.39434	pos
4-hydroxy-5-methyl-2-methylene-3(2H)-furanone	M144T170	144.066	170.4	2.65142	C6H6O3	C20718	8.99024e+07	7.49984e+07	63.61	1.35733e+08	9.94932e+07	68.65	0.66	-0.59	0.253638	0.6	0.569028	0.865762	pos
Tryptophol	M144T216	144.08	215.5	3.96321	C10H11NO	C00955	1.19274e+07	1.30963e+07	35.28	7.44094e+06	5.93196e+06	42.04	1.6	0.68	0.0575309	1.24	0.312657	1.42317	pos
3-Ethyl-1,2-cyclopentanedione	M144T238	144.065	238.3	3.596	C7H10O2	C00037	4.34396e+07	4.0434e+07	76.59	7.80048e+07	5.9564e+07	59.17	0.56	-0.84	0.0923385	1.03	0.37452	1.26709	pos
2-Octen-4-one	M144T245	144.102	244.6	0.684	C8H14O		1.56344e+07	9.5333e+06	90.91	1.41424e+07	1.01599e+07	64.82	1.11	0.14	0.885139	0.05	0.956279	0.239119	pos
(Z)-Tamarindienal	M144T273	144.138	272.6	1.493	C6H6O3		1.40413e+07	1.03506e+07	63.75	1.42563e+07	8.43711e+06	79.3	0.98	-0.02	0.757234	0.12	0.903344	0.150469	pos
3-Methyl-3-hepten-2-one	M144T298	144.067	297.6	4.984	C8H14O		2.9321e+07	1.7294e+07	60.03	8.40291e+07	5.26333e+07	96.01	0.35	-1.52	0.144685	0.84	0.452693	1.11817	pos
(Z)-5-Octenal	M144T308	144.065	307.8	4.29	C8H14O		5.12297e+07	3.83283e+07	88.36	4.25211e+07	3.48271e+07	88.55	1.2	0.27	0.923963	0.03	0.97224	0.11376	pos
Pseudoconhydrine	M144T329	144.065	328.8	8.213	C8H17NO	C10168	4.66246e+07	2.961e+07	71.27	2.9593e+07	2.76472e+07	61.53	1.58	0.66	0.294378	0.53	0.606247	0.87045	pos
L-Serine	M144T387	144.139	387	9.31476	C3H7NO3	C00065	1.45354e+08	1.51594e+08	53.59	8.65228e+07	1.00945e+08	69.47	1.68	0.75	0.127932	0.89	0.4289	1.17842	pos
5-chlorobenzene-1,2,4-triol	M144T41_1	143.997	40.7	2.48214	C6H5ClO3	C07102	3.6336e+07	3.92187e+07	53.78	2.14938e+07	2.10407e+07	26.62	1.69	0.76	0.178186	0.75	0.488101	1.06154	pos
5-Methyl-2-thiophenecarboxaldehyde	M144T421	144.138	421.3	0.588	C6H6OS		2.91144e+07	1.47991e+07	91.8	4.38838e+07	4.68618e+07	68.19	0.66	-0.59	0.436659	0.36	0.727218	0.715332	pos
5-(2-Hydroxyethyl)-4-methylthiazole	M144T49	144.055	49	3.06272	C6H9NOS	C04294	4.80993e+07	4.95675e+07	26.55	6.84083e+07	6.69087e+07	29.7	0.7	-0.51	0.0369213	1.43	0.261027	1.52889	pos
5-Ethyl-2-methylpyridine	M144T85_2	144.081	85.1	17.593	C8H11N		2.00865e+07	9.73441e+06	80	3.32556e+07	2.58939e+07	62.64	0.6	-0.73	0.118004	0.93	0.414744	1.09872	pos
ascopyrone P	M145T106	145.048	106.1	12.6387	C6H8O4	C19826	3.19016e+08	1.87898e+08	68.07	3.58831e+08	4.13018e+08	63.97	0.89	-0.17	0.818181	0.09	0.926215	0.253556	pos
Cyanurodiamide	M145T135	145.084	134.7	7.35145	C3H5N5O	C08733	1.81265e+07	1.97206e+07	38.09	1.90041e+07	20421831	36.17	0.95	-0.07	0.806861	0.09	0.922973	0.233655	pos
ascopyrone M	M145T163	145.048	162.9	13.3282	C6H8O4	C19822	1.85802e+09	1.5309e+09	68.93	2.18516e+09	1.94867e+09	59.92	0.85	-0.23	0.715235	0.15	0.884624	0.405724	pos
Pyruvaldehyde	M145T199	145.051	198.8	10.8016	C3H4O2	C00546	3.6421e+08	3.46424e+08	87.46	1.39233e+08	5.9177e+07	104.4	2.62	1.39	0.0913963	1.04	0.373471	1.16095	pos
4-Ethoxy-4-oxobut-2-enoic acid	M145T221	145.048	221.1	12.639	C6H8O4		5.85611e+08	6.39466e+08	50.7	5.05348e+08	4.60609e+08	36.26	1.16	0.21	0.818401	0.09	0.926215	0.0975618	pos
Butanal	M145T234	145.123	233.7	1.37801	C4H8O	C01412	2.20511e+07	997564	122.69	2.95272e+07	4.4011e+07	92.59	0.75	-0.42	0.659072	0.18	0.855974	0.303598	pos
Benzaldehyde	M145T273	145.142	272.7	14.372	C7H6O	C00261	5.3762e+06	677877	155.54	6.34459e+06	563535	159.96	0.85	-0.24	0.945807	0.02	0.982088	0.0906126	pos
2-Buten-1-ol	M145T288	145.048	288.3	12.639	C4H8O		5.05182e+08	3.35322e+08	63.15	3.96044e+08	1.96877e+08	83.3	1.28	0.35	0.36447	0.44	0.666862	0.76553	pos
O-acetylhomoserine	M145T402	145.048	402.5	9.18329	C6H11NO4	C01077	5.05062e+07	7.64295e+07	78.77	2.70083e+07	7.73805e+06	126.99	1.87	0.9	0.234158	0.63	0.547378	0.905767	pos
D-Threitol	M145T80_1	145.048	79.5	3.26307	C4H10O4	C16884	6.84635e+08	6.059e+08	36.46	6.27635e+08	5.58864e+08	41.32	1.09	0.13	0.654601	0.18	0.854023	0.463946	pos
Carnitine	M145T80_2	145.086	79.9	0.106283	C7H15NO3	C00318	6.76942e+06	6.65626e+06	68.69	1.84232e+07	8.33306e+06	157.35	0.37	-1.44	0.48317	0.32	0.758816	0.452226	pos
dihydrophloroglucinol	M146T101	146.079	101.2	12.7822	C6H8O3	C06719	5.19577e+08	2.13401e+08	147.31	2.78192e+08	2.42668e+08	54.51	1.87	0.9	0.797929	0.1	0.919796	0.199347	pos
5-hydroxylysine	M146T177	146.079	177	10.712	C6H14N2O3		1.71006e+08	2.02764e+08	50.36	7.26598e+07	5.1072e+07	78.94	2.35	1.23	0.0445596	1.35	0.281308	1.43292	pos
L-cis-4-(Hydroxymethyl)-2-pyrrolidinecarboxylic acid	M146T215	146.08	215	10.72	C6H11NO3		2.32781e+08	1.39957e+08	86.29	8.69543e+07	6.84916e+07	94.21	2.68	1.42	0.0283297	1.55	0.237213	1.53176	pos
2-(1-Mercaptoethyl)furan	M146T283	146.08	282.8	11.413	C6H8OS		9.18027e+07	1.07356e+08	56.26	5.38824e+07	4.7083e+07	73.58	1.7	0.77	0.138925	0.86	0.445331	1.21327	pos
L-Rhamno-1,4-lactone	M146T40_2	146.03	40.2	7.88566	C6H10O5	C02991	3.23583e+07	2.77871e+07	35.92	3.5283e+07	4.0128e+07	38.12	0.92	-0.12	0.749462	0.13	0.900006	0.337458	pos
Spermidine	M146T40_3	146.165	39.9	0.233844	C7H19N3	C00315	6.93008e+06	4.67605e+06	89.69	8.38436e+06	7.75173e+06	62.25	0.83	-0.27	0.297463	0.53	0.60962	0.778491	pos
L-trans-5-Hydroxy-2-piperidinecarboxylic acid	M146T49_2	146.08	49.3	6.613	C6H11NO3		2.28958e+10	2.56783e+10	26	2.12951e+10	2.12963e+10	28.54	1.08	0.1	0.620779	0.21	0.839245	0.424507	pos
Deoxycarnitine	M146T51	146.118	51.2	0.338222	C7H15NO2		6.59693e+08	3.39319e+07	251.49	3.10974e+09	3.11167e+09	56.12	0.21	-2.24	0.0148215	1.83	0.183017	1.68202	pos
4-Guanidinobutanoic acid	M146T67	146.092	66.8	1.36229	C5H11N3O2	C01035	6.81392e+07	9.47809e+07	72.48	3.29769e+07	3.0642e+06	156.08	2.07	1.05	0.177938	0.75	0.487761	0.963422	pos
Ketopantolactone	M146T80	146.079	80.2	13.4668	C6H8O3	C01125	8.78442e+08	2.40671e+08	125.45	6.99154e+08	3.83139e+08	96.98	1.26	0.33	0.866709	0.06	0.945625	0.0316878	pos
ACMC-20my24	M147T40	147.031	39.9	14.9695	C5H6O5	C06316	3.50195e+06	3.18882e+06	50.86	2.14082e+06	1.26531e+06	90.7	1.64	0.71	0.216383	0.66	0.528671	0.833681	pos
L-Lysine	M147T42	147.113	42.3	0.672	C6H14N2O2	C00047	4.01487e+08	3.19637e+08	64.69	9.90569e+08	7.21534e+08	59.39	0.41	-1.3	0.00926706	2.03	0.151605	1.6942	pos
Propyl benzoate	M147T49	147.08	48.6	0.928881	C10H12O2		2.37505e+09	1.72206e+09	66.35	2.69302e+09	2.45775e+09	49.87	0.88	-0.18	0.605132	0.22	0.830296	0.277796	pos
N-hydroxy-L-isoleucine	M148T50_1	148.097	50.5	0.778	C6H13NO3	C20310	9.46504e+07	1.82963e+07	140.93	8.2972e+07	1.60272e+07	105.29	1.14	0.19	0.889206	0.05	0.957811	0.167914	pos
3-(Carboxymethylamino)propanoic acid	M148T53	148.042	53.4	1.85	C5H9NO4		2.38052e+07	2.69e+07	27.22	4.75842e+07	4.49273e+07	24.6	0.5	-1	0.000416298	3.38	0.0525565	2.14367	pos
Methionine sulfoxide	M148T70	148.04	70.4	17.38	C5H11NO3S	C02989	4.72243e+06	5.55746e+06	73.94	4.56776e+06	4.95859e+06	46.42	1.03	0.05	0.65991	0.18	0.856091	0.429804	pos
(R)-2-Hydroxy-2H-1,4-benzoxazin-3(4H)-one	M149T130	149.024	130.1	3.90125	C8H7NO3	C15769	1.21908e+07	4.06792e+06	151.38	1.12791e+07	1.35779e+07	53.17	1.08	0.11	0.476684	0.32	0.754554	0.589564	pos
2,5-Undecadienal	M149T196	149.096	196.2	0.766	C11H18O		2.92781e+06	2.95097e+06	17.11	3.71362e+06	2.30768e+06	75.38	0.79	-0.34	0.70342	0.15	0.878161	0.369721	pos
4-Pyridoxolactone	M149T205	149.024	205.3	3.90125	C8H7NO3	C00971	6.88199e+07	6.4738e+07	57.1	8.75862e+07	9.23257e+07	52.54	0.79	-0.35	0.452756	0.34	0.736529	0.703781	pos
D-Arabinono-1,4-lactone	M149T237	149.045	236.6	3.7021	C5H8O5	C00652	4.05349e+06	5.00974e+06	63.13	1.42772e+06	1.00202e+06	87.28	2.84	1.51	0.122158	0.91	0.419196	1.0695	pos
3-Methoxyphenylacetic acid	M149T238	149.133	237.6	0.877	C9H10O3		1.096e+07	1.02888e+07	36.59	6.13487e+06	5.88611e+06	30.53	1.79	0.84	0.0128336	1.89	0.173781	1.74321	pos
Ethanesulfonic acid	M149T270_2	149.133	269.6	12.264	C2H6O3S		1.44862e+07	1.54187e+07	29.33	9.51471e+06	7.92494e+06	52.7	1.52	0.61	0.0427988	1.37	0.278369	1.36242	pos
(2E,5S,6E,8E,10E)-5-hydroxydodeca-2,6,8,10-tetraenal	M149T283	149.132	282.8	0.201029	C12H16O2	C22087	8.35731e+06	9.06577e+06	19.94	6.34907e+06	5.77512e+06	33.22	1.32	0.4	0.0707833	1.15	0.33901	1.23229	pos
1,3,6,8-Naphthalenetetrol	M149T340	149.06	340.4	0.649269	C10H8O4	C04033	3.70189e+06	4.21058e+06	33.7	2.68685e+06	2.2123e+06	39.11	1.38	0.46	0.116047	0.94	0.412748	1.14536	pos
Phthalic acid	M149T377	149.024	377.5	6.583	C8H6O4	C01606	1.53086e+08	1.61803e+08	16.73	1.31833e+08	1.33964e+08	21.48	1.16	0.22	0.177101	0.75	0.486699	0.942603	pos
Isoscopoletin	M149T85	149.06	85.2	5.34535	C10H8O4	C18079	5.54725e+07	2.09415e+07	93.83	8.78659e+07	6.08147e+07	84.67	0.63	-0.66	0.256632	0.59	0.57166	0.803124	pos
2,6-Diethylaniline	M150T394	150.128	393.6	0.129357	C10H15N	C11001	7.01533e+06	4.18685e+06	79.23	8.56775e+06	1.11952e+07	59.27	0.82	-0.29	0.673065	0.17	0.862177	0.369302	pos
3,4-Pyridinediol	M150T418	150.128	417.8	11.846	C5H5NO2	C02932	6.05319e+07	3.81211e+07	93.85	5.49865e+07	5.14603e+07	84.26	1.1	0.14	0.840998	0.08	0.935354	0.1496	pos
Racemethionine	M150T53	150.059	52.9	1.846	C5H11NO2S	C01733	4.1961e+08	4.64319e+08	76.9	7.18592e+08	4.75118e+08	91.63	0.58	-0.78	0.293933	0.53	0.605647	0.809617	pos
4-Hydroxybenzeneacetonitrile	M151T108	151.087	107.7	0.750429	C8H7NO	C03766	9.86452e+06	3.97133e+06	86.87	1.43162e+07	4.94493e+06	140.46	0.69	-0.54	0.86471	0.06	0.945508	0.130437	pos
4-Formylbenzoic acid	M151T40_3	151.085	39.9	12.479	C8H6O3		1.25647e+07	1.21386e+07	30.04	1.09383e+07	1.10712e+07	51.53	1.15	0.2	0.377218	0.42	0.67745	0.667443	pos
Phthalide	M152T127	152.071	126.8	3.308	C8H6O2		3.75285e+07	2.01754e+07	104.17	2.28135e+07	1.60257e+07	83.76	1.65	0.72	0.463844	0.33	0.744039	0.596203	pos
Phenol-formaldehyde resin	M152T152	152.07	152	3.308	C8H6O2		2.6993e+07	2.02491e+07	105.78	3.62271e+07	2.3555e+07	72.27	0.75	-0.42	0.347643	0.46	0.653815	0.688568	pos
2,4-Dimethylbenzaldehyde	M152T204	152.071	204.1	0.02	C9H10O		2.251e+07	2.58259e+07	61.38	2.39131e+07	1.54611e+07	105.18	0.94	-0.09	0.787209	0.1	0.91497	0.0754608	pos
3-Phenylpropanal	M152T241	152.071	240.8	1.295	C9H10O		1.75566e+07	1.37115e+07	104.06	1.21714e+07	7.96281e+06	82.18	1.44	0.53	0.616564	0.21	0.837021	0.446531	pos
6-Hydroxy-2,6-dimethyl-2,7-octadien-4-one	M152T411	152.07	410.6	5.529	C10H16O2		3.35456e+06	2.15761e+06	61.1	2.58215e+06	2.51065e+06	36.82	1.3	0.38	0.587397	0.23	0.821923	0.378482	pos
2-Methyl-3-amylpyrrole	M152T414	152.143	414.5	0.206252	C10H17N	C21572	7.49846e+07	7.48965e+07	69.16	3.92955e+07	1.80075e+07	88.54	1.91	0.93	0.124429	0.91	0.422914	1.20328	pos
Guanine	M152T71	152.055	70.6	1.87049	C5H5N5O	C00242	4.59218e+07	3.74637e+07	43.64	1.23437e+08	1.22343e+08	36.19	0.37	-1.43	0.000712331	3.15	0.0540977	2.09131	pos
2-Methyl-5-(1-propenyl)pyrazine	M152T78	152.071	77.6	0.02	C8H10N2		3.80192e+07	4.9415e+07	68.16	3.23098e+07	3.6312e+07	53.44	1.18	0.23	0.830675	0.08	0.930804	0.108472	pos
Leucodopachrome	M152T92	152.07	91.9	1.32715	C9H9NO4	C05604	1.51123e+07	8.62894e+06	64.3	2.25488e+07	2.53437e+07	58.62	0.67	-0.58	0.304224	0.52	0.615292	0.750579	pos
Perillyl alcohol	M153T190	153.128	189.7	0.751	C10H16O	C02452	1.09381e+08	1.07215e+08	46.44	7.41159e+07	6.15326e+07	54.78	1.48	0.56	0.474728	0.32	0.753314	0.546921	pos
Isocitral	M153T233	153.128	232.8	3.167	C10H16O		2.13477e+07	2.25263e+07	43.28	1.40642e+07	1.51107e+07	27.33	1.52	0.6	0.375205	0.43	0.675382	0.693129	pos
S-2-Propenyl methanesulfinothioate	M154T122	154.086	121.6	1.637	C4H8OS2		3.58224e+07	1.95355e+07	92.29	6.14318e+07	7.0173e+07	76.51	0.58	-0.78	0.333669	0.48	0.640855	0.890554	pos
M-toluic Acid	M154T150	154.086	149.6	1.637	C8H8O2	C07211	3.46122e+07	3.7831e+07	64.41	4.06902e+07	2.80029e+07	70.66	0.85	-0.23	0.665475	0.18	0.85889	0.415406	pos
N-Isopropylammelide	M154T167	154.086	166.5	5.78626	C6H10N4O2	C06553	3.31797e+07	4.06694e+07	69.58	3.22324e+07	2.9472e+07	66.85	1.03	0.04	0.888555	0.05	0.957811	0.149268	pos
N-acetylalanine	M154T194	154.05	194.1	16.481	C5H9NO3		1.48734e+07	10802856	66.43	7.95944e+06	5.84955e+06	52.15	1.87	0.9	0.0706364	1.15	0.338785	1.26493	pos
(-)-Limonene	M154T415	154.159	414.9	1.17398	C10H16	C00521	3.27896e+07	2.40209e+07	84.09	2.88264e+07	2.13164e+07	69.97	1.14	0.19	0.78141	0.11	0.911879	0.194476	pos
Terpinolene	M154T447	154.159	447.1	1.17398	C10H16	C06075	4.07018e+07	3.42071e+07	61.23	2.24978e+07	2.75107e+07	67.96	1.81	0.86	0.146144	0.84	0.453174	1.00104	pos
2,4,6-Octatriynoic acid	M155T109	155.081	109.2	10.357	C8H4O2		8.53622e+07	5.56063e+07	141.06	5.52137e+07	1.92832e+07	106.82	1.55	0.63	0.595855	0.22	0.826321	0.288738	pos
Glutaric acid	M155T117	155.081	117.4	9.712	C5H8O4	C00489	4.244e+07	3.79036e+07	65.85	8.29405e+07	4.88995e+07	79.18	0.51	-0.97	0.178482	0.75	0.488237	0.914508	pos
2,4-DINITROANISOLE	M155T139	155.045	139.4	0.535198	C7H6N2O5	C21159	5.38351e+07	5.03102e+07	16.47	4.80836e+07	5.20355e+07	12.59	1.12	0.16	0.187833	0.73	0.49926	0.8805	pos
(E)-S-1-Propenyl thiosulfate	M155T220	155.083	219.8	19.489	C3H6O3S2		8.72119e+07	8.39659e+07	41.71	6.58491e+07	5.76295e+07	59.48	1.32	0.41	0.294389	0.53	0.606247	0.872046	pos
4-Hydroxy-2-oxovalerate	M155T263	155.081	262.6	10.357	C5H8O4	C03589	6.65207e+07	3.76424e+07	75.5	9.41018e+07	4.64412e+07	93.95	0.71	-0.5	0.652112	0.19	0.85259	0.25382	pos
5,6-Dihydro-5-fluorouracil	M155T284	155.081	284.2	9.712	C4H5FN2O2	C16630	9.37493e+07	8.6054e+07	52.62	8.47525e+07	9.94426e+07	48.19	1.11	0.15	0.723196	0.14	0.888301	0.335804	pos
Neoisodihydrocarveol	M155T289	155.143	288.8	0.423995	C10H18O	C11400	2.98966e+06	2.75642e+06	25.29	2.52381e+06	2.45729e+06	27.27	1.18	0.24	0.188581	0.72	0.499912	0.898851	pos
2-Aminobenzoic acid	M155T304	155.081	303.7	3.8794	C7H7NO2	C00108	6.56946e+07	5.04495e+07	99.42	4.56239e+07	3.92324e+07	86.17	1.44	0.53	0.599834	0.22	0.828148	0.351202	pos
Methyl(acetoxymethyl)nitrosamine	M155T313	155.081	312.6	11.646	C4H8N2O3		135444087	9.39403e+07	74.13	1.04999e+08	5.09972e+07	120	1.29	0.37	0.351129	0.45	0.65679	0.685581	pos
Cyclo-prolylglycine	M155T361	155.081	361.4	3.872	C7H10N2O2		1.20542e+08	1.59265e+08	53.77	9.78024e+07	1.09645e+08	56.85	1.23	0.3	0.634055	0.2	0.843573	0.461377	pos
Trigonelline (N'-methylnicotinate)	M155T96	155.081	95.5	5.16905	C7H7NO2	C01004	6.58639e+07	6.77776e+07	65.9	7.50126e+07	5.97882e+07	63.75	0.88	-0.19	0.74227	0.13	0.896206	0.321707	pos
p-Toluenesulfonic acid	M156T107	156.076	107	14.042	C7H8O3S	C06677	1.52624e+07	7.68751e+06	89.58	2.95137e+07	2.06711e+07	81.21	0.52	-0.95	0.166731	0.78	0.476632	1.05616	pos
Deoxypeganin	M156T120	156.076	120.1	14.042	C11H12N2	C10656	7.01052e+07	3.43317e+07	151.12	1.95876e+07	1.68598e+07	63.3	3.58	1.84	0.175706	0.76	0.485624	0.904242	pos
4-(hydroxymethyl)-2-methylphenol	M156T128	156.102	128.4	1.29031	C8H10O2	C73536	1.50754e+07	5.85255e+06	140.37	2.37206e+07	1.35521e+07	96.13	0.64	-0.65	0.2809	0.55	0.593873	0.882423	pos
3-(5-oxoisoxazolin-4-yl)-L-alanine	M156T143	156.076	143.3	14.683	C6H8N2O4	C20893	8.57931e+06	5.38069e+06	62.55	1.27873e+07	1.19631e+07	47.26	0.67	-0.58	0.125677	0.9	0.424437	1.13943	pos
Tyrosol	M156T149	156.102	149.2	1.29031	C8H10O2	C06044	2.9652e+07	2.9298e+07	81.41	1.80453e+07	1.65544e+07	63.55	1.64	0.72	0.621604	0.21	0.839454	0.348355	pos
Glycerol 3-phosphate	M156T32	155.996	32.5	12.1681	C3H9O6P	C00093	2.96873e+06	2.63431e+06	39.62	1.92878e+06	1.98933e+06	23.8	1.54	0.62	0.0359267	1.44	0.25813	1.49934	pos
(Z)-1-(1-Ethoxyethoxy)-3-hexene	M156T72	156.075	71.7	12.12	C10H20O2		4.23364e+07	2.14478e+07	95.02	1.25103e+08	7.76851e+07	145.57	0.34	-1.56	0.141541	0.85	0.449769	1.07093	pos
Methyl (Z)-2-decene-4,6,8-triynoate	M156T99	156.076	98.9	12.12	C11H8O2	C08446	2.33047e+07	1.60088e+07	85.03	2.62452e+07	2.44348e+07	43.29	0.89	-0.17	0.32797	0.48	0.636243	0.637295	pos
Histidinal	M157T43_2	157.108	42.8	1.17	C6H9N3O	C01929	1.44098e+07	6.6813e+06	118.77	1.01704e+07	9.94052e+06	42.25	1.42	0.5	0.648993	0.19	0.85093	0.286083	pos
Semidehydroascorbic acid	M158T136	158.06	136.1	0.4	C6H7O6		1.60822e+07	1.72541e+07	26.2	1.32618e+07	1.39091e+07	17.78	1.21	0.28	0.201319	0.7	0.514023	0.906817	pos
2,4,5-Trihydroxytoluene	M158T170	158.081	170.2	0.425225	C7H8O3	C18317	4.91877e+07	4.46646e+07	59.16	4.41487e+07	4.21709e+07	60.78	1.11	0.16	0.729501	0.14	0.89033	0.221655	pos
2-Aminobiphenyl-2,3-diol	M158T206	158.097	205.7	1.13209	C12H11NO2	C08061	7.63065e+06	5.67163e+06	55.86	7.86775e+06	8.40232e+06	16.84	0.97	-0.04	0.505635	0.3	0.773736	0.607827	pos
N-Acetylasparagine	M158T232	158.081	232.4	1.675	C6H10N2O4		5.05732e+07	4.78395e+07	33.64	4.49048e+07	3.502e+07	52.75	1.13	0.17	0.443115	0.35	0.73089	0.572053	pos
indole-3-glycol aldehyde	M158T238	158.06	237.7	0.23295	C10H9NO2	C03230	6.93239e+06	3.3775e+06	80.41	6.54829e+06	7.70523e+06	38.18	1.06	0.08	0.738645	0.13	0.893902	0.193824	pos
(2xi,4xi)-2,4-Nonadien-1-ol	M158T304	158.154	304.2	1.682	C9H16O		1.41196e+08	1.33315e+08	13.01	1.24795e+08	1.306e+08	10.26	1.13	0.18	0.0773604	1.11	0.352061	1.17709	pos
(3Z,6Z)-3,6-Nonadien-1-ol	M158T329	158.119	328.9	2.85	C9H16O		1.85726e+07	6.70552e+06	111.39	1.57361e+07	1.59564e+07	69.17	1.18	0.24	0.980523	0.01	0.992939	0.0692206	pos
2,4-Hexadienyl acetate	M158T340	158.117	340.1	2.217	C8H12O2		2.52793e+07	7.85653e+06	114.42	1.5562e+07	6.23385e+06	101.22	1.62	0.7	0.499252	0.3	0.770854	0.526516	pos
Suberic acid	M158T367	158.082	367.1	5.283	C8H14O4	C08278	3.77753e+07	4.3764e+07	33.72	3.28484e+07	2.51651e+07	58.03	1.15	0.2	0.382053	0.42	0.682477	0.613183	pos
L-argininium(1+)	M158T373	158.117	373	5.65138	C6H15N4O2+		9.56929e+07	4.99282e+07	88.12	9.05317e+07	5.74155e+07	77.28	1.06	0.08	0.904329	0.04	0.963802	0.0619363	pos
(E)-2-Nonen-4-one	M158T392	158.119	392.4	2.217	C9H16O		2.24937e+07	2.36527e+07	55.6	2.03734e+07	7.05415e+06	90.24	1.1	0.14	0.501604	0.3	0.771527	0.481103	pos
Gentisyl alcohol	M158T407_1	158.081	407.2	2.32299	C7H8O3	C10792	4.39787e+06	3.55146e+06	61.94	3.66548e+06	4.20883e+06	54.02	1.2	0.26	0.68174	0.17	0.866878	0.431771	pos
2-Hydroxy-3,4,5-trimethyl-2-cyclopenten-1-one	M158T430	158.154	429.8	1.049	C8H12O2		7.76694e+06	9.57002e+06	46.93	6.33182e+06	6.92267e+06	58.36	1.23	0.29	0.521767	0.28	0.783218	0.447781	pos
cis-3-Decene	M158T448	158.117	447.7	2.217	C10H20		2.56022e+07	2.23203e+07	77.09	3.18301e+07	3.16609e+07	91.39	0.8	-0.31	0.907028	0.04	0.964909	0.148703	pos
5-(Hydroxymethyl)-2-methylpyrimidin-4-OL	M158T70	158.154	70.3	1.049	C6H8N2O2	C76221	9.92257e+06	1.07418e+07	31.53	6.50042e+06	7.90222e+06	53.34	1.53	0.61	0.155349	0.81	0.464847	1.04855	pos
3-Indoleacetaldoxime	M158T75	158.06	75.5	0.230419	C10H10N2O	C02937	2.44829e+06	2.14333e+06	40.95	2.97332e+06	1.13011e+06	113.64	0.82	-0.28	0.538028	0.27	0.793646	0.494502	pos
2,3,5-Trihydroxytoluene	M158T82	158.081	81.9	1.05781	C7H8O3	C03338	4.55688e+07	4.37963e+07	70.4	2.9905e+07	2.84795e+07	52.63	1.52	0.61	0.435398	0.36	0.725839	0.551378	pos
2-Isopropylphenol	M159T106	159.076	106	10.8809	C9H12O		7.6182e+07	3.61562e+07	147.66	1.79582e+08	1.84242e+08	78.61	0.42	-1.24	0.0609105	1.22	0.319641	1.32939	pos
Serylproline	M159T140	159.114	139.9	5.664	C8H14N2O4		2.6038e+07	9.62436e+06	88.21	3.08669e+07	2.90473e+07	64.24	0.84	-0.25	0.511152	0.29	0.776366	0.504931	pos
3-Phenyl-1-propanol	M159T144	159.076	143.9	10.881	C9H12O		7.1664e+07	4.65977e+07	73.53	5.2791e+07	4.133e+07	45.82	1.36	0.44	0.561363	0.25	0.805806	0.435945	pos
Prolyl-Serine	M159T188	159.114	187.8	8.178	C8H14N2O4		5.68667e+06	6.51418e+06	29.78	1.33909e+07	7.86492e+06	84.05	0.42	-1.24	0.0641332	1.19	0.326276	1.33044	pos
2-Isopropyl-5-methylpyrazine	M159T222_2	159.092	222	17.199	C8H12N2		1.93833e+07	1.71472e+07	30.46	1.31198e+07	1.31568e+07	21.44	1.48	0.56	0.0243579	1.61	0.227231	1.50985	pos
trans-Ocimene	M159T376	159.115	376	0.718352	C10H16	C09873	1.91092e+07	1.0358e+07	87.23	7.54294e+06	8.64099e+06	33.8	2.53	1.34	0.272157	0.57	0.586773	0.835132	pos
Carbamoyl phosphate	M159T39	159.016	39.2	2.74073	CH4NO5P	C00169	2.99752e+06	3.03169e+06	26.93	2.39516e+06	2.45843e+06	26.7	1.25	0.32	0.143811	0.84	0.452436	0.952211	pos
(-)-beta-Phellandrene	M159T52	159.113	52.4	9.51714	C10H16	C11392	7.75465e+08	1.97807e+07	258.64	2.18255e+07	2.26633e+07	12.21	35.53	5.15	0.524276	0.28	0.785063	0.459217	pos
L-Hypoglycin A	M159T81	159.076	81	5.762	C7H11NO2	C08287	9.23123e+08	1.16568e+08	220.95	1.69063e+09	4.4089e+08	107.32	0.55	-0.87	0.104471	0.98	0.394709	1.08157	pos
2-Ethyl-3,(5 or 6)-dimethylpyrazine	M159T92	159.076	92.1	13.395	C8H12N2		6.82079e+07	29702212	91.23	2.01085e+08	1.08569e+08	84.02	0.34	-1.56	0.0446238	1.35	0.281411	1.36602	pos
Serotonin	M160T135_1	160.076	135.2	1.16	C10H12N2O	C00780	1.06095e+08	1.16893e+08	28.45	9.93836e+07	1.04001e+08	18.61	1.07	0.09	0.764366	0.12	0.905777	0.144178	pos
2,3-Octanedione	M160T330	160.098	329.6	6.144	C8H14O2		1.39667e+07	1.36115e+07	90.76	1.4149e+07	1.66872e+07	69.89	0.99	-0.02	0.966709	0.01	0.98789	0.0911825	pos
dihomomethionine	M160T49	160.08	48.9	4.64506	C7H15NO2S	C17217	1.93765e+09	1.81807e+09	24.94	2.54874e+09	2.45712e+09	27.32	0.76	-0.4	0.0714875	1.15	0.340205	1.39617	pos
2-(dihydroxymethyl)-5-formylfuran	M160T50_1	160.06	50.5	1.45583	C6H6O4	C20900	6.2259e+08	5.22396e+08	47.27	6.2287e+08	4.5482e+08	48.42	1	0	0.995414	0	0.998558	0.0843481	pos
3-Dehydrocarnitine	M160T50_2	160.097	50.5	0.719691	C7H13NO3	C02636	3.5884e+07	3.40729e+07	18.39	2.54604e+07	2.72755e+07	39.03	1.41	0.5	0.0413634	1.38	0.273252	1.45308	pos
N-(3-Methylbut-2-EN-1-YL)-9H-purin-6-amine	M160T70	160.133	70.5	8.34443	C10H13N5	C04083	2.98174e+07	1.97287e+07	94.76	1.60491e+07	1.2198e+07	77.11	1.86	0.89	0.202435	0.69	0.514882	0.996084	pos
Lipoamide	M162T104	162.077	104.4	1.53273	C8H15NOS2	C00248	2.3942e+07	2.70714e+07	62.88	2.12913e+07	2.35976e+07	48.27	1.12	0.17	0.993127	0	0.998101	0.0285843	pos
Heptyl formate	M162T130	162.077	129.9	3.592	C8H16O2		2.61446e+07	2.36293e+07	75.34	2.26206e+07	2.75944e+07	72.66	1.16	0.21	0.744863	0.13	0.897414	0.330076	pos
2,3-Dimethylbut-2-enedioic acid	M162T269	162.077	269	5.046	C6H8O4		1.77586e+07	1.79216e+07	84.97	1.37493e+07	4.66146e+06	97.55	1.29	0.37	0.636234	0.2	0.844671	0.251004	pos
Anabasine	M163T123	163.123	123.3	1.035	C10H14N2	C06180	2.39303e+07	1.04957e+07	93.92	2.48147e+07	2.75517e+07	64.35	0.96	-0.05	0.763002	0.12	0.90534	0.317033	pos
Coniferyl alcohol	M163T195_1	163.075	194.8	0.296672	C10H12O3	C00590	1.50527e+07	1.34361e+07	46.5	1.34178e+07	1.16712e+07	42.27	1.12	0.17	0.733715	0.13	0.891477	0.263205	pos
Glucosamine	M163T239	163.06	238.7	0.636451	C6H13NO5	C00329	4.02205e+06	3.21948e+06	52.58	3.01395e+06	3.32117e+06	30.21	1.33	0.42	0.323755	0.49	0.632383	0.746803	pos
Theobromine	M163T274	163.06	274.2	7.56911	C7H8N4O2	C07480	3.71521e+06	3.78768e+06	20.34	3.817e+06	3.48892e+06	31.4	0.97	-0.04	0.938126	0.03	0.979876	0.0328763	pos
4-Hydroxyphenylpyruvic acid	M163T283	163.04	283.3	5.71504	C9H8O4	C01179	6.18356e+07	6.04331e+07	13.06	5.1084e+07	4.85332e+07	14.96	1.21	0.28	0.0231785	1.63	0.225086	1.50962	pos
3,4-Methylenedioxyamphetamine	M163T288_1	163.076	287.8	1.526	C10H13NO2		5.58483e+06	5.06671e+06	32.41	3.63786e+06	3.45027e+06	42.39	1.54	0.62	0.0374289	1.43	0.262141	1.45804	pos
2-Hydroxybenzyl alcohol	M163T288_2	163.148	287.6	12.125	C7H8O2	C02323	2.28564e+06	2.16345e+06	37.67	1.07678e+06	1.06355e+06	14.46	2.12	1.09	0.00201988	2.69	0.0854075	2.03878	pos
Ethyl trans-p-methoxycinnamate	M163T295	163.112	295.2	1.007	C12H14O3	C10476	2.29739e+07	2.73664e+07	44.21	1.66799e+07	1.28503e+07	50.12	1.38	0.46	0.26391	0.58	0.579244	0.85155	pos
4-Hydroxybenzyl alcohol	M163T442	163.148	441.9	10.899	C7H8O2	C17467	614013	505605	46.1	590438	522629	38.7	1.04	0.06	0.876547	0.06	0.951374	0.106661	pos
METHIONINE SULFOXIMINE	M164T40_1	164.067	40.3	5.617	C5H12N2O3S	C03829	8.2512e+08	7.82803e+08	28.17	8.31887e+08	1.07312e+09	50.48	0.99	-0.01	0.664417	0.18	0.85889	0.375269	pos
4-Hydroxycinnamic acid	M165T219	165.055	218.6	0.495	C9H8O3	C00811	1.0038e+07	1.03682e+07	23.7	1.42663e+07	1.3739e+07	22.09	0.7	-0.51	0.0144879	1.84	0.179759	1.74767	pos
Fomepizole	M165T384	165.113	384.2	4.043	C4H6N2	C07837	3.42485e+08	3.49947e+08	39.09	8.86752e+07	5.76257e+07	115.04	3.86	1.95	0.00096217	3.02	0.0610585	2.01024	pos
1-Methylimidazole	M165T447	165.113	447.1	0.41	C4H6N2		6.96426e+07	5.5812e+07	59.15	9.93565e+07	1.04772e+08	47.56	0.7	-0.51	0.421625	0.38	0.713002	0.650781	pos
Methyl 4,8-decadienoate	M165T70	165.055	70.4	0.5	C11H18O2		1.50885e+08	6.87051e+07	102.5	3.33969e+08	2.13847e+08	72.15	0.45	-1.15	0.0351289	1.45	0.256744	1.43895	pos
Choline sulfate	M166T116	166.051	115.8	13.4731	C5H13NO4S	C00919	2.87915e+07	1.66813e+07	104.26	1.88171e+07	1.84853e+07	65.36	1.53	0.61	0.450574	0.35	0.735823	0.674188	pos
1-Methyluric acid	M166T145	166.05	145.2	8.28052	C6H6N4O3	C16359	7.5487e+06	7.20558e+06	56.09	1.14267e+07	1.03474e+07	81.47	0.66	-0.6	0.5924	0.23	0.824589	0.468773	pos
D-Talitol	M166T153	166.085	152.9	10.4114	C6H14O6	C21524	3.33081e+07	2.6667e+07	125.15	3.43946e+07	2.78522e+07	78.47	0.97	-0.05	0.625721	0.2	0.840694	0.421179	pos
Hydroxylated lecithin	M166T167	166.085	166.9	18.483	C4H8N2O4	C03124	2.2825e+07	1.38877e+07	67.16	6.22834e+07	2.33595e+07	126.86	0.37	-1.45	0.358038	0.45	0.6623	0.793346	pos
1-Phenyl-1,2-propanedione	M166T216	166.085	215.7	1.49187	C9H8O2	C17268	4.02947e+07	4.25617e+07	44.83	3.84472e+07	3.40608e+07	42.75	1.05	0.07	0.887068	0.05	0.957614	0.168672	pos
Dihydroconiferyl alcohol	M166T385	166.097	384.7	12.196	C10H14O3	C10448	1.38586e+08	1.65106e+08	49.16	1.53558e+08	1.03006e+08	58.02	0.9	-0.15	0.728206	0.14	0.889778	0.279149	pos
L-Arabonolactone	M166T70	166.072	70.3	8.4468	C5H8O5	C01114	1.98101e+07	1.85918e+07	57.1	2.96482e+07	2.93694e+07	43.99	0.67	-0.58	0.206256	0.69	0.519098	0.915293	pos
Ethionamide sulphoxide	M166T71	166.056	70.7	1.30932	C8H10N2OS		2.38546e+07	2.07637e+07	71.07	3.25141e+07	3.37539e+07	74.93	0.73	-0.45	0.430803	0.37	0.722518	0.657464	pos
Arsenocholine	M166T85_1	166.03	85.1	10.297	C5H14AsO+		2.01274e+07	7.0127e+06	98.01	3.06081e+07	1.88264e+07	90.25	0.66	-0.6	0.283805	0.55	0.595043	0.749586	pos
Choline phosphate	M167T340	167.071	340.5	0.463398	[C5H15NO4P]+	C00588	1.54024e+07	1.73562e+07	35.85	1.11345e+07	8.58861e+06	51.02	1.38	0.47	0.136018	0.87	0.43976	1.09185	pos
Ethylparaben	M167T40	167.068	40	12.973	C9H10O3		6.9361e+06	7.19854e+06	33.87	7.91998e+06	9.71455e+06	37.02	0.88	-0.19	0.581194	0.24	0.817494	0.493226	pos
1-deoxy-L-glycero-tetrulose 4-phosphate	M167T41	167.013	40.7	13.8563	C4H9O6P	C15556	3.09872e+08	3.10079e+08	53.75	1.92095e+08	2.07133e+08	25.27	1.61	0.69	0.190898	0.72	0.501652	0.999134	pos
Piperideine	M167T416	167.154	416.5	1.59865	C5H9N	C06181	6.38583e+07	7.17e+07	40.62	4.68605e+07	4.24561e+07	77.46	1.36	0.45	0.273025	0.56	0.587391	0.737385	pos
5,6-Dihydroxyindole	M167T428	167.081	427.7	0.608207	C8H7NO2	C05578	1.48676e+06	1.38406e+06	43.78	2.05094e+06	2.12507e+06	59.07	0.72	-0.46	0.456356	0.34	0.738467	0.678714	pos
FAMP	M167T438	167.093	437.6	0.200009	C7H10N4O	C19872	2.1596e+06	1.42775e+06	76.52	3.7005e+06	4.1448e+06	60.1	0.58	-0.78	0.24686	0.61	0.562739	0.894709	pos
D-Phenyllactic acid	M167T85	167.089	85.3	12.543	C9H10O3	C05607	7.46467e+08	2.71469e+08	100.11	1.20635e+09	7.95551e+08	85.72	0.62	-0.69	0.221988	0.65	0.534579	0.86024	pos
2,5-Dimethyl-3-propylpyrazine	M168T449	168.139	448.9	3.064	C9H14N2		1.25551e+07	7.91141e+06	83.46	3.32421e+06	2.26313e+06	94.38	3.78	1.92	0.0084275	2.07	0.143972	1.79794	pos
Dibenzothiophene	M168T66	168.014	66.4	10.6909	C12H8S	C20125	1.23598e+06	1.333e+06	56.01	945999	860601	30.31	1.31	0.39	0.637692	0.2	0.845673	0.319845	pos
Pyridoxamine	M169T114	169.097	113.7	1.4762	C8H12N2O2	C00534	2.04754e+07	9.93642e+06	80.04	5.89807e+07	4.03913e+07	89.34	0.35	-1.53	0.0708063	1.15	0.33901	1.40963	pos
(3S)-3,6-Diaminohexanoate	M169T219	169.097	218.7	10.981	C6H14N2O2	C01142	3.11376e+07	4.11681e+07	69.65	3.32155e+07	2.49599e+07	82.88	0.94	-0.09	0.974505	0.01	0.990644	0.0587993	pos
1-Penten-3-one	M169T233	169.122	232.9	0.591169	C5H8O		5.29324e+06	4.25706e+06	47.03	7.05336e+06	8.57312e+06	38.67	0.75	-0.41	0.276356	0.56	0.589712	0.969682	pos
4-Hydroxyphenylacetaldoxime	M169T251	169.097	251	0.891915	C8H9NO2	C04350	2.93324e+07	3.03406e+07	63.85	4.39377e+07	2.88946e+07	105.71	0.67	-0.58	0.947881	0.02	0.982943	0.104967	pos
Alanylproline	M169T283	169.097	282.8	2.654	C8H14N2O3		3.95583e+07	4.06185e+07	18.54	2.18718e+07	8.61253e+06	108.65	1.81	0.85	0.0270375	1.57	0.233845	1.66824	pos
Prolyl-Alanine	M169T303	169.098	303.4	2.063	C8H14N2O3		2.94504e+07	2.35308e+07	78.18	1.19239e+07	5.57617e+06	89.92	2.47	1.3	0.120586	0.92	0.417798	1.15407	pos
Di-2-propenyl disulfide, 9CI	M169T40	169.046	40.2	7.257	C6H10S2	C08369	3.22398e+08	303116858	31.94	3.589e+08	4.25705e+08	36.02	0.9	-0.15	0.672687	0.17	0.862127	0.412011	pos
4-hydroxyphenylacetate	M170T130	170.081	130.1	3.33501	C8H8O3	C00642	1.79825e+07	1.7746e+07	56.86	1.74299e+07	2.01296e+07	43.33	1.03	0.05	0.936758	0.03	0.979447	0.073178	pos
Demanyl phosphate	M170T135	170.06	134.9	13.7092	C4H12NO4P	C13482	8.04959e+07	8.44515e+07	31.92	8.7291e+07	8.76167e+07	27.42	0.92	-0.12	0.594906	0.23	0.82595	0.49202	pos
3,5-Dimethoxytoluene	M170T207	170.118	206.8	0.290269	C9H12O2		1.43788e+07	1.36339e+07	60.93	7.90436e+06	4.89963e+06	56.53	1.82	0.86	0.0816586	1.09	0.359607	1.19385	pos
Methyl 2-hydroxybenzoate	M170T221	170.08	220.7	0.780685	C8H8O3	C12305	1.95144e+07	2.36163e+07	79.36	1.51627e+07	1.75688e+07	50.04	1.29	0.36	0.885307	0.05	0.956367	0.0991014	pos
3-Methyloxindole	M170T222	170.06	222	14.518	C9H9NO	C02366	8.96665e+06	7.03889e+06	53.51	5.83787e+06	5.50016e+06	33.88	1.54	0.62	0.102792	0.99	0.392666	1.09145	pos
D-Glycerate 3-phosphate	M170T35_2	169.998	34.5	1.31402	C3H7O7P	C00197	2.55707e+06	2.41027e+06	33.61	2.88892e+06	3.35913e+06	29.62	0.89	-0.18	0.515034	0.29	0.77892	0.561938	pos
Iminoaspartic acid	M170T383	170.119	383.3	6.51558	C4H5NO4	C05840	2.64941e+07	2.81241e+07	21.5	2.37922e+07	2.20068e+07	21.11	1.11	0.16	0.378873	0.42	0.678884	0.689649	pos
3-Phenylcatechol	M170T40_2	170.047	40.2	12.3697	C12H10O2	C02526	3.6247e+07	3.6312e+07	34.33	3.92182e+07	4.47817e+07	38.94	0.92	-0.11	0.814726	0.09	0.925414	0.285497	pos
Carbimazole	M170T91	170.129	91.3	7.784	C7H10N2O2S	C07615	2.82044e+06	2.63958e+06	46.8	2.76677e+06	2.76589e+06	47.32	1.02	0.03	0.994674	0	0.998383	0.0560632	pos
Oxaloacetate	M171T326	171.102	325.8	11.2496	C4H4O5	C00036	6.78596e+06	5.89862e+06	34.55	5.28556e+06	5.5588e+06	35.51	1.28	0.36	0.187092	0.73	0.498617	0.841417	pos
1-Methoxy-4-(2-propenyl)benzene	M171T369	171.077	369	6.61048	C10H12O	C10452	2.7771e+07	2.25893e+07	73.72	3.34308e+07	4.30881e+07	67.49	0.83	-0.27	0.751112	0.12	0.900707	0.280495	pos
Deoxyribose 5-phosphate	M171T40	171.043	40.2	10.0266	C5H11O7P	C00673	4.38356e+07	3.89949e+07	33.54	5.06475e+07	5.91517e+07	35.55	0.87	-0.21	0.537643	0.27	0.793646	0.54778	pos
Dihydroxyacetone phosphate	M171T41	171.006	40.8	2.9144	C3H7O6P	C00111	7.52436e+06	8.36856e+06	42.51	6.15596e+06	3.48611e+06	77.25	1.22	0.29	0.422091	0.37	0.713572	0.60497	pos
SCHEMBL5940872	M172T120	172.097	120.1	1.246	C8H15NO4	C06326	1.20539e+07	5.83773e+06	76.34	2.87577e+07	1.59971e+07	95.43	0.42	-1.25	0.111486	0.95	0.406059	1.10319	pos
N-Lactoylvaline	M172T151	172.097	151.2	2.408	C8H15NO4		2.29499e+07	1.44788e+07	80.11	2.28065e+07	2.19738e+07	69.14	1.01	0.01	0.946029	0.02	0.982088	0.109756	pos
(R)-m-Menth-1(6)-en-8-ol	M172T219	172.134	218.7	2.906	C10H18O		3.59157e+07	3.29486e+07	28.87	3.10735e+07	2.84821e+07	22.01	1.16	0.21	0.342051	0.47	0.648671	0.628147	pos
(R)-3,7-Dimethyl-1,6-octadien-3-ol	M172T312	172.169	312.2	1.06419	C10H18O	C11389	1.16784e+07	1.21873e+07	15.65	1.22041e+07	1.22141e+07	35.79	0.96	-0.06	0.971899	0.01	0.990143	0.183628	pos
8-methylthiooctanaldoxime	M172T408_1	172.115	408.4	4.87942	C9H19NOS	C17251	4.82402e+07	5.09255e+07	15.98	4.64494e+07	4.15829e+07	20.35	1.04	0.05	0.680384	0.17	0.865758	0.28101	pos
beta-Geraniol	M172T417	172.17	417.4	0.678284	C10H18O	C09871	3.54875e+06	4.02707e+06	57.89	4.09502e+06	3.33781e+06	90.2	0.87	-0.21	0.981984	0.01	0.993367	0.0276666	pos
L-Aspartic acid	M172T420	172.133	419.6	14.2775	C4H7NO4	C00049	6.41106e+06	4.57774e+06	91.1	5.53301e+06	3.68537e+06	89.05	1.16	0.21	0.687227	0.16	0.869665	0.270307	pos
5,6-dihydroxy-3-methylquinolin-2(1H)-one	M174T216_2	174.055	215.7	0.851339	C10H9NO3	C06725	3.40677e+06	3.18737e+06	32	2.40338e+06	2.41906e+06	7.08	1.42	0.5	0.0357406	1.45	0.257799	1.5441	pos
5-Methoxytryptamine	M174T238	174.091	237.7	0.374	C11H14N2O	C05659	2.19449e+09	9.51385e+08	124.53	5.16589e+07	2.20813e+07	144.42	42.48	5.41	0.000400446	3.4	0.0525565	2.16232	pos
3,7-Dimethyloctanal	M174T71	174.076	70.5	0.677	C10H20O		6.6655e+07	5.3852e+07	56.95	6.44357e+07	6.89493e+07	29.93	1.03	0.05	0.816642	0.09	0.926041	0.116307	pos
Oxoamide	M175T136	175.087	135.5	0.0878417	C10H12N2O2		1.49544e+07	1.21637e+07	37.76	1.36248e+07	13395480	54.08	1.1	0.13	0.578243	0.24	0.815675	0.335683	pos
L-Arginine	M175T43_1	175.058	42.9	10.839	C6H14N4O2	C00062	3.06474e+07	1.59951e+07	94.51	3.67621e+07	3.5392e+07	42.96	0.83	-0.26	0.262727	0.58	0.577502	0.77583	pos
Shikimic acid	M175T48	175.118	48.3	0.304	C7H10O5	C00493	3.20423e+09	3.14601e+09	46.86	4.2013e+09	4.32297e+09	60.94	0.76	-0.39	0.642063	0.19	0.847197	0.376705	pos
Indole-3-acetamide	M175T75	175.087	75.4	0.654	C10H10N2O	C02693	2.08819e+07	2.09262e+07	37.94	3.04395e+07	1.83254e+07	125.51	0.69	-0.54	0.836399	0.08	0.933544	0.00622266	pos
m-Methylhippuric acid	M176T169	176.072	168.8	6.81	C10H11NO3		2.04401e+07	1.10148e+07	111.64	1.85536e+07	1.451e+07	73.34	1.1	0.14	0.876028	0.06	0.951005	0.137648	pos
N'-Hydroxymethylnorcotinine	M176T43	176.122	42.9	14.422	C10H12N2O2		7.11726e+08	3.96123e+08	104.49	8.6281e+08	6.53635e+08	54.83	0.82	-0.28	0.268442	0.57	0.582715	0.741557	pos
Citrulline	M176T48_2	176.103	48.5	1.495	C6H13N3O3	C00327	2.26934e+07	2.10136e+07	46.41	1.75764e+07	1.49281e+07	46.37	1.29	0.37	0.295835	0.53	0.607863	0.820564	pos
Isoferulic acid	M177T198	177.055	198	0.098	C10H10O4	C10470	3.81887e+07	3.40755e+07	29.46	3.29613e+07	2.73685e+07	45.55	1.16	0.21	0.326524	0.49	0.634779	0.762353	pos
Ferulic acid	M177T226	177.054	225.6	4.052	C10H10O4	C01494	5.95225e+06	2.58101e+06	83.87	9.85515e+06	8.10297e+06	62.34	0.6	-0.73	0.233823	0.63	0.546872	0.835939	pos
Ureidosuccinic acid	M177T40	177.051	39.9	3.97501	C5H8N2O5	C00438	1.24864e+07	1.25086e+07	31.53	1.4313e+07	1.60117e+07	25.94	0.87	-0.2	0.385086	0.41	0.684792	0.74698	pos
Allantoic acid	M177T54	177.062	53.9	0.73	C4H8N4O4	C00499	2.40063e+08	1.61849e+08	74.61	3.54369e+08	2.73759e+08	37.75	0.68	-0.56	0.0873595	1.06	0.367687	1.28613	pos
Bethanidine	M178T129	178.086	128.8	3.094	C10H15N3		2.05481e+07	1.89049e+07	88.98	1.21799e+07	6.2051e+06	66.14	1.69	0.75	0.363012	0.44	0.665899	0.742785	pos
Methyleugenol	M179T259	179.107	258.6	0.83291	C11H14O2	C10454	2.15807e+06	2.22151e+06	19.77	1.71102e+06	1.48319e+06	38.85	1.26	0.33	0.106532	0.97	0.398401	1.11406	pos
Hept-trans-2-en-1-yl acetate	M179T323	179.107	323.1	13.153	C9H16O2		1.22721e+07	1.30952e+07	33.75	1.00898e+07	7.79457e+06	48.89	1.22	0.28	0.314485	0.5	0.624892	0.768015	pos
D-Citronellol	M179T325	179.143	324.7	14.3589	C10H20O	C09849	5.4221e+06	5.17933e+06	30.18	3.35902e+06	3.3746e+06	20.53	1.61	0.69	0.0102042	1.99	0.156382	1.76433	pos
6-Heptyl-5,6-dihydro-2H-pyran-2-one	M179T363	179.143	362.8	0.93	C12H20O2		2.00443e+07	2.08436e+07	26.61	1.21738e+07	1.24148e+07	32.63	1.65	0.72	0.0137615	1.86	0.176802	1.74065	pos
1,7-dimethylurate	M180T114	180.064	114.1	1.25388	C7H8N4O3	C16356	1.98001e+08	9.86434e+07	92	1.76596e+08	1.29553e+08	67.38	1.12	0.17	0.917983	0.04	0.97011	0.1158	pos
alpha-Methylphenylalanine	M180T211	180.067	211.2	7.704	C10H13NO2		1.18556e+07	7.41549e+06	112.19	3.86831e+07	4.61686e+07	70.35	0.31	-1.71	0.116927	0.93	0.413538	1.11193	pos
Cyclamic acid	M180T217	180.101	216.9	3.888	C6H13NO3S	C02824	1.82935e+07	1.81921e+07	46.7	2.11773e+07	2.19956e+07	35.87	0.86	-0.21	0.538364	0.27	0.793646	0.635585	pos
Dimethicone	M180T241	180.101	241.4	3.339	C6H18OSi2		1.56907e+07	1.13086e+07	93.68	1.00489e+07	1.16199e+07	35.96	1.56	0.64	0.607687	0.22	0.831961	0.262441	pos
Umbelliferone	M180T245	180.065	245	3.98757	C9H6O3	C09315	8.66756e+06	4.88769e+06	83.21	1.59957e+07	1.69702e+07	37.48	0.54	-0.88	0.0621757	1.21	0.322073	1.40491	pos
4-Hydroxycoumarin	M180T71	180.065	71.1	0.455278	C9H6O3	C20414	1.7726e+08	1.68128e+08	49.71	1.96232e+08	2.04304e+08	29.67	0.9	-0.15	0.466387	0.33	0.745732	0.499533	pos
trans-4,5-Dimethyl-2-(1-pyrrolidinyl)-2-cyclopenten-1-one	M180T77	180.102	76.9	3.33	C11H17NO		6.02438e+07	3.49704e+07	115.22	5.12597e+07	5.52657e+07	28.1	1.18	0.23	0.703331	0.15	0.878149	0.412797	pos
3,7-Dimethyluric acid	M180T91	180.064	90.6	1.25388	C7H8N4O3	C16360	8.86995e+07	7.99291e+07	71.61	8.14042e+07	9.23584e+07	57.31	1.09	0.12	0.950586	0.02	0.983342	0.0327221	pos
Metanephrine	M180T97	180.102	97	1.66251	C10H15NO3	C05588	5.06662e+07	4.45349e+07	49.7	4.09769e+07	3.44492e+07	47.14	1.24	0.31	0.359724	0.44	0.663794	0.637245	pos
L-3-Hydroxykynurenine	M181T122	181.097	121.9	0.826188	C10H12N2O4	C03227	2.08259e+07	5.28101e+06	113.95	1.40901e+07	1.09148e+07	103.27	1.48	0.56	0.832337	0.08	0.931515	0.0924178	pos
9-Fluorenone	M181T300	181.066	300	5.03563	C13H8O	C06712	2.53179e+06	1.30225e+06	84.81	1.9401e+06	1.33736e+06	78.13	1.3	0.38	0.460914	0.34	0.74236	0.504571	pos
(+)-Myrtenyl formate	M181T301	181.122	301.3	0.552	C11H16O2		1.74724e+07	1.8232e+07	18.14	1.17141e+07	1.14625e+07	23.3	1.49	0.58	0.00315025	2.5	0.102019	1.96883	pos
Harmol	M182T200	182.081	199.7	6.83986	C12H10N2O		2.00163e+07	1.62932e+07	93.54	2.48294e+07	2.59462e+07	69.42	0.81	-0.31	0.544943	0.26	0.797611	0.574598	pos
4-(4-Hydroxyphenyl)-2-butanone	M182T220	182.118	220.1	0.277953	C10H12O2		1.60213e+07	1.0011e+07	78.89	1.0641e+07	7.79233e+06	54.85	1.51	0.59	0.34775	0.46	0.653906	0.646258	pos
Isoegomaketone	M182T246	182.154	246	1.46	C10H12O2		2.06955e+06	2.2505e+06	18.51	1.97844e+06	1.85767e+06	21.68	1.05	0.06	0.677233	0.17	0.86394	0.227503	pos
Isoeugenol	M182T250	182.118	249.9	0.271143	C10H12O2	C10469	9.52997e+06	8.32553e+06	55.57	5.24654e+06	4.68746e+06	52.51	1.82	0.86	0.0640851	1.19	0.326276	1.30516	pos
o-Tyrosine	M182T53	182.081	52.9	0.187	C9H11NO3		219837650	7.36115e+07	135.62	2.12251e+08	1.29798e+08	89.6	1.04	0.05	0.4056	0.39	0.703032	0.586829	pos
Tyrosine	M182T70_1	182.081	70.4	0.187	C9H11NO3	C01536	1.12917e+09	6.60212e+08	90.67	2.71016e+09	1.9728e+09	82.98	0.42	-1.26	0.0452968	1.34	0.282268	1.3886	pos
R-1-Propenyl 1-propanesulfinothioate	M182T99	182.083	98.7	7.869	C6H12OS2		1.65662e+07	6.81678e+06	83.05	27639749	1.35339e+07	115.18	0.6	-0.74	0.477805	0.32	0.754927	0.568417	pos
Chorismate	M183T227	183.066	227.4	2.82729	C10H10O6	C00251	1.07379e+07	1.09888e+07	21.18	9.21883e+06	8.37775e+06	17.1	1.16	0.22	0.200535	0.7	0.513217	0.980148	pos
Isohomovanillic acid	M183T248_2	183.078	248.2	0.719	C9H10O4		2.66639e+07	2.40521e+07	46.23	2.73392e+07	2.35264e+07	34.15	0.98	-0.04	0.744785	0.13	0.897414	0.27238	pos
9-Hydroxyfluorene	M183T334	183.08	334.1	2.38923	C13H10O	C06711	3.33143e+06	3.2894e+06	35.73	3.32516e+06	3.56803e+06	27.6	1	0	0.943019	0.03	0.981707	0.0276759	pos
6-Chlorohydroxyquinol	M183T39	182.983	39	7.42308	C6H5ClO3	C06328	4.85018e+07	2.78217e+07	59.26	7.2771e+07	5.01088e+07	70.84	0.67	-0.59	0.46289	0.33	0.743347	0.667243	pos
3-(4-hydroxyphenyl)lactate	M183T81	183.077	80.6	9.344	C9H10O4	C03672	1.90543e+07	16120060	37.56	2.36006e+07	2.32489e+07	28.93	0.81	-0.31	0.196982	0.71	0.509533	1.09233	pos
Caffeyl alcohol	M184T109	184.097	109.3	2.627	C9H10O3	C12206	1.83388e+07	2.04562e+07	73.46	1.90187e+07	1.88671e+07	68.69	0.96	-0.05	0.814994	0.09	0.925576	0.258843	pos
L-Glutamic acid 5-phosphate	M184T39	184.03	38.9	0.187028	C5H10NO7P	C03287	2.41207e+06	2.33021e+06	12.49	2.02408e+06	2.07521e+06	20.94	1.19	0.25	0.0796957	1.1	0.356714	1.23914	pos
Harmalol	M184T49	184.073	48.9	11.873	C12H12N2O	C06537	2.88433e+08	3.36295e+08	46.62	4.00096e+08	3.98212e+08	36	0.72	-0.47	0.142888	0.85	0.451708	1.10543	pos
a-Methyldopamine	M185T120	185.091	120.1	5.758	C9H13NO2		1.06992e+08	8.51871e+07	95.05	4.89446e+07	2.31189e+07	145.54	2.19	1.13	0.275171	0.56	0.588638	0.798562	pos
Pyridoxal	M185T130	185.091	130.4	5.75836	C8H9NO3	C00250	5.05471e+07	5.43213e+07	52.51	3.10479e+07	3.65912e+07	68.56	1.63	0.7	0.215006	0.67	0.52674	1.03164	pos
Resveratrol	M185T153	185.093	152.9	11.8136	C14H12O3	C03582	5.75961e+07	3.54459e+07	82.27	5.14948e+07	4.42613e+07	69.63	1.12	0.16	0.799342	0.1	0.920559	0.0911251	pos
Phenylephrine	M185T244	185.093	243.9	6.668	C9H13NO2	C07441	1.0605e+08	8.46689e+07	73.66	8.53708e+07	7.7559e+07	63.78	1.24	0.31	0.713723	0.15	0.884122	0.219903	pos
p-Synephrine	M185T321	185.093	320.8	7.208	C9H13NO2	C04548	3.0167e+07	2.346e+07	59.88	2.71953e+07	1.82642e+07	72.97	1.11	0.15	0.626456	0.2	0.841048	0.342015	pos
Bergaptol	M185T41	185.023	40.6	0.102798	C11H6O4	C00758	1.87023e+07	1.04254e+07	79.9	1.50028e+07	1.60271e+07	23.95	1.25	0.32	0.975083	0.01	0.990644	0.0240385	pos
Deoxyuridine	M185T53	185.092	52.7	0.349124	C9H12N2O5	C00526	7.39762e+07	8.48993e+07	45.43	2.19142e+07	1.55687e+07	88.92	3.38	1.76	0.00338025	2.47	0.104083	1.92053	pos
3,4-Dihydroxymandelic acid	M185T74	185.044	73.8	0.279824	C8H8O5	C05580	4.2438e+06	4.73594e+06	51.06	2.6832e+06	3.07406e+06	51.31	1.58	0.66	0.22949	0.64	0.542208	0.8725	pos
1,3,5-Trimethoxybenzene	M186T111	186.112	110.6	0.352583	C9H12O3		1.54997e+07	6.12972e+06	132.24	7.56077e+06	8.21586e+06	31.26	2.05	1.04	0.412517	0.38	0.707367	0.616845	pos
3,4-Dihydroxymandelaldehyde	M186T120	186.075	119.8	2.59153	C8H8O4	C05577	8.89139e+06	5.81187e+06	66.76	1.9627e+07	1.84267e+07	53.64	0.45	-1.14	0.0381962	1.42	0.264617	1.47185	pos
Methyl 1-propene-1-sulfenoselenoate	M186T123	186.112	122.8	0.353	C4H8SSe		1.04036e+07	6.0452e+06	95.4	8.88248e+06	9.79835e+06	54.74	1.17	0.23	0.944745	0.02	0.982088	0.0260472	pos
Methyl octynecarboxylate	M186T268	186.113	267.7	2.871	C10H16O2		1.00742e+07	1.10342e+07	44.97	1.3087e+07	1.09484e+07	32.93	0.77	-0.38	0.194571	0.71	0.506435	1.0391	pos
Idazoxan	M188T128	188.092	127.8	1.441	C11H12N2O2	C10968	2.60327e+07	2.62204e+07	63.62	1.3998e+07	9.66467e+06	106.28	1.86	0.9	0.0864248	1.06	0.365896	1.1462	pos
Indole-3-lactic acid	M188T135_2	188.072	135	7.439	C11H11NO3	C02043	8.15149e+09	8.78961e+09	29.79	8.49112e+09	9.04223e+09	25.76	0.96	-0.06	0.751347	0.12	0.900707	0.333802	pos
6-Chloro-N-(1-methylethyl)-1,3,5-triazine-2,4-diamine	M188T181	188.072	180.6	11.4562	C6H10ClN5	C06559	1.71718e+08	1.43355e+08	31.22	1.45874e+08	1.47687e+08	27.4	1.18	0.24	0.345609	0.46	0.651878	0.812104	pos
Levamisole	M188T221	188.072	221.5	6.377	C11H12N2S	C07070	1.03523e+08	1.00187e+08	50.66	4.12736e+07	4.1349e+07	25.59	2.51	1.33	0.00185447	2.73	0.0805253	1.99325	pos
Isocaryophyllene	M188T274	188.092	274.4	11.216	C15H24	C09691	3.3195e+07	3.12789e+07	25.63	3.05741e+07	3.63507e+07	36.06	1.09	0.12	0.505543	0.3	0.773736	0.420908	pos
Benzyl isothiocyanate	M188T388	188.129	387.7	6.00854	C8H7NS	C03098	1.37056e+07	1.30005e+07	26.38	1.10053e+07	1.13811e+07	17.66	1.25	0.32	0.109909	0.96	0.403793	1.11762	pos
N6,N6,N6-Trimethyl-L-lysine	M189T44	189.16	43.6	0.245	C9H20N2O2	C03793	2.07186e+08	2.09798e+08	14.47	1.78027e+08	170393816	25.49	1.16	0.22	0.149968	0.82	0.459294	1.22263	pos
Nα-Acetyl-L-lysine	M189T47	189.135	46.7	0.55	C8H16N2O3	C02727	1.28061e+08	1.26605e+08	36.85	1.41753e+08	1.47282e+08	23.36	0.9	-0.15	0.434826	0.36	0.725398	0.535481	pos
Homo-L-arginine	M189T51	189.123	50.7	0.333	C7H16N4O2	C01924	8.17523e+07	7.72674e+07	33.32	9.08492e+07	8.60347e+07	31.72	0.9	-0.15	0.507309	0.29	0.774259	0.522386	pos
L-Homocysteine sulfonic acid	M189T69	189.039	69.4	17.405	C3H9NO3S2		9.86546e+06	1.10534e+07	73.81	3.81116e+06	3635080	82.36	2.59	1.37	0.352628	0.45	0.657409	0.623194	pos
2-hydroxy-7-methoxy-5-methyl-1-naphthoic acid	M189T71	189.123	70.5	0.333	C13H12O4	C20841	4.47359e+07	4.44184e+07	25.53	4.61185e+07	5.15282e+07	25.41	0.97	-0.04	0.898911	0.05	0.961651	0.139199	pos
S-Prenyl-L-cysteine	M190T78	190.107	78.2	0.418	C8H15NO2S		3.38063e+07	3.34173e+07	33.55	3.47064e+07	3.5268e+07	43.52	0.97	-0.04	0.906183	0.04	0.964301	0.102497	pos
Metaraminol	M190T85	190.086	85.3	12.918	C9H13NO2	C07146	2.41444e+07	2.17818e+07	60.2	2.75154e+07	2.10276e+07	67.28	0.88	-0.19	0.71184	0.15	0.882505	0.176745	pos
Geranic acid	M191T264	191.143	263.5	11.888	C10H16O2	C16461	9.85887e+06	1.02006e+07	12.14	7.17152e+06	6.58978e+06	29.85	1.37	0.46	0.0201889	1.69	0.210956	1.73762	pos
Anthraquinone	M191T39	191.067	39.2	17.096	C14H8O2	C16207	1.49379e+06	1.40928e+06	25.03	1.59115e+06	1.3821e+06	47.59	0.94	-0.09	0.955412	0.02	0.985045	0.0446302	pos
meso-Diaminoheptanedioate	M191T49	191.103	48.7	0.15081	C7H14N2O4	C00680	5.91041e+07	2.23746e+07	157.02	7.05485e+07	2.99432e+07	96.58	0.84	-0.26	0.344084	0.46	0.650559	0.677837	pos
Carbendazim	M192T155	192.077	155.5	0.261	C9H9N3O2	C10897	4.46575e+07	3.46545e+07	91.14	6.02393e+06	3.57404e+06	106.72	7.41	2.89	0.0024469	2.61	0.0919047	1.91517	pos
2-hydroxy-(indol-3-yl)acetic acid	M192T171	192.067	170.9	7.223	C10H9NO3	C21619	1.85134e+07	1.44545e+07	101.51	1.91433e+07	1.3404e+07	75.98	0.97	-0.05	0.755206	0.12	0.903033	0.0889696	pos
5-Hydroxyindoleacetic acid	M192T216	192.064	215.7	6.856	C10H9NO3	C05635	2.34689e+07	2.37511e+07	11.03	1.92751e+07	1.9228e+07	15.03	1.22	0.28	0.0132441	1.88	0.176116	1.75707	pos
2,4-Diisopropyl-5-methylphenol	M193T369	193.159	368.5	2.157	C13H20O		1.67451e+07	1.76478e+07	22.56	1.05406e+07	1.01229e+07	26.02	1.59	0.67	0.00547541	2.26	0.120132	1.92813	pos
Orciprenaline	M194T117	194.117	117.5	2.826	C11H17NO3	C07144	5.79494e+07	2.78313e+07	92.5	7.51267e+07	9.38737e+07	64.82	0.77	-0.37	0.50655	0.3	0.774171	0.549959	pos
5,6-dihydroxy-3-methyl-5,6-dihydroquinolin-2(1H)-one	M194T149	194.081	149.1	1.88592	C10H11NO3	C06726	1.94207e+07	1.60835e+07	75.47	2.94395e+07	2.85835e+07	43.54	0.66	-0.6	0.118811	0.93	0.416265	1.25094	pos
2-Methylhippuric acid	M194T168	194.08	168.3	3.947	C10H11NO3		2.38579e+07	2.16605e+07	67.66	2.52458e+07	2.62219e+07	33.54	0.95	-0.08	0.522374	0.28	0.78369	0.616369	pos
3,4-Methylenedioxymethamphetamine	M194T219	194.08	218.8	5.493	C11H15NO2	C07577	1.08788e+07	8.63831e+06	71.86	1.4399e+07	1.26462e+07	90.6	0.76	-0.4	0.769668	0.11	0.907776	0.319016	pos
1,3,7-trimethylurate	M194T225	194.056	225	0.95632	C8H10N4O3	C16361	2.76383e+06	1.74999e+06	73.88	1.87929e+06	2.12107e+06	59.56	1.47	0.56	0.448193	0.35	0.734122	0.612311	pos
4-Nitrocatechol	M194T71	194.118	71	9.3161	C6H5NO4	C02235	3.10773e+07	3.05385e+07	66.92	3.60827e+07	3.08421e+07	31.34	0.86	-0.22	0.316434	0.5	0.626285	0.883846	pos
mono-Benzyl malonate	M195T198	195.065	197.7	0.423	C10H10O4		1.50057e+07	1.45972e+07	40.82	1.66601e+07	1.7979e+07	25.17	0.9	-0.15	0.474461	0.32	0.753259	0.525722	pos
FA 12_2;O	M195T270	195.138	269.6	0.761	C12H20O3	C16311	4.00673e+07	4.53157e+07	34.93	2.71539e+07	2.57711e+07	29.95	1.48	0.56	0.0716076	1.15	0.340268	1.22084	pos
3-Isopropenylpentanedioic acid	M195T283_1	195.066	283	14.991	C8H12O4		1.3038e+07	1.29025e+07	12.93	1.20794e+07	1.2739e+07	18.71	1.08	0.11	0.357435	0.45	0.661696	0.644614	pos
Ethyl (2E,4E,7Z)-Decatrienoate	M195T283_2	195.138	282.8	0.765	C12H18O2		2.98369e+07	3.21165e+07	19.74	1.98345e+07	1.90009e+07	15.38	1.5	0.59	0.00343618	2.46	0.104083	1.8925	pos
cis-1,2-Dihydroxycyclohexa-3,5-diene-1-carboxylate	M195T331	195.138	330.9	9.77882	C7H8O4	C06321	2.06686e+07	1.89779e+07	43.22	8.12843e+06	6.14036e+06	66.36	2.54	1.35	0.00482951	2.32	0.112961	1.85548	pos
3,5-DICHLOROCATECHOL	M196T160	195.993	160.4	0.305216	C6H4Cl2O2	C02933	8.35709e+06	1.03886e+07	76.57	1.32766e+07	2.85328e+06	112.7	0.63	-0.67	0.8273	0.08	0.929365	0.0965175	pos
Urolithin B	M196T195	196.051	195	2.43926	C13H8O3	C22596	1.54725e+06	922479	92.36	1.68898e+06	1.11015e+06	97.89	0.92	-0.13	0.818875	0.09	0.926215	0.218612	pos
2,12-Tetradecadiene-4,6,8,10-tetrayne	M196T251	196.061	251.1	15.829	C14H10		2.33225e+06	2.211e+06	9.44	2.97117e+06	2.08509e+06	86.48	0.78	-0.35	0.79231	0.1	0.917132	0.294275	pos
Phenylmethyl butanoate	M196T45_2	196.048	44.6	12.01	C11H14O2		1.12128e+07	9.5625e+06	40.69	1.41994e+07	1.31913e+07	21.19	0.79	-0.34	0.117503	0.93	0.413906	1.07374	pos
Harmine	M196T81	196.096	81.3	5.58199	C13H12N2O	C06538	2.52111e+07	1.14655e+07	96.98	2.80911e+07	2.70792e+07	74.81	0.9	-0.16	0.707547	0.15	0.880028	0.237661	pos
Coniferaldehyde	M196T91	196.098	91.1	2.46602	C10H10O3	C02666	4.8048e+07	3.71479e+07	89.94	3.27105e+07	2.12119e+07	75.24	1.47	0.55	0.612899	0.21	0.835676	0.342509	pos
4-Hydroxy-6-methyl-3-(1-oxobutyl)-2H-pyran-2-one	M197T44	197.101	44.2	7.321	C10H12O4		2.24636e+07	1.32067e+07	74.18	1.91451e+07	1.12143e+07	84.2	1.17	0.23	0.603933	0.22	0.829769	0.523876	pos
4-hydroxylamino-2,6-dinitrotoluene	M197T48	197.032	47.7	11.7012	C7H7N3O5	C16392	1.09921e+09	9.65985e+08	67.82	9.85824e+08	1.04648e+09	41.13	1.12	0.16	0.975406	0.01	0.990644	0.0602055	pos
atrazine	M199T210	199.076	210.3	6.5562	C8H14ClN5	C06551	2.62948e+06	2.983e+06	87.86	7.80014e+06	2.1917e+06	183	0.34	-1.57	0.517083	0.29	0.779687	0.601686	pos
xi-Dihydro-5-octyl-2(3H)-furanone	M199T342	199.17	342.3	2.271	C12H22O2		7.2974e+06	6.63403e+06	17.92	7.18898e+06	7.31929e+06	30.32	1.02	0.02	0.757491	0.12	0.903398	0.161267	pos
N,N,N-Trimethyl-Histidine	M199T59	199.044	59	11.455	C9H16N3O2+	C05575	6.33749e+06	1.52285e+06	193.01	1.30598e+07	5.21424e+06	148.83	0.49	-1.04	0.0796423	1.1	0.356714	1.29087	pos
Kinetin	M199T95	199.06	94.7	6.19823	C10H9N5O	C08272	3.1127e+06	2.47965e+06	89.05	5.74413e+06	8.7961e+06	77.49	0.54	-0.88	0.556663	0.25	0.802526	0.57032	pos
Sodium alginate	M200T168	199.988	168	11.915	C6H9NaO7		2.4887e+08	1.41149e+08	72.38	2.88562e+08	1.61928e+08	80.82	0.86	-0.21	0.824014	0.08	0.928238	0.135263	pos
Bergapten	M200T178	200.047	178	3.03318	C12H8O4	C01557	4.79871e+07	1.60322e+07	120.27	2.28561e+07	2.37035e+07	13.62	2.1	1.07	0.800009	0.1	0.920791	0.176362	pos
1,2-Dehydrosalsolinol	M200T184	200.048	183.8	14.683	C10H11NO2		1.61997e+07	1.93098e+07	49.38	1.45449e+07	1.47155e+07	25.38	1.11	0.16	0.984679	0.01	0.994775	0.0466999	pos
5-Hydroxytryptophol	M200T222	200.071	222.2	12.5191	C10H11NO2		2.98998e+06	3.05356e+06	30.37	2.43533e+06	2.24377e+06	35.45	1.23	0.3	0.233296	0.63	0.54594	0.824592	pos
Methyl (2E,4Z)-decadienoate	M200T259	200.165	258.5	1.508	C11H18O2		8.65763e+06	8.7014e+06	10.2	7.72987e+06	8.08958e+06	12.09	1.12	0.16	0.0845738	1.07	0.36392	1.11837	pos
trans- and cis-2,4,8-Trimethyl-3,7-nona-dien-2-ol	M200T349	200.201	349.1	1.59	C12H22O		3.15955e+07	2.32027e+07	79.99	1.63891e+07	1.61378e+07	32.42	1.93	0.95	0.0822494	1.08	0.360057	1.1823	pos
Aminoundecanoic acid	M202T49	202.082	49.1	0.144	C11H23NO2	C19325	1.80926e+07	2.18507e+07	64.38	1.93862e+07	1.77737e+07	32.07	0.93	-0.1	0.38895	0.41	0.688775	0.645615	pos
Heteropyrithiamine	M202T53	202.18	52.7	2.207	C11H13N4+	C02691	2.72772e+08	2.40495e+08	43.02	2.03426e+08	2.04683e+08	37.32	1.34	0.42	0.187617	0.73	0.499166	0.850556	pos
beta-Spathulene	M203T233	203.179	232.9	3.532	C15H22		1.3425e+07	1.65996e+07	44.19	1.08489e+07	1.01794e+07	35.82	1.24	0.31	0.60703	0.22	0.83137	0.367744	pos
2-trans,6-trans-Farnesal	M203T257	203.179	256.6	0.575	C15H24O	C03461	1.31851e+07	1.20297e+07	41.75	8.13628e+06	8.85308e+06	42.92	1.62	0.7	0.132226	0.88	0.43453	1.16586	pos
(2E,4E)-2,4-Dodecadienal	M203T258	203.143	258.4	11.678	C12H20O		1.25889e+06	1.13884e+06	49.95	661888	573524	34.6	1.9	0.93	0.0376598	1.42	0.263047	1.51189	pos
1-Aminocyclopropanecarboxylic acid	M203T51	203.103	51.2	0.142	C4H7NO2	C01234	4.22271e+07	4.01359e+07	54.02	2.32339e+07	1.74218e+07	51.33	1.82	0.86	0.0475455	1.32	0.28919	1.46954	pos
Proclavaminate	M203T68	203.103	68.2	0.142	C8H14N2O4	C06658	7.94257e+06	7.04083e+06	53.58	7.26288e+06	4.62992e+06	101.91	1.09	0.13	0.479117	0.32	0.756226	0.633952	pos
Homoserine, O-succinyl-	M203T70_1	203.055	69.6	0.0552565	C8H13NO6	C01118	7.75342e+06	8.1864e+06	56.85	4.75151e+06	5.1524e+06	56.84	1.63	0.71	0.227026	0.64	0.539212	0.845408	pos
Pseudoecgonine	M203T71	203.139	71.1	0.918	C9H15NO3	C12449	2.64278e+07	2.94006e+07	27.13	2.06223e+07	2.00022e+07	40.55	1.28	0.36	0.15264	0.82	0.46216	1.05434	pos
5-Hydroxy-L-tryptophan	M203T75	203.082	74.7	0.987	C11H12N2O3	C00643	1.94708e+07	1.98671e+07	25.63	1.46852e+07	1.65999e+07	20.72	1.33	0.41	0.0602238	1.22	0.318005	1.32946	pos
2,4-diacetamido-2,4,6-trideoxy-alpha-D-mannopyranose	M203T95	203.139	94.7	0.92439	C10H18N2O5	C20424	4.60157e+07	5.08513e+07	19.37	3.23121e+07	2.90258e+07	44.11	1.42	0.51	0.0273472	1.56	0.235017	1.48577	pos
N-acetyl-alpha-D-glucosamine	M204T149	204.086	148.9	3.15759	C8H15NO6	C13970	7.74704e+07	6.84785e+07	32.15	5.96463e+07	5.81381e+07	17.38	1.3	0.38	0.0661051	1.18	0.330703	1.2761	pos
2,4-DINITROTOLUENE	M205T135_1	205.019	134.9	13.0539	C7H6N2O4	C91637	3.40598e+07	3.33013e+07	32.5	3.31297e+07	3.24336e+07	26.51	1.03	0.04	0.962766	0.02	0.986636	0.0119481	pos
Valylserine	M205T135_2	205.096	134.9	5.605	C8H16N2O4		1.47597e+10	1.4913e+10	29.25	1.58494e+10	1.58034e+10	26.13	0.93	-0.1	0.629881	0.2	0.842585	0.457047	pos
Fluorene	M205T136	205.174	135.6	9.24785	C13H10	C07715	3.28547e+07	3.32848e+07	26.37	3.62064e+07	3.85094e+07	25.57	0.91	-0.14	0.519866	0.28	0.781839	0.588326	pos
coniferyl acetate	M205T378	205.086	377.5	0.898061	C12H14O4	C20225	5.98611e+07	6.17443e+07	16.28	5.36344e+07	5.48454e+07	16.8	1.12	0.16	0.246466	0.61	0.562333	0.775632	pos
Normetanephrine	M206T216_1	206.081	215.7	10.8719	C9H13NO3	C05589	3.13544e+08	320887901	24.66	2.56599e+08	254896792	27.5	1.22	0.29	0.171094	0.77	0.480539	1.09437	pos
L-Cystathionine	M206T79	206.048	79.5	1.20447	C7H14N2O4S	C02291	3.255e+06	2.77165e+06	32.28	2287757	2.0455e+06	32.48	1.42	0.51	0.0526673	1.28	0.301305	1.40526	pos
Methyl jasmonate	M207T196	207.139	196.3	5.559	C13H20O3	C11512	2.19132e+07	2.2013e+07	25.97	1.52633e+07	1.73499e+07	21.25	1.44	0.52	0.023122	1.64	0.225086	1.62469	pos
(4S,8R)-8,9-Dihydroxy-p-menth-1(6)-en-2-one	M207T300	207.138	300.4	9.932	C10H16O3		3.70726e+07	3.57425e+07	51.59	1.66761e+07	1.5486e+07	50.91	2.22	1.15	0.0261965	1.58	0.231654	1.61881	pos
3,4-Dihydroxyphenylglycol	M209T264	209.154	263.5	7.44628	C8H10O4	C05576	9.99867e+06	1.00791e+07	11.18	7.34053e+06	6.80278e+06	22.31	1.36	0.45	0.00447362	2.35	0.109633	1.90837	pos
L,L-Cyclo(leucylprolyl)	M211T230	211.145	229.7	4.276	C11H18N2O2		1.58603e+07	8.30919e+06	91.49	2.28133e+07	2.10955e+07	45.55	0.7	-0.52	0.144406	0.84	0.45265	1.11932	pos
Dihydro-3-(1-octenyl)-2,5-furandione	M211T246	211.133	246.5	1.59	C12H18O3		1.05071e+07	9.27081e+06	34.61	1.01212e+07	7.47326e+06	49.26	1.04	0.05	0.716402	0.14	0.884859	0.291532	pos
Propyl 2,4-decadienoate	M211T284_1	211.133	283.9	1.117	C13H22O2		3.17035e+07	3.20502e+07	31.64	2.39744e+07	2.63291e+07	23.92	1.32	0.4	0.128811	0.89	0.430029	1.03014	pos
Aprobarbital	M211T292	211.169	292.3	1.195	C10H14N2O3	C07826	1.61751e+07	1.65431e+07	14.51	1.44974e+07	1.43848e+07	14.29	1.12	0.16	0.185599	0.73	0.49695	0.907625	pos
Sedanonic acid	M211T327	211.169	327.2	1.195	C12H18O3		3.97499e+06	3.61561e+06	61.31	1.9908e+06	2.09767e+06	67.04	2	1	0.119576	0.92	0.416729	1.18184	pos
Dihydro-3-(2-octenyl)-2,5-furandione	M211T331	211.133	330.6	1.117	C12H18O3		1.79526e+07	1.86065e+07	20.98	1.04055e+07	9.73795e+06	26.94	1.73	0.79	0.00118971	2.92	0.0666479	2.09202	pos
Eudesmic acid	M213T270	213.149	269.5	1.345	C10H12O5		2.85015e+07	3.39827e+07	32.9	2.10374e+07	2.29937e+07	31.64	1.35	0.44	0.143899	0.84	0.452436	0.979178	pos
Methyl 2-amino-3-(4-chlorophenyl)propanoate	M214T200	214.063	200	0.801	C10H12ClNO2		8.49642e+06	8.08436e+06	17.98	8.02158e+06	8.10778e+06	9.86	1.06	0.08	0.539098	0.27	0.794006	0.404874	pos
Linalyl acetate	M214T276	214.18	275.8	0.245	C12H20O2	C09863	1.42938e+07	1.45525e+07	12.27	1.27969e+07	1.34941e+07	10.92	1.12	0.16	0.111442	0.95	0.406034	1.04152	pos
Visnagin	M214T67	214.004	67.1	16.911	C13H10O4	C09049	3.64338e+07	3.46275e+07	36.86	3.46367e+07	3.26223e+07	21.75	1.05	0.07	0.972655	0.01	0.990177	0.0394839	pos
Ethyl 3-[(2-furanylmethyl)thio]propanoate	M215T357	215.128	356.8	1.956	C10H14O3S		1.68588e+06	1.46549e+06	64.8	1.73844e+06	1.41049e+06	70.81	0.97	-0.04	0.916739	0.04	0.969445	0.0149986	pos
1,10-dihydro-1,10-dihydroxyfluoren-9-one	M215T62	215.066	62.4	12.7054	C13H10O3		1.63429e+07	1.14753e+07	81.26	6.95803e+06	7.3512e+06	33.05	2.35	1.23	0.0200441	1.7	0.210543	1.65279	pos
3-(3,4-Dihydroxyphenyl)lactic acid	M216T126	216.122	125.5	0.325	C9H10O5	C01207	3.02756e+07	2.49291e+07	81.59	2.78611e+07	1.90431e+07	81.97	1.09	0.12	0.935731	0.03	0.978748	0.0824558	pos
Hexyl 2E-hexenoate	M216T152	216.124	152	0.325	C12H22O2		3.26798e+07	1.7146e+07	73.93	4.85706e+07	4.43436e+07	69.26	0.67	-0.57	0.302423	0.52	0.613744	0.854269	pos
4-(Glutamylamino) butanoate	M216T156	216.087	155.9	1.18462	C9H16N2O5	C15767	1.13407e+07	1.14737e+07	14.22	1.35254e+07	1.51541e+07	28.6	0.84	-0.25	0.283785	0.55	0.595043	0.968945	pos
(±)-Citronellyl acetate	M216T172	216.087	171.8	1.636	C12H22O2	C12298	9.83938e+06	9.15825e+06	29.69	1.16761e+07	1.10547e+07	31.87	0.84	-0.25	0.300181	0.52	0.611894	0.906165	pos
Ethyl 4-decenoate	M216T198	216.124	197.5	5.414	C12H22O2		2.76002e+07	1.86328e+07	95.71	3.82754e+07	3.96721e+07	40.87	0.72	-0.47	0.136359	0.87	0.440147	1.15951	pos
cis-4-Decenyl acetate	M216T258	216.196	258.4	0.941	C12H22O2		3.33666e+06	3.50848e+06	22.56	2.89673e+06	3.03387e+06	19.34	1.15	0.2	0.265211	0.58	0.580318	0.808515	pos
2-Hexenyl hexanoate	M216T93	216.123	93.1	0.138	C12H22O2		2.68763e+07	1.09947e+07	108.91	2.86563e+07	2.59758e+07	66.68	0.94	-0.09	0.536454	0.27	0.792711	0.547823	pos
Glutamylhydroxyproline	M217T187	217.155	186.5	0.638	C10H16N2O6		7.69871e+07	6.95879e+07	46.96	46516712	4.11418e+07	26.15	1.66	0.73	0.0800227	1.1	0.357178	1.2842	pos
Octahydro-6-isopropyl-2(1H)-naphthalenone	M217T70	217.118	70.3	7.339	C13H22O		9.91902e+06	9.10722e+06	25.12	7.98074e+06	7.98063e+06	25.27	1.24	0.31	0.13248	0.88	0.434616	1.15523	pos
GALACTURONIC ACID	M217T77	217.154	77.3	8.643	C6H10O7	C08348	2.37437e+07	2.36739e+07	25.72	1.81033e+07	1.47838e+07	54.98	1.31	0.39	0.117285	0.93	0.413906	1.0712	pos
3-Methoxybenzenepropanoic acid	M219T217	219.174	217.4	8.631	C10H12O3		1.54268e+07	1.73532e+07	28.75	1.19763e+07	1.13236e+07	32.75	1.29	0.37	0.178748	0.75	0.488766	1.02045	pos
artemisinic aldehyde	M219T237_2	219.174	236.6	0.764	C15H22O	C20308	5.12607e+06	6.24411e+06	51.33	4.03544e+06	4.07802e+06	23.14	1.27	0.35	0.830474	0.08	0.930752	0.182981	pos
L-Lysopine	M219T88	219.134	88.1	1.245	C9H18N2O4	C04020	7.7041e+07	8.09239e+07	30.82	5.56977e+07	3.94933e+07	82.75	1.38	0.47	0.104351	0.98	0.39466	1.09421	pos
Zeatin	M220T89	220.118	88.9	6.27491	C10H13N5O	C00371	1.72261e+08	1.53964e+08	32.7	1.82964e+08	1.91664e+08	23.11	0.94	-0.09	0.595523	0.23	0.82624	0.417522	pos
Indolepyruvate	M221T135	221.092	135.5	0.154596	C11H9NO3	C00331	49951293	5.47894e+07	20.23	4.82103e+07	4.85601e+07	22.54	1.04	0.05	0.770264	0.11	0.908116	0.22328	pos
alpha-Bisabolol oxide B	M221T233	221.19	233	1.27	C15H26O2	C16774	4.92615e+07	5.61923e+07	43.75	3.33523e+07	3.05881e+07	49.59	1.48	0.56	0.171885	0.76	0.481702	0.988312	pos
Didehydroagroclavine	M221T89	221.121	88.9	6.36022	C16H17N2+	C20457	1.57404e+07	1.36095e+07	34.94	1.68268e+07	1.68541e+07	22.88	0.94	-0.1	0.553917	0.26	0.800974	0.478991	pos
9-methylthiononanaldoxime	M221T98	221.17	97.6	7.22061	C10H21NOS	C17253	1.17511e+07	1.86876e+07	84.09	2.28578e+07	1.80467e+07	32.52	0.51	-0.96	0.0621341	1.21	0.322073	1.48903	pos
3-deoxy-D-manno-octulosonate	M222T154	222.076	153.5	11.2537	C8H14O8	C01187	2.06914e+07	2.19991e+07	31	1.41874e+07	1.34253e+07	29.07	1.46	0.54	0.0704159	1.15	0.338352	1.272	pos
Dihydrobiopterin	M222T49	222.097	49.3	6.0614	C9H13N5O3	C02953	6.96043e+07	6.33115e+07	20.32	6.54373e+07	5.85118e+07	31.84	1.06	0.09	0.551325	0.26	0.799916	0.396091	pos
Vanylglycol	M223T258	223.169	258.4	8.54338	C9H12O4	C05594	1.07718e+07	8.29058e+06	41.68	6.09207e+06	7.23376e+06	44.92	1.77	0.82	0.050148	1.3	0.29548	1.36258	pos
Diethyl phthalic acid	M223T291	223.096	291.4	2.155	C12H14O4	C14175	1.58519e+07	1.46741e+07	14.24	1.41574e+07	1.44966e+07	8.19	1.12	0.16	0.103339	0.99	0.393236	1.12461	pos
Scoparone	M224T158	224.092	158	0.140211	C11H10O4	C09311	1.37489e+07	1.27158e+07	30.41	1.32332e+07	1.18563e+07	30.13	1.04	0.06	0.830115	0.08	0.930752	0.0709759	pos
2',5'-Dihydroxychalcone	M224T341	224.127	341.1	2.36	C15H12O3		1.57651e+07	8.1677e+06	109.17	3.41319e+07	2.17128e+07	91.81	0.46	-1.11	0.130762	0.88	0.43271	1.04175	pos
Tetrahydrobiopterin	M224T71	224.114	70.7	0.466636	C9H15N5O3	C00272	8.71377e+06	8.12407e+06	37.07	6.4236e+06	7.3045e+06	34.87	1.36	0.44	0.192538	0.72	0.503347	0.929693	pos
N-[2-(4-Hydroxyphenyl)ethyl]benzamide	M225T301	225.06	301.4	11.164	C15H15NO2		1.92955e+06	1.59554e+06	44.15	1.13381e+06	1.15806e+06	43.85	1.7	0.77	0.0227869	1.64	0.22294	1.61714	pos
Carvyl propionate	M226T268	226.18	267.8	0.232	C13H20O2		3.31879e+07	3.35295e+07	11.83	2.79364e+07	2.83641e+07	10.81	1.19	0.25	0.0161564	1.79	0.191516	1.61175	pos
(5alpha,8beta,9beta)-5,9-Epoxy-3,6-megastigmadien-8-ol	M226T442	226.18	442.2	0.675	C13H20O2		1.09086e+07	1.15767e+07	17.15	9.96033e+06	1.05472e+07	17.98	1.1	0.13	0.375085	0.43	0.675275	0.563454	pos
Methyl tetradecanoate	M226T66	226.004	65.6	16.013	C15H30O2		2.19783e+07	21034098	31.26	2.07276e+07	2.03669e+07	49.08	1.06	0.08	0.550114	0.26	0.799665	0.287789	pos
Epsilon-caprolactam	M227T126	227.176	126.1	0.9	C6H11NO	C06593	9.34183e+06	7.77682e+06	28.96	1.31343e+07	7.41583e+06	148.92	0.71	-0.49	0.464893	0.33	0.744801	0.630398	pos
2-heptylquinolin-4(1H)-one	M227T82	227.139	82.5	17.755	C16H21NO	C20643	1.2236e+07	9.21556e+06	61.02	8.48097e+06	8.28118e+06	25.19	1.44	0.53	0.329439	0.48	0.637341	0.691075	pos
1-(Methylsulfinyl)propyl 1-propenyl disulfide	M228T131	227.982	130.6	2.148	C7H14OS3		1.00159e+07	4.96416e+06	84.85	9.85429e+06	1.22609e+07	64.96	1.02	0.02	0.862034	0.06	0.944165	0.136482	pos
Butyl 1-(methylthio)propyl disulfide	M228T229	228.232	228.7	2.541	C8H18S3		3.58223e+07	3.85092e+07	47.15	3.16125e+07	2.87384e+07	56.17	1.13	0.18	0.698241	0.16	0.875061	0.378883	pos
L-tetrahomomethionine	M228T292_1	228.106	292.4	12.4324	C9H19NO2S	C17225	1.33855e+06	1.26499e+06	31.6	1.13375e+06	1.16323e+06	14.98	1.18	0.24	0.351413	0.45	0.657097	0.653434	pos
Isoamyl 2-furonpropionate	M228T292_2	228.196	292.3	0.891	C12H18O3		4.07224e+08	3.87917e+08	13.79	3.67565e+08	3.81779e+08	9.99	1.11	0.15	0.148166	0.83	0.456483	0.96623	pos
Citral propylene glycol acetal	M228T345	228.196	344.7	0.891	C13H22O2		1.31392e+07	5.69832e+06	83.74	1.31969e+07	1.34381e+07	90.27	1	-0.01	0.998324	0	0.99923	0.0459652	pos
2,4-dichloromuconic acid	M228T35	227.982	34.5	3.903	C6H4Cl2O4	C03918	2.48959e+07	2.41677e+07	23.63	2.44474e+07	2.62028e+07	10.97	1.02	0.03	0.960466	0.02	0.986229	0.0788705	pos
alpha-Terpineol propanoate	M228T353	228.196	353.2	0.891	C13H22O2		9.00182e+06	4.39399e+06	80.34	1.50963e+07	1.58133e+07	63.36	0.6	-0.75	0.208807	0.68	0.52111	0.979988	pos
Cepanone	M228T376	228.196	375.8	0.891	C13H22O2		1.12692e+08	8.2498e+07	72.17	5.3904e+07	4.01232e+07	86.97	2.09	1.06	0.0679681	1.17	0.333423	1.23901	pos
Neryl propionate	M228T399	228.196	399.5	0.891	C13H22O2		7.12295e+06	3.84024e+06	85.54	1.1988e+07	1.28639e+07	62.63	0.59	-0.75	0.200805	0.7	0.513458	0.964222	pos
Santonin	M229T69	229.118	69.5	18.327	C15H18O3	C02206	1.16863e+08	1.01658e+08	51.75	7.05806e+07	6.67452e+07	32.51	1.66	0.73	0.0794111	1.1	0.356469	1.24053	pos
3-Methyltetradecane	M230T273	230.211	273.1	0.199	C15H32		1.76107e+06	1.26467e+06	76.07	2.06884e+06	1.95621e+06	60.67	0.85	-0.23	0.558356	0.25	0.803707	0.537783	pos
4-(3-Hydroxybutyl)-3,3,5-trimethylcyclohexanone	M230T274	230.248	273.8	0.561	C13H24O2		1.89949e+07	1.69489e+07	45.07	1.43871e+07	1.33223e+07	30.04	1.32	0.4	0.266266	0.57	0.581236	0.848784	pos
Nitrilotriacetic acid	M230T383	230.14	382.9	2.7671	C6H9NO6	C14695	4.75742e+07	5.45139e+07	51.26	7.151e+07	6.33147e+07	63.83	0.67	-0.59	0.331838	0.48	0.639326	0.845991	pos
Naproxen	M231T112	231.17	111.5	1.344	C14H14O3	C01517	2.43733e+07	2.70304e+07	45.83	2.27651e+07	1.89162e+07	75.07	1.07	0.1	0.693863	0.16	0.872547	0.272324	pos
Curzerenone	M231T145	231.17	145.3	1.344	C15H18O2	C16943	4.89684e+07	4.64529e+07	31.85	3.68845e+07	3.12553e+07	71.99	1.33	0.41	0.145217	0.84	0.452734	1.00158	pos
6-HYDROXYMELATONIN	M231T187	231.113	187.2	0.00856681	C13H16N2O3	C05643	2.1953e+07	1.96617e+07	73.39	2.47343e+06	596207	150.37	8.88	3.15	0.000698705	3.16	0.0540977	2.10453	pos
(+)-cis-abscisic aldehyde	M231T389	231.141	388.8	13.6349	C15H20O3	C13455	3.55215e+06	4.0436e+06	27.54	3.29243e+06	3.25095e+06	33.24	1.08	0.11	0.638569	0.19	0.84611	0.313755	pos
monodechloroaminopyrrolnitrin	M231T407	231.141	407.3	8.972	C10H9ClN2	C21110	3.3893e+06	3.31203e+06	29.83	2.56668e+06	2.13669e+06	37.05	1.32	0.4	0.135902	0.87	0.439698	1.00148	pos
Parthenolide	M232T238	232.121	238	3.724	C15H20O3	C07609	3.14014e+07	1.7548e+07	102.04	1.13343e+06	450398	164.63	27.7	4.79	0.000691153	3.16	0.0540977	2.09702	pos
Melatonin	M233T238_2	233.129	237.6	0.223	C13H16N2O2	C01598	1.18658e+10	5.15632e+09	124.62	2.84985e+08	1.21275e+08	145.43	41.64	5.38	0.000416218	3.38	0.0525565	2.1592	pos
Trimethylaminoacetone	M233T238_3	233.222	237.6	1.04287	C6H14NO+		2.34122e+07	1.10954e+07	123.28	678435	393289	127.24	34.51	5.11	0.00156964	2.8	0.0753156	2.02593	pos
Sinapyl alcohol	M233T256	233.081	256.2	11.9053	C11H14O4	C02325	2.26869e+06	2.6786e+06	35.49	1.47123e+06	1.58001e+06	26.23	1.54	0.62	0.0776252	1.11	0.35254	1.29421	pos
Nalidixic Acid	M233T269	233.154	269.3	0.865	C12H12N2O3	C05079	4.41058e+06	4.39146e+06	20.84	2.5809e+06	2.54162e+06	60.33	1.71	0.77	0.0558014	1.25	0.308367	1.51354	pos
Saccharopine	M233T70	233.113	70.4	0.459	C11H20N2O6	C00449	1.4391e+07	1.32754e+07	24.09	1.12466e+07	1.04281e+07	24.94	1.28	0.36	0.0819858	1.09	0.359958	1.19022	pos
L-N-(3-Carboxypropyl)glutamine	M233T71	233.15	70.7	17.149	C9H16N2O5		1.28161e+07	1.3097e+07	17.6	1.36206e+07	8.37742e+06	92.61	0.94	-0.09	0.500088	0.3	0.771096	0.519496	pos
Threonylisoleucine	M233T93	233.149	93.4	0.328	C10H20N2O4		2.68769e+07	2.54553e+07	28.41	1.97772e+07	11943058	105.22	1.36	0.44	0.10349	0.99	0.393236	1.14285	pos
Panaxytriol	M235T263_2	235.206	263.1	1.569	C17H26O3	C16792	1.92122e+07	1.64818e+07	36.12	6.91205e+06	8.30303e+06	34.57	2.78	1.47	0.000166893	3.78	0.0460589	2.25143	pos
beta-Santalic acid	M235T316	235.17	316.2	2.349	C15H22O2		1.54963e+07	1.25352e+07	45.13	7.09617e+06	6.38376e+06	24.93	2.18	1.13	0.00211634	2.67	0.0871489	2.00544	pos
Alcoifosfamide	M235T44	235.057	44.3	16.479	C7H17Cl2N2O3P	C16558	1.96686e+07	1.57352e+07	50.3	1.82479e+07	1.13813e+07	89.54	1.08	0.11	0.511871	0.29	0.777022	0.621799	pos
Carboxin	M236T45	236.079	44.8	11.966	C12H13NO2S	C11255	1.59893e+07	1.59466e+07	65.95	3.00452e+07	2.22521e+07	77.62	0.53	-0.91	0.169315	0.77	0.479118	1.13873	pos
Epilubimin	M237T217	237.185	217.4	0.435019	C15H24O2	C09700	1.03062e+07	1.21422e+07	33.85	9.50353e+06	9.78504e+06	26.13	1.08	0.12	0.831539	0.08	0.931189	0.190524	pos
N-Acetyl-5-methoxykynuramine	M237T219	237.123	218.6	0.687491	C12H16N2O3		4.50279e+08	4.10305e+08	119.2	3.37564e+07	2.53112e+07	113.91	13.34	3.74	0.00131605	2.88	0.068834	2.01913	pos
Ketoprofen	M238T198_1	238.071	197.6	16.032	C16H14O3	C01716	6184006	4.83518e+06	40.36	5.36837e+06	3.91535e+06	76.7	1.15	0.2	0.374043	0.43	0.674111	0.677836	pos
germacra-1(10),4,11(13)-trien-12-al	M241T53	241.155	52.9	6.95363	C15H22O	C19677	4.81066e+07	4.15831e+07	43.86	2.99333e+07	2.76557e+07	16.8	1.61	0.68	0.0400252	1.4	0.268593	1.52689	pos
Albaflavenone	M241T71_2	241.155	70.6	6.954	C15H22O	C17954	7.58223e+07	7.19437e+07	23.24	7.0278e+07	6.83895e+07	11.77	1.08	0.11	0.526857	0.28	0.785911	0.535103	pos
Machiline	M242T215	242.154	215	0.961	C17H19NO3	C06348	1.43666e+07	1.06723e+07	76.15	6.58953e+06	4.6231e+06	72.06	2.18	1.12	0.040082	1.4	0.268593	1.45752	pos
6-Phosphonoglucono-D-lactone	M242T40	241.999	40.2	18.612	C6H11O9P	C01236	9.34564e+07	7.1757e+07	56.05	1.18565e+08	1.51393e+08	54.62	0.79	-0.34	0.552439	0.26	0.800199	0.519842	pos
Ethyl (E)-2-dodecenoate	M244T284	244.264	284	2.135	C14H26O2		1.51233e+08	1.50704e+08	7.8	1.79549e+08	1.70249e+08	33.71	0.84	-0.25	0.380965	0.42	0.681084	0.821788	pos
FAL 15_0	M244T448	244.263	447.7	0.73	C15H30O	C01948	1.73575e+06	1.81282e+06	47.78	1.69717e+06	1.30569e+06	95.37	1.02	0.03	0.564893	0.25	0.808071	0.531135	pos
Patchouli alcohol	M245T194	245.186	194	6.01706	C15H26O	C09705	1.67623e+07	6.99517e+06	89.95	1.8068e+07	1.51545e+07	72.87	0.93	-0.11	0.631611	0.2	0.843166	0.31025	pos
Anagyrine	M245T76	245.15	76.2	0.504	C15H20N2O	C10750	4.13303e+06	3.10058e+06	47.58	4.51308e+06	4.00883e+06	28.02	0.92	-0.13	0.470532	0.33	0.74947	0.479925	pos
Pseudouridine	M245T85	245.077	85.4	0.776817	C9H12N2O6	C02067	1.60875e+07	1.73664e+07	22.62	1.11445e+07	1.19035e+07	45.63	1.44	0.53	0.103159	0.99	0.393236	1.34154	pos
Tetraacetylethylenediamine	M246T70	246.144	70.3	1.329	C10H16N2O4		8.17934e+06	7.39173e+06	27.23	6.27983e+06	5.73446e+06	66.95	1.3	0.38	0.146721	0.83	0.454069	0.992637	pos
Pentalenolactone D	M247T102	247.129	102.4	16.847	C15H20O4	C20399	2.83333e+07	3.08306e+07	29.4	1.83779e+07	1.49502e+07	48.8	1.54	0.62	0.0335905	1.47	0.253213	1.45521	pos
Geroquinol	M247T381	247.166	380.8	11.9257	C16H22O2	C10793	3.51771e+08	3.85368e+08	41.32	2.40069e+08	2.44975e+08	48.34	1.47	0.55	0.168897	0.77	0.478671	0.962952	pos
Gamma-Glutamylvaline	M247T70	247.129	69.5	0.575	C10H18N2O5		8.39531e+07	8.20717e+07	65.62	4.86919e+07	4.22887e+07	40.37	1.72	0.79	0.472955	0.33	0.751768	0.540839	pos
Linamarin	M248T201	248.113	201.3	0.639307	C10H17NO6	C01594	3.86025e+07	2.97154e+07	97.55	2.23305e+07	2.80381e+07	74.52	1.73	0.79	0.406256	0.39	0.703506	0.545344	pos
Multifidol	M249T364	249.185	363.9	7.84887	C11H14O4	C10709	1.36432e+07	1.33748e+07	13.88	1.21662e+07	1.25248e+07	8.4	1.12	0.17	0.0896002	1.05	0.370625	1.13733	pos
5-Hexyl-2-furanhexanoic acid	M250T288	250.152	287.5	17.34	C16H26O3		1.88481e+06	1.83487e+06	29.69	1.04678e+06	1.12027e+06	31.24	1.8	0.85	0.00429898	2.37	0.108519	1.82993	pos
Costunolide	M250T293	250.178	292.6	7.784	C15H20O2	C09382	1.64336e+07	1.60899e+07	20.59	1.6471e+07	1.64823e+07	15.11	1	0	0.921069	0.04	0.971511	0.167288	pos
2-O,3-dimethylflaviolin	M252T206	252.087	205.7	0.581	C12H10O5	C21001	4.40617e+07	3.62567e+07	38.31	4.70762e+07	3.60137e+07	60.23	0.94	-0.1	0.97211	0.01	0.990143	0.04852	pos
Deoxyadenosine	M252T71	252.109	70.7	1.631	C10H13N5O3	C00559	1.65592e+08	1.50775e+08	28.28	1.42118e+08	1.42775e+08	50.27	1.17	0.22	0.331676	0.48	0.639144	0.854416	pos
Deoxyribose 1-phosphate	M253T202	253.119	201.6	13.7881	C5H11O7P	C00672	2.85965e+08	9.1738e+07	113.78	1.98624e+07	7.00024e+06	144.09	14.4	3.85	0.00429537	2.37	0.108519	1.84104	pos
Methyl 3,4,5-trimethoxycinnamate	M253T212	253.107	211.9	0.178	C13H16O5		2.38477e+07	1.9847e+07	59.43	1.97487e+07	1.79234e+07	77.24	1.21	0.27	0.369848	0.43	0.671545	0.796456	pos
Deoxyinosine	M253T216	253.09	215.7	13.148	C10H12N4O4	C05512	1.93426e+08	1.90862e+08	25.71	1.67756e+08	1.64439e+08	29.06	1.15	0.21	0.332657	0.48	0.639855	0.817259	pos
Penciclovir	M254T77	254.125	77.2	0.631	C10H15N5O3	C07417	3.61733e+06	4.12195e+06	45.57	1.90634e+06	1.75117e+06	49.69	1.9	0.92	0.0521078	1.28	0.300579	1.46512	pos
3-Dehydrosphinganine	M256T324	256.3	324	1.71432	C18H37NO2	C02934	8.94956e+06	9.34169e+06	23.25	7.74404e+06	6.52899e+06	50.93	1.16	0.21	0.298139	0.53	0.610212	0.715107	pos
FAL 16_1	M256T325	256.227	325	1.19	C16H30O	C06123	1.93953e+07	1.9563e+07	11.58	1.7602e+07	1.8299e+07	11.57	1.1	0.14	0.146637	0.83	0.454069	0.963796	pos
Felbamate	M256T436	256.263	436.3	1.086	C11H14N2O4	C07501	7.07203e+06	8.24886e+06	48.49	3.99179e+06	2.50125e+06	70.3	1.77	0.83	0.123431	0.91	0.42173	1.09986	pos
12-Hydroxystearic acid	M257T424	257.267	423.9	15.748	C18H36O3		7.28787e+06	6.97916e+06	20.57	6.46366e+06	6.41872e+06	29.43	1.13	0.17	0.321926	0.49	0.630761	0.681068	pos
Glutaminylhydroxyproline	M260T89	260.16	88.7	0.673	C10H17N3O5		3.40043e+07	3.52593e+07	30.62	2.74791e+07	2.7118e+07	55.74	1.24	0.31	0.254017	0.6	0.569028	0.729511	pos
gamma-Glutamylisoleucine	M261T100	261.145	100.2	1.182	C11H20N2O5		2.59489e+07	2.72076e+07	28.86	1.83893e+07	1.54565e+07	60.91	1.41	0.5	0.073407	1.13	0.344585	1.22807	pos
Gamma-glutamyl-leucine	M261T128	261.144	127.8	0.733	C11H20N2O5		4.6397e+06	4.69046e+06	105.04	9.83586e+06	1.10013e+07	45.32	0.47	-1.08	0.045277	1.34	0.282268	1.45084	pos
2-Benzylmalate	M263T206	263.166	206.2	0.678	C11H12O5	C20653	3.53647e+07	3.51133e+07	51.13	4.02449e+07	3.56751e+07	38.85	0.88	-0.19	0.51544	0.29	0.77892	0.472894	pos
Chrysophanol-9-anthrone	M263T50	263.069	50.2	5.47042	C15H12O3	C10314	2.87119e+08	2.6205e+08	45.33	3.07042e+08	2.70836e+08	31.57	0.94	-0.1	0.615405	0.21	0.836818	0.420507	pos
Acetyl-N-formyl-5-methoxykynurenamine	M265T169	265.118	169.4	0.294284	C13H16N2O4	C05642	2.23941e+08	1.86613e+08	107.95	1.49005e+07	1.23105e+07	62.54	15.03	3.91	0.000183974	3.74	0.0460589	2.19437	pos
Artemisinin	M265T201	265.144	200.7	0.273	C15H22O5	C09538	4.79695e+06	4.65447e+06	26.6	4.03202e+06	3.55369e+06	32.73	1.19	0.25	0.256923	0.59	0.57166	0.79032	pos
Thellungianin G	M265T253	265.144	253	0.647121	C15H20O4		3.268e+06	2.47934e+06	44.66	1.70538e+06	1.57048e+06	40.95	1.92	0.94	0.0266274	1.57	0.232484	1.60533	pos
Sopharanol	M265T42	265.112	41.9	6.731	C15H24N2O2	C17069	7.42542e+07	6.07257e+07	60.11	3.88777e+07	2.80559e+07	85.26	1.91	0.93	0.278375	0.56	0.591594	0.723436	pos
Thiamine	M266T219	266.121	218.8	6.84793	C12H17N4OS	C00378	2.07756e+08	1.78323e+08	105.32	1.43996e+07	8.73049e+06	119.82	14.43	3.85	0.000666928	3.18	0.0535964	2.09431	pos
1alpha-Hydroxyarbusculin A	M267T133	267.134	132.9	0.102	C15H22O4		8.00443e+06	8.06505e+06	54.43	5.55169e+06	3.7165e+06	101.8	1.44	0.53	0.175268	0.76	0.484775	0.937094	pos
N-(p-Hydroxyphenyl)ethyl p-hydroxycinnamide	M267T194	267.098	193.7	14.0945	C17H17NO3		1.69713e+07	9.60829e+06	118.8	1.38816e+06	970701	75.53	12.23	3.61	0.00063305	3.2	0.0529268	2.09556	pos
N5-(4-Methoxybenzyl)glutamine	M267T91	267.134	91.4	0.851	C13H18N2O4		9.2252e+06	6.88278e+06	73.56	7.1436e+06	6.78998e+06	32.47	1.29	0.37	0.624063	0.2	0.840102	0.4789	pos
Xanthosine	M268T154	268.082	153.7	4.78354	C10H12N4O6	C01762	9.88059e+07	9.80152e+07	40.75	5.70311e+07	5.2328e+07	46.07	1.73	0.79	0.088401	1.05	0.36928	1.22906	pos
Adenosine	M268T71	268.103	70.7	2.709	C10H13N5O4	C00212	3.6182e+08	3.16846e+08	55.14	5.48728e+08	5.42774e+08	61.2	0.66	-0.6	0.289249	0.54	0.600171	0.879574	pos
Cycasin	M270T336	270.315	336.2	0.411	C8H16N2O7	C01418	1.94224e+07	1.51932e+07	44.31	1.52863e+07	1.46563e+07	52.46	1.27	0.35	0.296668	0.53	0.608997	0.723241	pos
Geranyl hexanoate	M270T341	270.243	340.8	0.576	C16H28O2		2.54699e+06	2.34729e+06	37.88	2.34354e+06	2.50156e+06	40.73	1.09	0.12	0.658396	0.18	0.855636	0.27187	pos
Tulipinolide	M274T210	274.128	210.5	15.425	C17H22O4	C09564	2.74109e+06	2.06698e+06	50.14	2.19982e+06	1.83013e+06	40.7	1.25	0.32	0.360125	0.44	0.664242	0.728175	pos
3-Polyprenyl-4,5-dihydroxybenzoate	M274T216	274.068	215.6	11.292	C17H22O4		5.24386e+07	4.68556e+07	41.66	6.12949e+07	5.83166e+07	27.64	0.86	-0.23	0.309311	0.51	0.620264	0.724076	pos
Coenzyme Q2	M275T261	275.2	260.7	0.922889	C19H26O4		1.22586e+08	8.16187e+07	59.75	6.22069e+07	5.33562e+07	38.69	1.97	0.98	0.0288641	1.54	0.239687	1.57445	pos
Capsidiol	M275T273	275.278	272.6	8.0943	C15H24O2	C09627	9.34917e+06	8.9667e+06	46.98	7.04677e+06	6.90488e+06	25.15	1.33	0.41	0.291047	0.54	0.602581	0.847749	pos
2-Polyprenyl-6-methoxy-1,4-benzoquinone	M275T282	275.201	281.6	0.923	C17H22O3		2.86917e+07	1.85391e+07	109.86	1.11945e+07	4697833	76.72	2.56	1.36	0.125544	0.9	0.424437	1.1624	pos
9,10-EOT	M275T314	275.2	314	0.164	C18H28O3	C16324	8.60632e+07	8.24838e+07	29.97	5.14582e+07	5.06358e+07	16.04	1.67	0.74	0.00372218	2.43	0.104514	1.92821	pos
Nandrolone	M275T350	275.201	350.2	0.923	C18H26O2	C07254	5.25852e+07	5.48268e+07	12.57	3.33733e+07	3.28129e+07	37.41	1.58	0.66	0.00771142	2.11	0.137567	1.94813	pos
juvenile hormone I	M277T260	277.207	260.4	1.463	C18H30O3	C19613	709217	554091	72.24	667936	574483	51.68	1.06	0.09	0.940919	0.03	0.980979	0.00760819	pos
(2E,4E,6E)-7-hydroxy-4-methylhepta-2,4,6-trienal	M277T270_1	277.144	269.6	0.619101	C8H10O2	C20694	594776	669023	48.65	471316	155149	109.69	1.26	0.34	0.247523	0.61	0.563472	0.92146	pos
15,16-Epoxy-9,12-octadecadienoic acid	M277T312	277.216	311.7	1.102	C18H30O3		8.0937e+07	7.51325e+07	22.97	5.52787e+07	4.13192e+07	52.45	1.46	0.55	0.0310348	1.51	0.245344	1.46327	pos
Shogaol	M277T334	277.18	333.9	0.318	C17H24O3	C10494	3.00515e+06	2.52385e+06	33.19	2.20377e+06	1.62322e+06	56.88	1.36	0.45	0.117686	0.93	0.414152	1.11135	pos
FA(18_4)	M277T363	277.216	363.4	1.099	C18H28O2	C16300	1.92479e+08	2.01108e+08	20.21	1.229e+08	1.11821e+08	21.66	1.57	0.65	0.00264172	2.58	0.0935285	1.99971	pos
9-HOTrE	M278T363	278.22	363.3	15.166	C18H30O3	C16326	3.6228e+07	3.79229e+07	21.13	2.30744e+07	2.07362e+07	21.55	1.57	0.65	0.00342881	2.46	0.104083	1.95992	pos
Diisobutyl phthalate	M279T121	279.159	121.1	0.08	C16H22O4	C15205	2.29942e+07	1.56906e+07	59.07	5.21919e+07	3.65439e+07	58.7	0.44	-1.18	0.0256114	1.59	0.230058	1.50516	pos
Punicic_acid	M279T190	279.156	189.9	9.95	C18H30O2	C08364	3.1709e+07	2.4984e+07	87.51	1.52797e+07	1.13948e+07	64.87	2.08	1.05	0.151018	0.82	0.460144	0.981275	pos
Treosulfan	M279T260	279.156	260.5	9.394	C6H14O8S2	C19557	3.499e+07	1.43265e+07	80.29	3.47465e+07	2.35161e+07	72.42	1.01	0.01	0.838542	0.08	0.934479	0.242663	pos
Exemestane	M279T279	279.171	279.2	13.367	C20H24O2	C08162	1.06899e+07	3.27607e+06	196.71	7.54912e+06	2.84797e+06	128.27	1.42	0.5	0.976932	0.01	0.991122	0.0579979	pos
Sulfamethazine	M279T296	279.094	295.7	8.89	C12H14N4O2S	C19530	1.96845e+07	1.94718e+07	13.81	1.76905e+07	1.80358e+07	8.9	1.11	0.15	0.119416	0.92	0.416729	1.03661	pos
2,3,4,5,6-Pentachlorobenzyl alcohol	M279T317_1	279.162	317.2	9.394	C7H3Cl5O		2.08407e+07	1.46713e+07	50.45	3.32807e+07	2.85923e+07	96.63	0.63	-0.68	0.690374	0.16	0.871091	0.403924	pos
10-Deoxymethynolide	M279T317_2	279.195	316.7	0.573864	C17H28O4	C11993	4.03594e+06	1.63251e+06	115.24	5.07628e+06	6.77416e+06	63.38	0.8	-0.33	0.476518	0.32	0.754499	0.635481	pos
hydroxyoctadecadienoic acid	M279T325	279.232	324.6	0.56	C18H32O3		5.94382e+07	5.67695e+07	27.33	4.3357e+07	4.35707e+07	30.58	1.37	0.46	0.0649306	1.19	0.327605	1.20258	pos
5-Eicosyne	M279T348	279.162	348.3	9.036	C20H38		36364059	2.39828e+07	70.69	4.57433e+07	5.5996e+07	63.79	0.79	-0.33	0.634447	0.2	0.843831	0.447017	pos
Anserine	M279T363	279.223	363.3	9.004	C10H16N4O3	C01262	3.63763e+06	3.26241e+06	20.81	3.41768e+06	4.06727e+06	44.17	1.06	0.09	0.502092	0.3	0.771699	0.612424	pos
Dibutyl phthalate	M279T377_1	279.159	377.4	0.278	C16H22O4	C14214	3.98828e+08	3.99788e+08	16.24	3.4285e+08	3.74099e+08	14.45	1.16	0.22	0.110009	0.96	0.403943	1.09477	pos
linolenate(18_3)	M279T379	279.232	378.9	0.557	C18H30O2	C06427	1.39922e+07	1.46268e+07	22.19	1.49093e+07	9.46228e+06	80.59	0.94	-0.09	0.6132	0.21	0.835676	0.526874	pos
Aminoparathion	M279T381	279.093	381.5	2.60479	C10H16NO3PS	C06605	3.21779e+07	1.0737e+07	105.71	2.48227e+07	1.64839e+07	86.97	1.3	0.37	0.9233	0.03	0.972191	0.0936721	pos
Pterostilbene	M279T82	279.101	82.3	6.23681	C16H16O3	C10287	5.6639e+06	6.08295e+06	92.57	1.45392e+07	1.28001e+07	42.82	0.39	-1.36	0.00868254	2.06	0.145526	1.75297	pos
Pantetheine	M279T83	279.134	82.9	12.53	C11H22N2O4S	C00831	5.16216e+06	5.96715e+06	33.19	4.54316e+06	3.38036e+06	77.11	1.14	0.18	0.432068	0.36	0.723054	0.504314	pos
Crocetindial	M280T190_2	280.158	189.7	0.528	C20H24O2	C19730	1.05366e+07	1.09329e+07	53.62	8.17022e+06	7.34116e+06	25.91	1.29	0.37	0.829411	0.08	0.930505	0.13451	pos
SPB 18_2;O2	M280T401	280.264	401.3	0.084	C18H35NO2	C06121	1.01441e+07	9.81378e+06	16.89	1.06002e+07	8.29303e+06	38.47	0.96	-0.06	0.963108	0.02	0.986803	0.0227036	pos
Nelarabine	M281T146	281.113	145.7	5.868	C11H15N5O5		1.13373e+07	1.22217e+07	42.11	1.11576e+07	8.42563e+06	65.64	1.02	0.02	0.951407	0.02	0.983397	0.0654124	pos
13-Apo-beta-carotenone	M281T188_1	281.185	187.8	8.09182	C18H26O	C20696	1.86158e+07	1.93914e+07	27.25	1.7561e+07	1.75106e+07	39.96	1.06	0.08	0.685708	0.16	0.868889	0.376379	pos
Aspartylphenylalanine	M281T79	281.113	79.4	1.092	C13H16N2O5		4.0523e+06	4.12866e+06	18.68	2.66076e+06	2.98708e+06	29.21	1.52	0.61	0.0102601	1.99	0.156382	1.76824	pos
Oleamide	M282T431	282.279	431	1.865	C18H35NO	C19670	5.32008e+07	5.52151e+07	14.3	4.57137e+07	3.83362e+07	29.55	1.16	0.22	0.15586	0.81	0.465009	1.02434	pos
5-Methylthioribose 1-phosphate	M283T81_1	283.001	80.6	1.69788	C6H13O7PS	C04188	9.00157e+06	8.30711e+06	32.41	1.42805e+07	1.29195e+07	47.21	0.63	-0.67	0.0825877	1.08	0.36068	1.36496	pos
Hemigossypol	M283T81_2	283.093	80.6	5.20784	C15H16O4	C09680	3.95545e+07	2.89128e+07	79.25	5.06412e+07	4.38745e+07	44.9	0.78	-0.36	0.264535	0.58	0.580006	0.956124	pos
alpha-Hydroxymetoprolol	M284T187	284.185	186.5	0.441	C15H25NO4		1.1359e+07	1.07334e+07	21.08	1.04788e+07	9.64143e+06	22.29	1.08	0.12	0.470575	0.33	0.74947	0.482967	pos
(2S,3R)-2-Amino-4-octadecene-3-ol	M284T326	284.295	326.4	0.266	C18H37NO		7.86372e+07	8.16651e+07	15.55	7.07708e+07	7.12559e+07	19.37	1.11	0.15	0.275053	0.56	0.588501	0.762084	pos
3-dehydrosphinganinium(1+)	M284T371	284.295	371.1	0.43891	C18H38NO2+		9.68662e+07	8.90398e+07	61.46	4.63431e+07	4.30326e+07	56.84	2.09	1.06	0.0676176	1.17	0.333226	1.34792	pos
3,7-Dimethylquercetin	M287T257	287.091	257.2	1.37873	C17H14O7	C01265	2.50528e+06	1.32829e+06	135.53	2.07053e+06	587976	208.06	1.21	0.27	0.327096	0.49	0.635086	0.831427	pos
Capsaicin	M288T187	288.191	187.3	15.249	C18H27NO3	C06866	1.20495e+07	1.15192e+07	24.62	9.69684e+06	8.6398e+06	26.66	1.24	0.31	0.150367	0.82	0.459425	1.01125	pos
5,10-dihydrophenazine-1,6-dicarboxylic acid	M288T289	288.253	289	0.029	C14H10N2O4	C21474	6.29931e+06	1.92821e+06	126.23	1.38713e+07	1.31192e+07	70.92	0.45	-1.14	0.139403	0.86	0.446058	1.14972	pos
3-Oxohexadecanoic acid	M288T381	288.289	380.6	1.359	C16H30O3		7.28121e+07	7.72356e+07	51.28	5.66085e+07	4.54902e+07	68.36	1.29	0.36	0.431095	0.37	0.722518	0.594022	pos
MG(0_0_i-13_0_0_0)	M289T324	289.181	324	3.417	C16H32O4		8.94532e+06	9.2948e+06	16.34	4.67798e+06	4.33564e+06	33.47	1.91	0.94	0.000730388	3.14	0.0540977	2.15709	pos
2-methyleneglutaric acid	M289T83	289.092	82.6	0.657	C6H8O4	C02930	7.0886e+07	7.48012e+07	17.03	5.41312e+07	5.25235e+07	23.05	1.31	0.39	0.0280397	1.55	0.236761	1.65412	pos
N-Succinyl-2-amino-6-ketopimelate	M290T222	290.091	222	13.998	C11H15NO8	C04462	1.16769e+07	1.07024e+07	26.43	7.92047e+06	7.3052e+06	27.47	1.47	0.56	0.0222594	1.65	0.219741	1.53759	pos
(6E,8E,10R,12Z)-10-Hydroxy-3-oxooctadecatrienoic acid	M291T264	291.195	263.6	0.48	C18H28O4		2.52011e+07	2.77183e+07	24.48	1.40839e+07	1.25897e+07	47.17	1.79	0.84	0.0239905	1.62	0.227148	1.69954	pos
5-Ethyl-3,4-dimethyl-2-furanundecanoic acid	M291T295	291.195	295.1	0.207	C19H32O3		1.31917e+08	1.22061e+08	26.5	6.63957e+07	6.37326e+07	43.76	1.99	0.99	0.00204315	2.69	0.0857348	1.99568	pos
5-Butyl-3,4-dimethyl-2-furannonanoic acid	M291T345	291.195	344.9	0.207	C19H32O3		1.49622e+07	1.73395e+07	25.5	8.90492e+06	8.25844e+06	36.56	1.68	0.75	0.00705735	2.15	0.133593	1.88214	pos
Tebuconazole	M291T65	291.13	65.3	13.538	C16H22ClN3O	C18489	2.60972e+07	1.9034e+07	62.47	2.63041e+07	2.56169e+07	69.96	0.99	-0.01	0.683694	0.17	0.868168	0.171725	pos
Glutamylglutamine	M293T182	293.149	182.2	12.432	C10H17N3O6		5.08728e+06	4.86076e+06	67.28	2.02217e+06	2.0287e+06	61.03	2.52	1.33	0.0846953	1.07	0.36392	1.30874	pos
Dihydroandrosterone	M293T261	293.211	261	2.081	C19H32O2	C03852	1.90823e+08	1.6091e+08	48.16	8.11578e+07	7.35938e+07	33.26	2.35	1.23	0.00324574	2.49	0.102343	1.88082	pos
16beta-Hydroxysteroid	M293T326	293.211	325.8	2.422	C19H32O2	C03050	3.40297e+07	3.43041e+07	50.67	1.76956e+07	1.38153e+07	63.91	1.92	0.94	0.0662796	1.18	0.330781	1.20473	pos
(R)-2-Hydroxysterculic acid	M293T336	293.21	336.5	2.078	C19H34O3		1.7088e+08	1.85575e+08	19.15	1.27233e+08	1.3366e+08	40.4	1.34	0.43	0.159143	0.8	0.469298	0.934438	pos
FA 18_4;O	M293T350	293.21	350.2	1.399	C18H28O3	C16320	1.84207e+08	1.94251e+08	17.93	1.43187e+08	1.16383e+08	74.18	1.29	0.36	0.110682	0.96	0.405191	1.34367	pos
(-)-Thebaine	M295T179	295.128	179.3	15.122	C19H21NO3	C06173	6.33493e+06	2.22695e+06	143.64	1.09777e+07	5.5217e+06	98.67	0.58	-0.79	0.0895264	1.05	0.370598	1.1717	pos
Linalyl phenylacetate	M295T182	295.165	181.5	5.899	C18H24O2		1.09851e+07	1.18985e+07	21.87	7.7336e+06	7.05096e+06	25.2	1.42	0.51	0.0219739	1.66	0.218646	1.57963	pos
beta-Stylopine methiodide	M295T269_1	295.153	269.4	12.1036	C20H20NO4+	C06163	1.15792e+07	954627	122.52	8.01858e+06	973410	115.4	1.44	0.53	0.793759	0.1	0.918056	0.168747	pos
Pinolidoxin	M295T299	295.19	299.2	1.951	C18H26O6	C08503	2.00604e+06	1.8901e+06	34.65	1.60921e+06	1.29428e+06	40.56	1.25	0.32	0.246011	0.61	0.561757	0.82241	pos
8(R)-Hydroperoxylinoleic acid	M295T324	295.227	324	2.172	C18H32O4	C14831	2.51571e+08	2.42464e+08	34.79	1.99309e+08	2.05505e+08	27.72	1.26	0.34	0.211129	0.68	0.522803	0.983447	pos
10R-HpODE	M295T350	295.221	350	2.172	C18H32O4	C19937	1.34457e+07	1.5435e+07	51.33	7.24627e+06	3.68112e+06	80.43	1.86	0.89	0.0959376	1.02	0.381401	1.25774	pos
Disulfiram	M297T359	297.058	359	0.322	C10H20N2S4	C01692	1.84441e+07	1.72305e+07	20.23	1.85554e+07	1.82939e+07	7.9	0.99	-0.01	0.806352	0.09	0.922675	0.169951	pos
5-methylthioadenosine (MTA)	M298T108	298.096	107.5	1.115	C11H15N5O3S	C00170	2.52984e+07	2.92852e+07	46.38	2.21201e+07	1.689e+07	98.23	1.14	0.19	0.516722	0.29	0.77952	0.417127	pos
3-Ketosphingosine	M298T345	298.347	345.4	0.698	C18H35NO2		5.64595e+07	5.8843e+07	26.19	4.73526e+07	4.46022e+07	46.69	1.19	0.25	0.272472	0.56	0.586889	0.769496	pos
FA 18_2	M298T374_1	298.274	374.1	1.198	C18H32O2	C08282	1.04946e+07	1.01413e+07	18.18	9.47029e+06	8.60451e+06	25.96	1.11	0.15	0.341812	0.47	0.648374	0.611028	pos
3-O-alpha-L-Arabinopyranosyl-L-arabinose	M300T381	300.205	381.5	11.759	C10H18O9		5.43953e+07	4.86865e+07	69.98	5.30738e+07	3.59278e+07	82.36	1.02	0.04	0.904658	0.04	0.963966	0.0250679	pos
Arabinopyranobiose	M300T409_1	300.2	409.1	4.564	C10H18O9		1.7245e+07	1.57353e+07	66.4	8.50377e+06	5.85746e+06	66.56	2.03	1.02	0.0590862	1.23	0.31644	1.28419	pos
Ayanin	M301T293	301.107	293.4	0.481623	C18H16O7	C04444	5.29296e+06	4.50719e+06	74.75	2.73146e+06	402559	222.34	1.94	0.95	0.0630998	1.2	0.323893	1.41798	pos
Boldione	M302T188	302.207	187.7	13.718	C19H24O2	C20144	1.67663e+07	1.64328e+07	23.78	1.06808e+07	1.02652e+07	22.33	1.57	0.65	0.00482419	2.32	0.112961	1.88514	pos
Sphinganine	M302T293	302.306	293.4	0.860652	C18H39NO2	C00836	9.46284e+06	9.71711e+06	27.67	6.89608e+06	6.70732e+06	17.96	1.37	0.46	0.0317898	1.5	0.249094	1.55668	pos
Isosakuranetin	M304T306	304.299	305.9	14.565	C16H14O5	C05334	6.15215e+07	4.81739e+07	48.2	5.02995e+07	4.54787e+07	37.83	1.22	0.29	0.504736	0.3	0.773498	0.515202	pos
Arachidonic acid	M305T251_2	305.248	251.4	0.021	C20H32O2	C00219	1.15065e+07	1.09535e+07	19.74	6.87021e+06	6.00355e+06	46.89	1.67	0.74	0.00980468	2.01	0.154351	1.80218	pos
4-Hydroxywarfarin	M307T221	307.19	221.3	1.221	C19H16O5		1.49724e+06	914510	89.01	1.86859e+06	2.14721e+06	49.31	0.8	-0.32	0.410211	0.39	0.706806	0.674743	pos
Icosa-2,4,6-trienoic acid	M307T306	307.191	306.2	1.055	C20H34O2		3.65748e+07	3.32909e+07	29.79	2.02901e+07	1.75664e+07	20.92	1.8	0.85	0.0006529	3.19	0.0535964	2.16007	pos
5,8,11-Eicosatrienoic acid	M307T324	307.19	324.1	1.55	C20H34O2	C21938	2.26342e+07	23351330	17.09	1.19712e+07	1.09227e+07	38.29	1.89	0.92	0.00147482	2.83	0.0720183	2.08994	pos
Dihomo--linolenic acid	M307T389	307.227	389.4	0.132	C20H34O2		1.13117e+07	1.16548e+07	24.25	7.92893e+06	8.22906e+06	20.21	1.43	0.51	0.0236148	1.63	0.226541	1.659	pos
Cheilanthifoline	M308T215	308.115	215.1	14.3216	C19H19NO4	C05174	1.74348e+06	1.78986e+06	50.98	902124	751989	70.5	1.93	0.95	0.0408829	1.39	0.272454	1.34593	pos
cis-zeatin riboside	M308T217	308.171	216.8	1.6485	C15H21N5O5	C16449	4.5022e+06	3.40156e+06	68.05	2.70544e+06	1.62167e+06	102.93	1.66	0.73	0.145551	0.84	0.452734	1.1295	pos
Mycocyclosin	M308T222_1	308.096	222	13.2134	C18H16N2O4	C20517	3.63943e+06	3.33877e+06	27.19	2.70435e+06	2.75933e+06	21.69	1.35	0.43	0.049796	1.3	0.294583	1.28808	pos
borneol	M309T238	309.206	237.7	0.242	C10H18O	C01411	6.99598e+07	6.74704e+07	32.93	3.66763e+07	3.47175e+07	24.79	1.91	0.93	0.00224621	2.65	0.0894344	1.97557	pos
Lipoxin B4	M309T244	309.227	243.6	18.799	C20H32O5	C06315	2.5613e+06	2.36868e+06	23.59	2.09151e+06	2.19566e+06	20.34	1.22	0.29	0.132791	0.88	0.435378	0.97238	pos
2-Decenal	M309T254_3	309.206	253.5	0.405	C10H18O		3.01531e+07	2.44071e+07	77.02	2.14313e+07	2.43249e+07	51.14	1.41	0.49	0.56016	0.25	0.805293	0.510711	pos
Rutinose	M309T290	309.118	289.8	0.962026	C12H22O10	C08247	3.57531e+06	3.76636e+06	21.56	2.95605e+06	2.74294e+06	26.89	1.21	0.27	0.13483	0.87	0.437902	1.03118	pos
Corchorifatty acid A	M309T292	309.206	291.8	0.405	C18H28O4		3.07495e+07	1.78505e+07	82.84	4.16692e+07	3.88794e+07	16.41	0.74	-0.44	0.0969961	1.01	0.382167	1.21292	pos
Levuglandin D2	M309T305	309.242	305.4	0.351	C20H32O5	C13808	1.55691e+06	1.64057e+06	27.8	3.00462e+06	1.83236e+06	121.72	0.52	-0.95	0.393079	0.41	0.692622	0.651039	pos
3-Decen-2-one	M309T332	309.206	331.6	0.082	C10H18O		4.17447e+07	3.8059e+07	32.58	2.56014e+07	1.97582e+07	50.13	1.63	0.71	0.0253588	1.6	0.230058	1.68602	pos
(6E,8E,10S,12Z)-10-Hydroxy-3-oxooctadecatrienoic acid	M309T345	309.206	344.9	0.082	C18H28O4		3.16541e+07	3.69681e+07	30.85	1.86223e+07	1.74623e+07	48.41	1.7	0.77	0.0183953	1.74	0.20536	1.72301	pos
Avocadyne 1-acetate	M309T404	309.242	404.3	1.319	C19H34O4		2.06806e+07	2.26834e+07	26.89	1.65856e+07	1.64404e+07	23.81	1.25	0.32	0.17716	0.75	0.486699	1.09653	pos
(S)-3-Octanol glucoside	M310T346	310.311	345.7	1.527	C14H28O6		3.30749e+07	2.44202e+07	52.04	6.06972e+07	3.55629e+07	118.31	0.54	-0.88	0.462997	0.33	0.743347	0.497848	pos
9S-HpOTrE	M311T260	311.221	260.1	0.56	C18H30O4	C16321	3.51232e+07	4.20433e+07	48.55	2.40979e+07	2.20705e+07	71.41	1.46	0.54	0.259125	0.59	0.573222	0.885975	pos
14alpha-Formylsteroid	M311T284	311.221	283.9	6.529	C20H32O	C21921	8.97659e+07	8.84086e+07	43.75	5.01994e+07	2.58121e+07	83.46	1.79	0.84	0.0519107	1.28	0.299941	1.38105	pos
dihydroalbocycline	M311T310	311.223	309.9	3.938	C18H30O4	C15753	3.59765e+07	2.72962e+07	77	2.83367e+07	2.7583e+07	42.33	1.27	0.34	0.882532	0.05	0.954678	0.140076	pos
CHEMBL441356	M311T318	311.185	317.6	9.5468	C21H24NO4+	C02915	1747336	1.81765e+06	13.48	1.69843e+06	1.79194e+06	14.88	1.03	0.04	0.710446	0.15	0.881845	0.195484	pos
Avocadene 1-acetate	M312T310	312.225	309.9	11.708	C19H36O4		1.00257e+07	1.00227e+07	23.77	6.32505e+06	6.04267e+06	15.19	1.59	0.66	0.00148733	2.83	0.0723091	1.97234	pos
10S-HpODE	M313T269	313.237	269.2	1.672	C18H32O4	C20703	1.79889e+07	1.56135e+07	42.21	9.43168e+06	1.04783e+07	36.63	1.91	0.93	0.0255425	1.59	0.230058	1.53359	pos
9(S)-HPODE	M313T312	313.238	311.7	2.159	C18H32O4	C14827	1.00005e+08	9.32578e+07	26.28	4.9669e+07	4.63201e+07	18.15	2.01	1.01	6.35399e-05	4.2	0.0460589	2.30625	pos
Dihydroceramide	M313T326	313.275	326.4	3.49272	C19H39NO3		8.16635e+06	8.13195e+06	42.75	1.06988e+07	4.41262e+06	135.87	0.76	-0.39	0.411121	0.39	0.707086	0.726414	pos
4-Oxononanal	M313T337	313.238	337	1.84	C9H16O2		1.196e+07	1.21861e+07	27.77	9.06755e+06	8.92129e+06	46.03	1.32	0.4	0.227448	0.64	0.539463	0.783661	pos
Heneicosane	M314T319	314.305	318.8	0.131	C21H44		5.42164e+06	6.06698e+06	48.96	5.43596e+06	6.32926e+06	34.66	1	0	0.849973	0.07	0.939291	0.248237	pos
10-nonadecenoate (19_1n9)	M314T332	314.341	332.2	2.623	C19H36O2		1.30559e+07	1.16133e+07	19.53	1.1263e+07	1.06176e+07	15.43	1.16	0.21	0.139994	0.85	0.447129	1.04564	pos
9,10-Epoxy-18-hydroxy-octadecanoic acid	M315T325	315.253	324.6	0.721	C18H34O4	C19620	6.39767e+07	6.31951e+07	24.5	3.64549e+07	3.60335e+07	24.5	1.75	0.81	0.00173378	2.76	0.0780981	1.95682	pos
Isogravacridonechlorine	M316T184_2	316.211	184.5	15.606	C19H18ClNO4		8.04557e+07	7.91362e+07	29.94	6.91797e+07	6.84339e+07	35.65	1.16	0.22	0.424763	0.37	0.716333	0.66602	pos
Grepafloxacin	M316T190	316.184	189.9	7.091	C19H22FN3O3	C11368	1.23301e+06	1.39822e+06	48.64	999867	991629	18.57	1.23	0.3	0.722601	0.14	0.888142	0.29747	pos
FA 18_1;O	M316T286	316.284	285.7	1.286	C18H34O3	C19418	9.76841e+07	9.81397e+07	34.57	9.4768e+07	94425220	15.22	1.03	0.04	0.937153	0.03	0.979574	0.0805015	pos
2-Methylpropyl 3-methylbutanoate	M317T239	317.196	239.3	0.489	C9H18O2		8.57913e+06	8.53109e+06	50.86	6.18485e+06	6.94784e+06	40.79	1.39	0.47	0.848133	0.07	0.938689	0.152395	pos
NCIOpen2_008215	M317T363	317.209	363	6.968	C22H36O	C14933	2.44658e+07	2.36527e+07	25.99	1.92732e+07	1.96979e+07	25.45	1.27	0.34	0.126328	0.9	0.425436	1.15362	pos
Codeine	M317T81	317.182	81.3	12.173	C18H21NO3	C06174	7.52187e+06	6.06402e+06	54.81	6.21306e+06	5.064e+06	45.77	1.21	0.28	0.500892	0.3	0.771184	0.49385	pos
4-Hydroxysphinganine	M318T293	318.3	292.8	0.77	C18H39NO3	C12144	6.66021e+07	6.74094e+07	35.73	8.10465e+07	8.18779e+07	29.82	0.82	-0.28	0.267679	0.57	0.582055	0.869624	pos
3-O-Caffeoylshikimic acid	M320T71	320.091	70.6	4.53	C16H16O8	C10434	1.46721e+06	433957	103.26	2.7797e+06	2.95476e+06	50.58	0.53	-0.92	0.0863819	1.06	0.365896	1.27366	pos
castanin	M321T222	321.072	222.3	5.10821	C17H14O5	C10199	2.7264e+06	2.75418e+06	17.36	2.10592e+06	1.96356e+06	29.97	1.29	0.37	0.0399081	1.4	0.268593	1.36685	pos
Stearoylglycine	M324T390	324.289	389.6	0.894	C20H39NO3		1.2738e+07	1.3785e+07	31.19	8.04143e+06	7.56063e+06	30.91	1.58	0.66	0.0251591	1.6	0.230058	1.55366	pos
Neoabietic acid	M325T246	325.176	246	4.629	C20H30O2	C11889	937609	737252	56.85	1.11623e+06	964652	51.97	0.84	-0.25	0.621874	0.21	0.839669	0.44221	pos
Benzo[a]pyrene-trans-11,12-dihydrodiol	M325T252	325.201	252.3	11.298	C20H14O2	C18285	1.47889e+07	1.4976e+07	65.15	1.0139e+07	9.88876e+06	30.35	1.46	0.54	0.498076	0.3	0.770301	0.694863	pos
Salicin	M325T296	325.201	295.8	6.45515	C13H18O7	C01451	2.10589e+07	2.51808e+07	36.55	1.3939e+07	1.28541e+07	34.76	1.51	0.6	0.156903	0.8	0.465854	1.17125	pos
2-Hydroxyestradiol-3-methyl ether	M325T311	325.201	310.7	7.276	C19H26O3		3.60613e+07	3.20119e+07	33.23	1.67495e+07	1.51782e+07	59.79	2.15	1.11	0.010811	1.97	0.161667	1.79584	pos
Androstenedione	M325T313	325.293	313.2	5.16144	C19H26O2	C00280	1.07307e+06	1.00837e+06	47.25	576005	606767	30.63	1.86	0.9	0.0211644	1.67	0.215669	1.59309	pos
FA 20_2	M326T345	326.232	344.9	1.454	C20H36O2	C21936	2.82317e+07	3.33562e+07	30.15	1.58713e+07	1.56048e+07	54.26	1.78	0.83	0.019909	1.7	0.209853	1.70331	pos
16(17)-EpDPE	M327T236	327.159	235.7	1.152	C22H32O3		3.26296e+06	2.92412e+06	38.64	1.7312e+06	1.74738e+06	51.8	1.88	0.91	0.0263807	1.58	0.231887	1.62142	pos
Gliotoxin	M327T318	327.007	317.5	2.756	C13H14N2O4S2		1.52357e+07	1.46316e+07	11.24	1.37118e+07	1.39366e+07	11.45	1.11	0.15	0.11178	0.95	0.406668	1.06097	pos
7S,8S-DiHOTrE	M328T299	328.284	298.8	0.325	C18H30O4	C07357	858762	738792	49.87	607310	437861	59.69	1.41	0.5	0.173561	0.76	0.483187	0.892496	pos
11Z-Eicosenoic acid（20_1）	M328T303	328.247	302.8	0.538	C20H38O2	C16526	2.35357e+07	2.63387e+07	39.27	1.07158e+07	1.044e+07	67.88	2.2	1.14	0.0638385	1.19	0.325658	1.40086	pos
13(S)-Hydroperoxylinolenic acid	M328T357	328.248	356.7	1.29	C18H30O4	C04785	5.36962e+07	4.68617e+07	37.75	3.6197e+07	3.72189e+07	49.38	1.48	0.57	0.116479	0.93	0.413133	1.25289	pos
8-Hydroxyamoxapine	M330T197	330.238	197	13.151	C17H16ClN3O2		1.21142e+07	1.19927e+07	19.43	7.80704e+06	6.8596e+06	30.43	1.55	0.63	0.00350482	2.46	0.104418	1.97425	pos
Panaquinquecol 1	M331T313	331.339	312.8	3.716	C18H28O3		7.78855e+06	7.45134e+06	25.23	7.27491e+06	6.41396e+06	23.51	1.07	0.1	0.601175	0.22	0.82829	0.469054	pos
9,10-DiHOME	M332T304	332.316	304.3	1.489	C18H34O4	C14828	3.48348e+07	3.01041e+07	54.9	4.06831e+07	2.84109e+07	78.08	0.86	-0.22	0.810709	0.09	0.924779	0.302858	pos
2,3-Didehydrogibberellin A9	M332T77	332.182	77.2	12.122	C19H22O4	C11866	9.96389e+06	9.81581e+06	40.81	7.65416e+06	6.60902e+06	73.6	1.3	0.38	0.2626	0.58	0.577417	0.738495	pos
2-Methyl-5-(8-pentadecenyl)-1,3-benzenediol	M333T190	333.19	189.7	2.012	C22H36O2		1.22759e+07	1.315e+07	44.11	7.45761e+06	7.4879e+06	42.89	1.65	0.72	0.348103	0.46	0.654111	0.734175	pos
dolichodial	M333T316	333.204	316.3	5.178	C10H14O2	C09777	4.136e+07	3.82498e+07	38.65	2.78142e+07	2.57249e+07	53.33	1.49	0.57	0.0742726	1.13	0.345999	1.29293	pos
8-oxogeranial	M333T357	333.204	356.7	5.17766	C10H14O2	C17622	6.24266e+07	6.66912e+07	36.15	4.61735e+07	4.83371e+07	41.77	1.35	0.44	0.195873	0.71	0.50829	1.05319	pos
Glutamyltryptophan	M334T194	334.138	193.8	5.509	C16H19N3O5		1.50104e+07	1.46597e+07	34.47	2.99796e+07	2.39817e+07	63.12	0.5	-1	0.0193392	1.71	0.208757	1.68826	pos
Prunasin	M334T212	334.149	211.5	16.118	C14H17NO6	C00844	4.58431e+06	5.27741e+06	43.53	3.66024e+06	3.37801e+06	25.41	1.25	0.32	0.862236	0.06	0.944231	0.0933614	pos
trans-zeatin riboside	M335T207	335.16	206.9	2.69119	C15H21N5O5	C16431	6.89513e+06	5.7519e+06	93.34	3.60412e+06	2.49553e+06	74.24	1.91	0.94	0.665705	0.18	0.85889	0.457541	pos
Prostaglandin-c2	M335T325	335.219	325.3	8.276	C20H30O4	C05955	7.17056e+07	6.78696e+07	45.89	5.69231e+07	5.3827e+07	40.22	1.26	0.33	0.35806	0.45	0.6623	0.680152	pos
Anileridine	M336T210	336.192	209.7	12.178	C22H28N2O2		1.87298e+07	1.94089e+07	30.11	1.52038e+07	1.3484e+07	32.61	1.23	0.3	0.197894	0.7	0.510741	0.93518	pos
Leukotriene A4	M336T363	336.253	363.5	1.215	C20H30O3	C00909	4.3927e+06	3.96162e+06	42.89	2.31019e+06	1.98722e+06	55.21	1.9	0.93	0.0222974	1.65	0.219905	1.58606	pos
4,6-Tricosanedione	M336T410	336.311	409.7	11.12	C23H44O2		1.73699e+07	1.82284e+07	22.01	1.29645e+07	12653362	20.97	1.34	0.42	0.027568	1.56	0.235633	1.46779	pos
FA 20_5;O	M336T438	336.289	437.7	0.868	C20H30O3	C13843	8.5284e+06	8.58416e+06	45.12	2.96845e+06	1.84345e+06	75.75	2.87	1.52	0.00258056	2.59	0.0930686	1.94579	pos
10S-HpOME	M337T325	337.236	324.6	2.322	C18H34O4	C20702	2.89764e+07	2.76329e+07	38.23	2.06512e+07	1.94935e+07	29.62	1.4	0.49	0.116027	0.94	0.412748	1.11296	pos
11,12,15-TriHETRE	M338T310	338.254	309.6	11.595	C20H34O5		957476	938195	14.45	801611	765184	15.49	1.19	0.26	0.0411798	1.39	0.272786	1.39451	pos
13,14-Dihydro-15-keto PGF2a	M338T356	338.278	355.6	11.621	C20H34O5		2.07594e+07	2.02815e+07	41.61	1.78705e+07	1.55384e+07	42.41	1.16	0.22	0.555851	0.26	0.802059	0.414003	pos
12 Hydroxy arachidonic acid	M338T379	338.271	378.8	6.629	C20H32O3		6.66392e+06	6.85005e+06	4.94	5.93076e+06	5.5326e+06	47.34	1.12	0.17	0.293244	0.53	0.604906	0.822276	pos
12(S)-HETrE	M340T342	340.285	342.3	1.155	C20H34O3		1.3988e+06	1.40419e+06	69.68	490942	264498	90.8	2.85	1.51	0.0552297	1.26	0.307992	1.4677	pos
Genomorphine	M340T377	340.394	377.1	6.213	C17H19NO4	C11786	7.35922e+07	7.5921e+07	19.18	5.41895e+07	5.19283e+07	48.62	1.36	0.44	0.0695476	1.16	0.336782	1.23586	pos
Glyceollidin II	M341T242	341.138	242.1	1.007	C20H20O5	C15509	3.19334e+06	2.55864e+06	78	2.18327e+06	1.59305e+06	114.9	1.46	0.55	0.294586	0.53	0.606441	0.653289	pos
2,3-Epoxymenaquinone	M342T312	342.228	312	0.908	C21H24O3		5.24622e+06	6.45252e+06	52.17	2.68025e+06	2.14211e+06	73.86	1.96	0.97	0.0848586	1.07	0.364253	1.29078	pos
Tetracosapentaenoic acid (24_5n-3)	M342T395	342.262	395.2	16.339	C24H38O2		1.1312e+07	1.14867e+07	31.5	1.02926e+07	1.02955e+07	42.13	1.1	0.14	0.581106	0.24	0.817474	0.5412	pos
Hydroxygaleon	M343T245	343.118	244.8	15.979	C20H22O5		4.56699e+06	4.30108e+06	42.61	6.47097e+06	6.21845e+06	45.76	0.71	-0.5	0.172226	0.76	0.481926	1.10033	pos
(4Z,7Z,11E,13Z,16Z,19Z)-10-Hydroperoxydocosahexaenoic acid	M344T252	344.215	252.2	11.404	C22H32O4		2.0148e+06	2.09762e+06	27.55	1.5106e+06	1.59163e+06	21.25	1.33	0.42	0.092275	1.03	0.37452	1.25829	pos
Demethoxykanugin	M344T253	344.243	253.2	0.112	C18H14O6		1.28179e+07	1.37585e+07	41.21	7.59436e+06	6.31446e+06	63.47	1.69	0.76	0.0669261	1.17	0.331953	1.40826	pos
2,3,7,11,15-Pentamethylhexadecanoic acid	M344T285	344.243	285.1	0.179	C21H42O2		4.35633e+07	4.94888e+07	29.39	3.15549e+07	2.49367e+07	56.99	1.38	0.47	0.114081	0.94	0.410498	1.20344	pos
Homophytanic acid	M344T354	344.279	353.8	0.063	C21H42O2		1.02686e+07	9.39469e+06	50.15	9.39543e+06	7.88452e+06	33.95	1.09	0.13	0.962082	0.02	0.986302	0.0693854	pos
Dibucaine	M344T380	344.228	380	14.066	C20H29N3O2	C07879	59516260	6.89113e+07	36.2	3.87385e+07	3.45654e+07	57.37	1.54	0.62	0.0908412	1.04	0.37227	1.28042	pos
Secoisolariciresinol	M346T135	346.154	135.2	1.56861	C20H26O6	C18167	2.55982e+07	2.60846e+07	37.65	2.54897e+07	2.34581e+07	26.3	1	0.01	0.856756	0.07	0.941777	0.188136	pos
(9R,10S,12Z)-9,10-Dihydroxy-8-oxo-12-octadecenoic acid	M346T261	346.258	261.2	1.119	C18H32O5		1.15747e+08	1.10667e+08	24.28	6.93583e+07	6.54831e+07	28.72	1.67	0.74	0.00214495	2.67	0.0873495	1.96193	pos
MG(16_1(9Z)_0_0_0_0)	M346T308	346.258	308.3	1.986	C19H36O4		1.00632e+07	1.14545e+07	43.69	5.74458e+06	5.58965e+06	45.31	1.75	0.81	0.0798622	1.1	0.356719	1.21664	pos
Retinyl acetate	M346T314	346.332	313.7	0.157	C22H32O2	C13081	4.8833e+06	5.20525e+06	27.06	4.74551e+06	4.88699e+06	12.71	1.03	0.04	0.973573	0.01	0.990644	0.0226129	pos
Avocadene 2-acetate	M346T331	346.258	330.9	1.408	C19H36O4		6.59999e+06	7.15643e+06	27.34	4.01404e+06	4.14054e+06	46.2	1.64	0.72	0.0864336	1.06	0.365896	1.4055	pos
Cyclic GMP	M346T71	346.054	70.6	3.206	C10H12N5O7P	C00942	3.61864e+07	3.774e+07	28	2.21368e+07	1.77557e+07	68.95	1.63	0.71	0.0247434	1.61	0.228345	1.5903	pos
3-Icosa-5,8,11,14-tetraen-2-yloxypropane-1,2-diol	M348T261	348.265	260.7	14.231	C23H40O3		2.20039e+06	2.35801e+06	54.95	1.04974e+06	1.00435e+06	56.75	2.1	1.07	0.0809977	1.09	0.358119	1.3	pos
trans-cinnamoyl-beta-D-glucoside	M349T280	349.199	279.8	12.598	C15H18O7	C04164	1.44986e+07	1.45522e+07	31.71	1.10597e+07	8.57559e+06	66.18	1.31	0.39	0.193478	0.71	0.5049	0.917717	pos
ST 21_2;O4	M349T314	349.236	313.7	2.358	C21H32O4	C05475	7.1267e+06	8.61932e+06	68.26	5002733	5.93673e+06	54.81	1.42	0.51	0.629954	0.2	0.842585	0.358314	pos
Alpha-Linoleoylcholine	M349T317	349.199	317.1	6.699	C23H44NO2+		4.09178e+06	4.22618e+06	34.56	3.10238e+06	3.07039e+06	42.18	1.32	0.4	0.227912	0.64	0.539904	0.944356	pos
3a,21-Dihydroxy-5b-pregnane-11,20-dione	M349T330	349.237	329.9	0.068	C21H32O4	C05478	1.62402e+07	1.14098e+07	77.82	8.15849e+06	6.75605e+06	38.84	1.99	0.99	0.0350341	1.46	0.25656	1.57569	pos
(R)-Marmin	M350T332	350.233	331.7	0.212	C19H24O5		5.56178e+06	6.24936e+06	31.73	2.91231e+06	2.33353e+06	52.97	1.91	0.93	0.00674532	2.17	0.132223	1.90168	pos
7-Pentacosanone	M350T407	350.326	407.3	12.814	C25H50O		1.73625e+07	1.40979e+07	45.59	1.39549e+07	1.38557e+07	20.54	1.24	0.32	0.337143	0.47	0.644503	0.588599	pos
5-Geranyloxy-7-methoxycoumarin	M351T177	351.242	176.9	4.069	C20H24O4		1.80032e+07	1.65632e+07	40.68	1.77354e+07	1.42429e+07	48.58	1.02	0.02	0.830275	0.08	0.930752	0.0777875	pos
Butanamide, N-phenyl-N-[1-(2-phenylethyl)-4-piperidinyl]-	M351T190	351.201	189.9	15.359	C23H30N2O		3.85233e+06	4.74115e+06	73.51	2.74576e+06	2.67308e+06	39.38	1.4	0.49	0.972608	0.01	0.990177	0.00230236	pos
7-methylthioheptanaldoxime	M351T261	351.214	260.9	1.03977	C8H17NOS	C17249	5.06226e+07	4.33092e+07	50.81	3.77556e+07	3.4561e+07	32.11	1.34	0.42	0.201722	0.7	0.514127	0.897006	pos
17-Deoxycortolone	M351T306	351.253	306.5	1.061	C21H34O4	C05483	8.33247e+06	6.5605e+06	84.79	6.12516e+06	3.10209e+06	83.37	1.36	0.44	0.645751	0.19	0.848596	0.395005	pos
6-Ketoprostaglandin E1	M351T309	351.215	308.8	3.954	C20H32O6	C05962	1.43898e+07	1.3843e+07	62.3	1.35159e+07	1.16828e+07	36.67	1.06	0.09	0.743018	0.13	0.896365	0.298604	pos
Ethyl icosapentate	M353T261_2	353.251	261.4	17.022	C22H34O2	C16184	1.0151e+06	1.27732e+06	65.64	472642	180055	91.6	2.15	1.1	0.0806822	1.09	0.357701	1.2684	pos
Xanthohumol C	M353T265	353.145	265.4	19.133	C21H20O5		417265	464350	60.82	467322	474987	27.83	0.89	-0.16	0.370927	0.43	0.672141	0.713639	pos
FA 20_4;O3	M353T269	353.23	269.2	6.621	C20H32O5	C04671	1.93051e+07	1.67719e+07	32.74	1.69253e+07	1.74851e+07	26.58	1.14	0.19	0.407309	0.39	0.704335	0.511731	pos
9,12,13-TriHOME	M353T360	353.268	359.8	5.335	C18H34O5	C14833	1.39425e+07	1.27936e+07	38.9	7.93654e+06	7.60649e+06	24.6	1.76	0.81	0.00830391	2.08	0.143415	1.81625	pos
Pseudomonine	M353T447	353.12	447.2	4.86945	C16H18N4O4		4.58676e+06	5.21541e+06	54.83	8.44333e+06	3.81598e+06	144.02	0.54	-0.88	0.745749	0.13	0.897747	0.220183	pos
8(S)-HPETE	M354T311	354.263	311.4	1.616	C20H32O4	C14823	1.18115e+07	1.22015e+07	22.11	7.66925e+06	7.40503e+06	14.34	1.54	0.62	0.00221644	2.65	0.0889477	2.0276	pos
Adrenic acid	M355T325	355.267	324.7	18.476	C22H36O2	C16527	5.14046e+06	5.61883e+06	32.89	3.80595e+06	3.80959e+06	13.45	1.35	0.43	0.221547	0.65	0.534191	0.989952	pos
DG(8_0_0_0_10_0)	M355T331	355.284	330.6	1.887	C21H40O5		6.02336e+06	5.49555e+06	45.58	4.09449e+06	3.7152e+06	28.26	1.47	0.56	0.115825	0.94	0.412748	1.15087	pos
DG(10_0_0_0_8_0)	M355T366	355.284	366.2	0.928	C21H40O5		4.20954e+06	3.41059e+06	42.4	2.92382e+06	2.6305e+06	49.88	1.44	0.53	0.160205	0.8	0.469718	0.959398	pos
aphidicolin	M356T357	356.279	356.7	0.342	C20H34O4	C06088	1.4633e+07	1.5109e+07	39.24	7.75379e+06	7.80643e+06	33.67	1.89	0.92	0.0136761	1.86	0.176802	1.78213	pos
Kievitone hydrate	M357T259	357.133	259.1	1.281	C20H22O7	C02549	2.16544e+07	2.41006e+07	42.03	1.0662e+07	1.23297e+07	31.98	2.03	1.02	0.0179422	1.75	0.201741	1.65113	pos
Isocolumbin	M359T359	358.979	358.9	6.678	C20H22O6	C09077	1.73615e+07	1.68199e+07	9.48	1.44403e+07	1.48736e+07	12.18	1.2	0.27	0.00988384	2.01	0.154501	1.65983	pos
8-Amino-8-demethylriboflavin	M360T178	360.128	177.9	6.494	C16H19N5O6	C21646	1.12173e+07	9.25376e+06	43.52	4.20608e+06	2.81843e+06	74.51	2.67	1.42	0.00240352	2.62	0.0919047	1.92756	pos
Palatinose	M360T57	360.15	57	0.921	C12H22O11	C01742	8.08642e+07	1.02866e+08	62.75	3.31071e+07	3.19927e+07	46.72	2.44	1.29	0.148072	0.83	0.456483	1.00284	pos
Persenone A	M362T237	362.253	237.1	13.036	C23H38O4		2.35894e+07	2.40125e+07	37.83	1.71876e+07	1.84521e+07	27.61	1.37	0.46	0.178195	0.75	0.488101	1.05585	pos
4-Hydroxydecanedioylcarnitine	M362T301	362.3	301.2	16.119	C17H31NO7		3.39011e+07	3.38273e+07	19.91	3.26871e+07	3.37312e+07	15.7	1.04	0.05	0.772428	0.11	0.909178	0.242146	pos
Emindole SB	M362T385	362.321	385.2	1.39429	C28H39NO	C20527	2.82348e+07	2.3611e+07	97.23	2.13978e+07	1.91391e+07	42.8	1.32	0.4	0.97268	0.01	0.990177	0.0796198	pos
10,11-Epoxy-3-geranylgeranylindole	M362T425	362.321	424.7	0.0142965	C28H39NO	C20526	1.34788e+07	1.13233e+07	105.85	5.21072e+06	4.7009e+06	64.56	2.59	1.37	0.274422	0.56	0.588501	0.829537	pos
Volemolide	M364T312	364.319	311.7	4.639	C22H34O3		2.38279e+07	1.93126e+07	46.17	1.60827e+07	1.64511e+07	36.88	1.48	0.57	0.125633	0.9	0.424437	1.15346	pos
3b,9b-Dihydroxy-6b-angeloyloxy-7(11)-eremophilen-12,8b-olide	M365T360	365.268	360.1	1.155	C20H28O6		1.47399e+07	1.27984e+07	51.24	9.61258e+06	9.79811e+06	50.24	1.53	0.62	0.097611	1.01	0.382949	1.23811	pos
12,15-Epoxy-13,14-dimethyleicosa-12,14,16-trienoic acid	M366T311	366.327	311.4	3.11	C22H36O3		444258	388037	100.98	288746	362441	78.02	1.54	0.62	0.673748	0.17	0.862384	0.360809	pos
MG(20_2(11Z,14Z)_0_0_0_0)	M366T318	366.263	318.2	14.449	C23H42O4		2.15996e+06	1.69988e+06	51.78	2.09665e+06	1.94942e+06	25.48	1.03	0.04	0.760622	0.12	0.904268	0.145121	pos
gamma-Aminobutyric acid cetyl ester	M366T356	366.374	355.7	4.041	C20H41NO2		1.82505e+07	1.78386e+07	51.03	3.17559e+07	2.03735e+07	133.89	0.57	-0.8	0.775089	0.11	0.910013	0.308914	pos
1,2-dehydroreticuline	M367T316	367.247	316.2	14.5042	C19H22NO4+	C06167	5.5665e+06	4.57875e+06	73.74	4.07802e+06	4.35092e+06	62.6	1.37	0.45	0.634051	0.2	0.843573	0.494038	pos
epsilon-Tocopherol	M367T322	367.338	321.8	6.507	C28H42O2	C14154	4.89276e+06	4.09109e+06	44.56	3.73321e+06	3.73427e+06	17.75	1.31	0.39	0.254275	0.59	0.569028	0.849203	pos
3b-Allotetrahydrocortisol	M367T325	367.247	325.3	1.601	C21H34O5	C05472	3.64705e+07	2.85569e+07	53.07	2.28734e+07	1.75082e+07	72.27	1.59	0.67	0.0732851	1.13	0.344159	1.34416	pos
Momilactone B	M369T255	369.263	255.3	6.759	C20H26O4		5.06172e+06	4.14775e+06	48.57	2.66031e+06	2.43219e+06	26.04	1.9	0.93	0.0127813	1.89	0.173713	1.726	pos
Cortol	M369T347_2	369.263	346.7	0.642	C21H36O5	C05482	3.12429e+07	2.71959e+07	58.8	1.90156e+07	1.92236e+07	41.68	1.64	0.72	0.116535	0.93	0.413133	1.25499	pos
Lathosterol	M369T373	369.351	373.4	0.699	C27H46O	C01189	5.93906e+06	5.18801e+06	60.12	2.28943e+06	804289	142.34	2.59	1.38	0.0109202	1.96	0.161766	1.67555	pos
N-Stearoyl GABA	M370T391	370.295	390.6	0.352	C22H43NO3		1.28344e+07	1.40287e+07	27.56	1.04465e+07	9.3713e+06	17.21	1.23	0.3	0.17851	0.75	0.488237	1.1153	pos
(2E,4E,7R)-2,7-Dimethyl-2,4-octadiene-1,8-diol 8-O-b-D-glucopyranoside	M371T311	371.262	311	5.072	C16H28O7		1515804	1.56143e+06	27.65	1.0573e+06	872232	37.73	1.43	0.52	0.0725227	1.14	0.342962	1.37991	pos
2-Amino-3-carboxymuconic acid semialdehyde	M371T433	371.073	433	3.45263	C7H7NO5	C04409	2.15719e+06	2.00512e+06	17.17	1.80662e+06	1.90004e+06	25.98	1.19	0.26	0.140404	0.85	0.44783	0.962963	pos
Cholest-5-ene	M371T439	371.1	438.7	7.898	C27H46	C05416	1.0358e+07	1.07079e+07	23.4	8.8613e+06	8.83942e+06	23.62	1.17	0.23	0.24337	0.61	0.559098	0.772949	pos
Nedocromil	M372T367	372.311	367.3	0.588	C19H17NO7	C07255	1.83379e+07	1.67316e+07	14.51	1.70722e+07	1.7461e+07	9.09	1.07	0.1	0.318173	0.5	0.627589	0.674975	pos
Isoandrocymbine	M372T71_1	372.176	71.3	13.2744	C21H25NO5	C16708	1.00469e+07	1.18303e+07	58.42	5.90801e+06	6.07749e+06	43.78	1.7	0.77	0.248619	0.6	0.564509	0.883264	pos
isoroquefortine C	M372T71_2	372.187	70.8	12.6893	C22H23N5O2	C22165	2.21057e+07	1.11652e+07	111.4	2.29483e+06	1.89261e+06	58.87	9.63	3.27	0.00193825	2.71	0.082589	2.00641	pos
Galactopinitol B	M374T180	374.137	180.3	4.684	C13H24O11		1.63196e+06	1.71378e+06	51.57	1.16636e+06	1.34181e+06	79.42	1.4	0.48	0.256465	0.59	0.57166	0.901093	pos
Galactopinitol A	M374T203	374.17	203.5	11.0089	C13H24O11		1.19514e+07	8.7673e+06	73.43	4.09389e+06	4.30246e+06	53.73	2.92	1.55	0.0441499	1.36	0.280573	1.45143	pos
trans-p-Feruloyl-beta-D-glucopyranoside	M374T214	374.144	214.4	1.476	C16H20O9	C17759	1.78573e+06	751218	88.91	2.09374e+06	1.38109e+06	156.91	0.85	-0.23	0.724994	0.14	0.888734	0.357404	pos
MG(0_0_18_1(11Z)_0_0)	M374T260	374.289	260.1	1.833	C21H40O4		2.17036e+07	2.00285e+07	36.81	1.52485e+07	1.47722e+07	25.02	1.42	0.51	0.0498082	1.3	0.294583	1.36032	pos
roquefortine D	M375T213	375.202	213.2	9.19883	C22H25N5O2	C22163	828846	704740	49.06	795204	705202	40.2	1.04	0.06	0.992614	0	0.997896	0.111637	pos
Azidocillin	M376T312	376.246	312.2	6.704	C16H17N5O4S		992199	1.08195e+06	33.54	717109	826158	32.08	1.38	0.47	0.15084	0.82	0.460108	1.13948	pos
Icaceine	M376T321_2	376.269	320.7	0.135	C22H33NO4	C08689	3.93516e+06	3.12895e+06	81.48	3.68075e+06	4.80233e+06	73.94	1.07	0.1	0.764653	0.12	0.905777	0.22808	pos
Riboflavin (Vitamin B2)	M377T193	377.145	193.4	0.94	C17H20N4O6	C00255	1.01898e+07	1.05968e+07	31.17	6.7429e+06	6.6721e+06	15.51	1.51	0.6	0.0201418	1.7	0.210696	1.71471	pos
14,15-Epoxyemindole SB	M378T397	378.321	397.1	14.512	C28H39NO2	C20529	1.28335e+07	1.24647e+07	11.54	1.15795e+07	1.1688e+07	16.44	1.11	0.15	0.174174	0.76	0.483234	0.895914	pos
Ergosterol	M380T410	380.337	409.6	19.019	C28H44O	C01694	2.43423e+07	2.24374e+07	31.98	2.17898e+07	2.0604e+07	24.24	1.12	0.16	0.503519	0.3	0.77258	0.442304	pos
N,N'-diacetylchitobiose	M381T286	381.19	286.3	8.00593	C16H28N2O11	C01674	9.41649e+06	7.25434e+06	54.07	3.9162e+06	3.94136e+06	30.5	2.4	1.27	0.00376253	2.42	0.104626	1.84953	pos
4-Methoxy-2,2-bipyrrole-5-carboxaldehyde	M381T288	381.153	287.6	7.67257	C10H10N2O2	C21570	1.70973e+07	1.52657e+07	31.6	8.17005e+06	7.41724e+06	29.04	2.09	1.07	0.000723692	3.14	0.0540977	2.08351	pos
Cyananin	M381T46	380.978	46.3	9.241	C16H10Cl2N2O5		4.16769e+07	4.30309e+07	35.91	3.88762e+07	3.24856e+07	59.41	1.07	0.1	0.633149	0.2	0.843573	0.314424	pos
L-beta-aspartyl-L-glycine	M381T52_1	381.125	52.2	1.087	C6H10N2O5		5.82154e+07	9.72231e+06	148.22	1.14198e+07	1.09554e+07	41.08	5.1	2.35	0.383211	0.42	0.68348	0.623485	pos
Gancaonin R	M383T374	383.204	374.5	7.357	C24H30O4		2.13155e+07	2.07152e+07	17.48	1.83568e+07	1.90467e+07	11.81	1.16	0.22	0.0954018	1.02	0.380092	1.11001	pos
24-epi-campesterol	M383T420	383.365	420.4	5.757	C28H48O	C21106	1.07522e+07	1.20715e+07	44.15	3.2675e+06	3.80578e+06	94.79	3.29	1.72	0.0485472	1.31	0.291812	1.55306	pos
N6-succinyladenosine	M384T81	384.114	81.2	16.47	C14H17N5O8		3.79662e+06	2.80836e+06	79.55	3.6646e+06	2.10749e+06	102.41	1.04	0.05	0.696922	0.16	0.874228	0.342298	pos
O-methylandrocymbine	M386T88	386.202	87.8	14.5271	C22H27NO5	C16709	1.66726e+07	1.53281e+07	39.88	9.86667e+06	1.03096e+07	24.8	1.69	0.76	0.0125761	1.9	0.17176	1.64801	pos
(-)-5-demethylyatein	M387T256	387.144	255.7	0.716477	C21H22O7	C21184	8.09808e+06	8.05467e+06	42.63	4.98524e+06	4.20315e+06	40.89	1.62	0.7	0.0549572	1.26	0.307455	1.33125	pos
ST 24_3;O5	M388T191	388.254	191.3	18.537	C24H36O5	C15568	2.20606e+07	1.84215e+07	30.49	1.0864e+07	1.13827e+07	17.27	2.03	1.02	0.000336402	3.47	0.0525565	2.13042	pos
Hydrocortisone acetate	M388T196	388.205	196.3	10.292	C23H32O6	C02821	1.2367e+06	1.05864e+06	44.24	883431	895195	44.32	1.4	0.49	0.213914	0.67	0.526181	0.972987	pos
Ethyl apovincaminate	M389T186	389.253	186.1	0.316	C22H26N2O2		1.55197e+07	1.44935e+07	23.39	1.45824e+07	1.40638e+07	22.67	1.06	0.09	0.630445	0.2	0.842585	0.377422	pos
Tamibarotene	M390T260	390.285	260.4	10.799	C22H25NO3	C12864	2.65525e+06	3.17293e+06	45.04	2.00067e+06	2.10594e+06	51.51	1.33	0.41	0.349013	0.46	0.654385	0.679445	pos
7-ketolithocholic acid	M391T420	391.283	419.7	2.482	C24H38O4		9.85481e+06	1.03653e+07	17.3	7.29306e+06	7.67803e+06	32.86	1.35	0.43	0.0385851	1.41	0.266168	1.42534	pos
Glucoconringiin	M392T86	392.181	86	10.897	C11H21NO10S2	C08408	1.71644e+07	8.19309e+06	119	2.42064e+07	1.83144e+07	55.78	0.71	-0.5	0.120728	0.92	0.417798	1.09397	pos
5,7,2,5-Tetrahydroxy-3,6,4-trimethoxyflavone	M394T321	394.288	320.5	8.494	C18H16O9		8.49509e+06	7.84168e+06	36.38	8.14535e+06	7.9055e+06	42.22	1.04	0.06	0.748949	0.13	0.899488	0.198108	pos
2-Geranyl-2',3,4,4'-tetrahydroxydihydrochalcone	M394T425	394.352	425.3	17.707	C25H30O5		2.43029e+07	2.40937e+07	22.89	2.30518e+07	2.38519e+07	14.06	1.05	0.08	0.716059	0.15	0.884624	0.199434	pos
Isofucosterol	M395T313	395.366	313	3.053	C29H48O	C08821	4.92526e+06	3.07264e+06	72.86	6.12551e+06	5.72445e+06	97.53	0.8	-0.31	0.709354	0.15	0.881098	0.329648	pos
Stigmasterol	M395T388	395.365	387.7	4.571	C29H48O	C05442	2.00904e+07	1.93337e+07	69.57	740795	243056	145.77	27.12	4.76	0.00131511	2.88	0.068834	2.00531	pos
ST 29_1;O	M397T409_2	397.379	409	10.208	C29H50O	C04530	2.15486e+06	1.38358e+06	84.34	1.72867e+06	1.3746e+06	65.43	1.25	0.32	0.549931	0.26	0.799603	0.413506	pos
Tris(2-butoxyethyl) phosphate	M399T370	399.25	369.7	1.011	C18H39O7P	C14446	4.99567e+06	2.7011e+06	116.03	2.16175e+06	2.11788e+06	17.84	2.31	1.21	0.18676	0.73	0.498237	1.04526	pos
Rosmarinic acid	M399T374	399.177	374.3	13.44	C18H16O8	C01850	974753	962428	27.19	809604	859030	25.48	1.2	0.27	0.221367	0.65	0.534141	0.883462	pos
Delta-Tocopherol	M403T308	403.139	307.6	0.589	C27H46O2	C14151	2.93585e+06	1.94656e+06	82.91	1.00622e+06	864368	66.5	2.92	1.54	0.0204503	1.69	0.212028	1.6456	pos
ST 27_1;O	M404T305	404.205	304.9	3.6	C27H46O	C03091	1.65919e+06	1.65816e+06	17.54	1.4561e+06	1.43811e+06	21.98	1.14	0.19	0.22936	0.64	0.542015	0.802299	pos
Cholesterol	M404T308	404.3	307.6	1.856	C27H46O	C00187	1.10141e+07	9.17279e+06	67.85	5.84923e+06	4.8046e+06	38.07	1.88	0.91	0.0599669	1.22	0.317263	1.45136	pos
4,4-Diapo-zeta-carotene	M405T271	405.352	271.5	0.34829	C30H44	C19841	2.36822e+07	2.44963e+07	20.86	1.54628e+07	1.46213e+07	23.43	1.53	0.62	0.00315037	2.5	0.102019	1.97395	pos
Q27132134	M407T281	407.368	281	1.45318	C30H46	C19840	2.5365e+07	1.95532e+07	48.63	1.20151e+07	1.30387e+07	64.18	2.11	1.08	0.0240389	1.62	0.227148	1.61856	pos
9-Hydroxy-4-(3,7-dimethyl-2,6-octadienyloxy)-psoralen	M407T298	407.368	297.8	3.356	C22H24O5		1.42122e+07	1.29616e+07	63.82	1.74875e+07	1.44207e+07	48.42	0.81	-0.3	0.342722	0.47	0.649218	0.764696	pos
N6-Acetyl-5S-hydroxy-L-lysine	M409T135_1	409.185	135	5.188	C8H16N2O4		4.51115e+08	4.53116e+08	38.15	4.88187e+08	4.08497e+08	37.7	0.92	-0.11	0.667217	0.18	0.858944	0.377891	pos
(22R,23R)-22,23-dihydroxy-campest-4-en-3-one	M414T346	414.321	346.2	10.3881	C28H46O3	C16253	9.80947e+06	9.3141e+06	44.42	6.13179e+06	7.30947e+06	44	1.6	0.68	0.0632238	1.2	0.324277	1.33741	pos
miconazole	M415T324_1	415.211	323.7	0.974	C18H14Cl4N2O	C07223	6.43124e+07	5.49508e+07	35.57	3.52229e+07	3.90408e+07	35.21	1.83	0.87	0.00871399	2.06	0.145526	1.74639	pos
10'-Apo-beta-carotenal	M415T324_2	415.223	323.5	13.772	C27H36O	C20695	6.81311e+06	4.14509e+06	84.47	5.60056e+06	4.71566e+06	58.98	1.22	0.28	0.904923	0.04	0.964098	0.00258881	pos
Chlorimuron ethyl	M415T426	415.043	425.9	11.219	C15H15ClN4O6S	C10943	9.26092e+06	1.03938e+07	68.6	1.26109e+07	1.2331e+07	68.36	0.73	-0.45	0.503653	0.3	0.772596	0.496917	pos
Kinetin-7-N-glucoside	M416T200	416.226	199.8	12.442	C16H19N5O6		1.44715e+07	1.4888e+07	28.97	1.3585e+07	1.42076e+07	42.31	1.07	0.09	0.653375	0.18	0.853052	0.476323	pos
LysoPA(18_1(9Z)_0_0)	M420T314_3	420.316	314.3	3.474	C21H41O7P		1.53312e+06	1.15457e+06	66	1.23902e+06	976921	44.88	1.24	0.31	0.614121	0.21	0.836204	0.349592	pos
Allopregnanolone sulfate	M421T274	421.345	274.4	2.926	C21H34O5S		1.0674e+08	1.03935e+08	24.33	8.69042e+07	8.66595e+07	22.17	1.23	0.3	0.134553	0.87	0.437442	1.05554	pos
Brassicasterol	M421T289	421.345	289.3	2.926	C28H46O	C08813	2.65881e+07	2.87054e+07	28.64	2.95167e+07	2.56504e+07	30.1	0.9	-0.15	0.477574	0.32	0.754927	0.547074	pos
(25R)-3-ketocholest-4-en-26-al	M421T317	421.348	317.4	8.384	C27H42O2	C21305	7.83301e+06	7.94169e+06	29.56	6.6377e+06	6.02827e+06	30.55	1.18	0.24	0.383425	0.42	0.68348	0.718024	pos
ST 28_2;O	M421T341	421.343	340.7	2.058	C28H46O	C15785	2.54996e+06	2.41973e+06	33.84	1.63905e+06	1.53097e+06	20.43	1.56	0.64	0.00979086	2.01	0.154351	1.73518	pos
Terpendole E	M421T346	421.294	345.6	8.34292	C28H39NO3	C20536	4.36763e+06	5.37428e+06	62.45	3.06779e+06	3.34825e+06	51.29	1.42	0.51	0.478756	0.32	0.755873	0.473115	pos
Oleanolic aldehyde	M423T275	423.362	274.5	0.525	C30H48O2	C20946	2.08628e+08	2.17563e+08	14.04	1.58802e+08	1.6187e+08	24.93	1.31	0.39	0.0225462	1.65	0.220977	1.67983	pos
Campesterol	M423T292	423.362	292.2	5.158	C28H48O	C01789	3.12278e+07	1.83045e+07	78.22	3.34678e+07	3.10994e+07	77.35	0.93	-0.1	0.903259	0.04	0.963443	0.102361	pos
4,4-dimethyl-14alpha-formyl-5alpha-cholesta-8,24-dien-3beta-ol	M423T366	423.362	366.4	0.524894	C30H48O2		5.51821e+06	5.04722e+06	47.79	1.55479e+06	1.82344e+06	58.79	3.55	1.83	0.00306363	2.51	0.101283	1.99385	pos
4-(Methylnitrosamino)-1-(3-pyridyl)-1-butanol glucuronide	M424T410	424.363	409.6	16.473	C16H23N3O8	C19605	2.52369e+07	2.52346e+07	17.2	2.07442e+07	1.86968e+07	34.81	1.22	0.28	0.108159	0.97	0.400984	1.08793	pos
Traumatin	M425T274	425.367	274.4	11.479	C12H20O3	C16309	8.23005e+06	8.90457e+06	23.44	5.86576e+06	6.01559e+06	29.11	1.4	0.49	0.0468011	1.33	0.287102	1.48622	pos
24-Hydroxy-beta-amyrin	M425T282	425.378	281.6	1.713	C30H50O2	C19732	1.8857e+07	1.95173e+07	28.9	1.10495e+07	1.27177e+07	60.38	1.71	0.77	0.0595178	1.23	0.316854	1.33807	pos
Licoricidin	M425T390	425.214	390.5	15.55	C26H32O5	C16986	3.74611e+07	3.51866e+07	15.07	3.89188e+07	3.72654e+07	24.33	0.96	-0.06	0.838492	0.08	0.934479	0.278348	pos
4alpha-hydroxymethyl-ergosta-7,24(241)-dien-3beta-ol	M429T449	429.372	449.5	0.669	C29H48O2	C22117	786290	935691	75.68	1.44039e+06	123902	207.5	0.55	-0.87	0.515497	0.29	0.77892	0.430504	pos
2-Deoxycastasterone	M431T396	431.351	396.4	2.208	C28H48O4	C15791	4.18331e+07	4.20761e+07	35.47	1.5485e+07	1.60754e+07	68.32	2.7	1.43	0.0290784	1.54	0.24007	1.70203	pos
Armillaripin	M432T324_1	432.235	323.5	7.527	C24H30O6		3.59137e+07	3.26572e+07	74.49	3.3689e+07	3.64238e+07	48.87	1.07	0.09	0.801378	0.1	0.920791	0.137809	pos
Genistin	M433T184_2	433.144	184.4	12.009	C21H20O10	C09126	4.71379e+07	3.96001e+07	76.74	2.19452e+07	1.9859e+07	81.18	2.15	1.1	0.172139	0.76	0.481926	1.10518	pos
Cycloaltilisin	M434T180	434.213	179.7	16.619	C26H26O7		9.59526e+06	9.35066e+06	38.31	5.23421e+06	6.01752e+06	53.03	1.83	0.87	0.0424984	1.37	0.277832	1.32658	pos
Astilbin	M434T195_1	434.201	194.8	12.399	C21H22O11	C17449	3.11513e+07	2.97009e+07	31.7	3.16975e+07	2.40615e+07	72.01	0.98	-0.03	0.678921	0.17	0.864848	0.374994	pos
FO 2546M	M435T356	435.251	355.6	4.7596	C28H37NO4	C20586	1.92186e+08	2.19043e+08	33.29	1.45184e+08	1.52357e+08	52.44	1.32	0.4	0.306736	0.51	0.618556	0.838254	pos
Tyromycic acid	M436T234_1	436.217	233.6	2.396	C30H44O3		3.05723e+07	3.10624e+07	48.96	1.70152e+07	1.48955e+07	32.88	1.8	0.85	0.27466	0.56	0.588501	0.852342	pos
Xylostacin	M437T233	437.219	233.4	12.794	C17H34N4O10	C17584	4.80764e+06	5.57326e+06	66.6	3.40417e+06	2.60359e+06	46.09	1.41	0.5	0.824814	0.08	0.928463	0.210447	pos
Kanzonol K	M437T324	437.193	323.6	7.446	C26H28O6		2.07827e+07	1.73857e+07	44.14	1.29277e+07	1.332e+07	32.86	1.61	0.68	0.05513	1.26	0.307591	1.32638	pos
(-)-Epigallocatechin 3-cinnamate	M437T331	437.266	330.8	18.742	C24H20O8		8.93306e+06	5.73779e+06	104.02	9.40641e+06	8.5596e+06	87.05	0.95	-0.07	0.502571	0.3	0.772019	0.619391	pos
beta-Sitosterol	M437T352	437.373	351.9	6.32344	C29H50O	C01753	4.58372e+06	4.1199e+06	18.55	4.28901e+06	3.84989e+06	30.92	1.07	0.1	0.496956	0.3	0.769633	0.448402	pos
Oleanolic acid	M439T274	439.357	274.4	0.768	C30H48O3	C17148	1.38388e+08	119522055	26.48	1.16538e+08	1.21948e+08	22.3	1.19	0.25	0.236484	0.63	0.550238	0.839911	pos
(+-)-Ethyl 3-hydroxy-2-methylbutyrate	M439T289	439.357	289.4	0.768	C30H48O3		5.1424e+07	5.43486e+07	16.62	3.95449e+07	4.09024e+07	40.02	1.3	0.38	0.0798706	1.1	0.356719	1.1862	pos
Lestaurtinib	M440T330	440.419	330.4	19.983	C26H21N3O4		3.20852e+07	3.02839e+07	24	3.1205e+07	2.48533e+07	48.97	1.03	0.04	0.625252	0.2	0.840456	0.399646	pos
Glycyrrhetol	M440T370	440.358	370.3	15.129	C30H48O3	C20510	8.31214e+06	7.69739e+06	13.81	7.35582e+06	7.15386e+06	16.13	1.13	0.18	0.14021	0.85	0.447516	0.986447	pos
5,10-Methylene-THF	M441T235_1	441.172	234.8	7.27657	C20H23N7O6	C00143	1.82094e+07	2.23348e+07	46.53	1.45321e+07	1.65451e+07	33.49	1.25	0.33	0.777753	0.11	0.910373	0.215759	pos
dTDP	M441T241	441.115	241	11.9788	C10H16N2O11P2	C00363	305304	421647	62.77	236307	190651	72.82	1.29	0.37	0.743964	0.13	0.897015	0.346633	pos
ST 28_1;O3	M450T441_2	450.39	441.2	9.66101	C28H48O3	C15800	4.21762e+06	4.45027e+06	30.95	4.16667e+06	3.96659e+06	69.85	1.01	0.02	0.615253	0.21	0.836714	0.222075	pos
Gentamicin A	M452T446	452.394	445.9	16.679	C18H36N4O10	C01917	9.98406e+06	9.57278e+06	22.48	7.54014e+06	7.77021e+06	15.65	1.32	0.41	0.0259269	1.59	0.230225	1.4734	pos
(2-Hydroxy-3-phosphonooxypropyl) octadec-9-enoate	M454T233	454.263	233.5	6.317	C21H41O7P		1.10816e+06	1.04367e+06	29.93	1.19908e+06	1.24977e+06	30.36	0.92	-0.11	0.668598	0.17	0.859681	0.28219	pos
[3-[2-Aminoethoxy(hydroxy)phosphoryl]oxy-2-hydroxypropyl] hexadecanoate	M454T355	454.293	354.5	0.662	C21H44NO7P		5.16396e+07	4.7791e+07	35.92	6.29306e+07	5.2043e+07	68.04	0.82	-0.29	0.777935	0.11	0.910373	0.360056	pos
(3beta,24(241)Z)-24-Ethylidenelanost-9(11)-en-3-ol	M455T290	455.35	290	3.411	C32H54O		1.57328e+07	1.66148e+07	17.87	1.11213e+07	1.07395e+07	21.39	1.41	0.5	0.00523614	2.28	0.116943	1.87866	pos
Mangiferonic acid	M455T296	455.383	296.5	11.718	C30H46O3		482939	465470	26.8	479763	485323	37.8	1.01	0.01	0.832609	0.08	0.931725	0.161469	pos
Meleagrine	M456T71	456.16	70.6	10.1204	C23H23N5O4	C22168	1.1378e+07	6.04342e+06	104.71	1.8569e+07	1.99986e+07	78.72	0.61	-0.71	0.385149	0.41	0.684792	0.757592	pos
Dehydroxypaxilline	M458T391	458.348	390.5	8.76579	C27H33NO3	C20531	8.54791e+06	8.75341e+06	18.95	7.57416e+06	7.82179e+06	16.29	1.13	0.17	0.29037	0.54	0.601676	0.693643	pos
3-O-Acetylepisamarcandin	M460T324_1	460.266	323.5	13.358	C26H34O6		4.33901e+07	4.58618e+07	34.69	2.54244e+07	2.56493e+07	39.74	1.71	0.77	0.0341461	1.47	0.254612	1.41472	pos
3-Dehydroecdysone	M463T391	463.303	390.6	6.04275	C27H42O6	C02513	1.10846e+06	1.01312e+06	38.83	864609	620058	60.48	1.28	0.36	0.193092	0.71	0.50425	0.924355	pos
5-Hydroxy-3-(4-hydroxyphenyl)-6-methoxy-7-[(2S,4S,5S)-3,4,5-trihydroxy-6-(hydroxymethyl)oxan-2-yl]oxychromen-4-one	M463T403	463.128	403	14.109	C22H22O11		5.00497e+06	5.10898e+06	26.07	4.16208e+06	3.82133e+06	34.03	1.2	0.27	0.260538	0.58	0.5746	0.79063	pos
Isoquercitrin	M465T211	465.101	211.5	4.834	C21H20O12	C05623	4596469	3.35524e+06	86.63	3.20916e+06	3.37011e+06	15.49	1.43	0.52	0.544871	0.26	0.797611	0.472747	pos
Geranyl arabinopyranosyl-glucoside	M466T239_2	466.263	239.3	2.919	C21H36O10		1.95925e+08	1.82263e+08	21.89	1.27385e+08	1.48467e+08	41.39	1.54	0.62	0.0295014	1.53	0.241231	1.60869	pos
Vitamin K	M468T403	468.393	402.9	7.719	C31H46O2	C02059	1.87223e+07	2.0146e+07	33.64	1.28531e+07	1.00323e+07	59.87	1.46	0.54	0.16719	0.78	0.476632	1.0804	pos
Lucidine B	M468T409_1	468.389	409	12.2	C30H49N3O	C09869	2.69255e+07	2.11849e+07	38.81	2.69494e+07	2.23942e+07	49.24	1	0	0.818024	0.09	0.926215	0.140364	pos
Oprea1_771605	M469T246	469.33	246	1.532	C30H44O4	C02943	1.02969e+07	9.13004e+06	39.15	5.14914e+06	4.54623e+06	31.93	2	1	0.00453594	2.34	0.109953	1.86508	pos
Bauerenyl acetate	M469T423_2	469.328	423.4	7.284	C32H52O2		3.47745e+06	4.03748e+06	77.28	1.20778e+06	943968	64.95	2.88	1.53	0.0995223	1	0.386327	1.10941	pos
Phylloquinol	M470T409	470.395	409	9.21825	C31H48O2	C03313	1.01051e+06	1.03828e+06	25.43	1.01308e+06	1.11421e+06	42.49	1	0	0.781761	0.11	0.912062	0.0893104	pos
3-Hydroxy-1,10-bisaboladien-9-one	M473T269_1	473.362	269	1.304	C15H24O2		1.54695e+07	1.55523e+07	16.42	1.05895e+07	8.6917e+06	31.73	1.46	0.55	0.00802686	2.1	0.14061	1.8384	pos
Clofazimine	M473T83	473.103	82.8	9.159	C27H22Cl2N4	C06915	1.20591e+07	1.14829e+07	67.21	1.14859e+07	8.44854e+06	47.47	1.05	0.07	0.812054	0.09	0.924923	0.147406	pos
Demethylisoalangiside	M474T96_1	474.171	96.4	9.593	C24H29NO10	C11814	3.16726e+07	2.86403e+07	16.92	2.45629e+07	2.46193e+07	35.55	1.29	0.37	0.0658712	1.18	0.330128	1.39968	pos
Demethylalangiside	M474T96_2	474.182	96.1	13.816	C24H29NO10	C11813	1.35181e+07	1.46765e+07	36.87	1.10952e+07	1.09916e+07	48.14	1.22	0.28	0.410145	0.39	0.706802	0.749622	pos
Biopterin	M475T49_2	475.182	48.8	4.109	C9H11N5O3	C06313	2.41679e+08	1.49387e+08	82.21	2.16514e+08	2.40539e+08	67.76	1.12	0.16	0.952379	0.02	0.983417	0.0561689	pos
LysoPE(18_2_0_0)	M478T334_1	478.29	334.1	4.601	C23H44NO7P		5.41862e+06	4.61248e+06	56.22	1.12715e+07	7.10618e+06	125.52	0.48	-1.06	0.329816	0.48	0.637341	0.866507	pos
(3beta,22R,23R,24S)-3,22,23-Trihydroxystigmastan-6-one	M480T403	480.153	402.7	10.175	C29H50O4		1.63176e+06	1.07945e+06	66.79	1.90054e+06	1.56745e+06	63.47	0.86	-0.22	0.639178	0.19	0.846118	0.325646	pos
Aflatrem	M485T392_1	485.289	392.4	7.47971	C32H39NO4	C20555	1.24229e+07	1.28086e+07	19.96	1.19984e+07	1.05609e+07	29.09	1.04	0.05	0.703916	0.15	0.878421	0.225981	pos
17-beta-Estradiol-3-glucuronide	M487T239	487.193	239.4	11.717	C24H32O8	C05503	7.50164e+06	3.45708e+06	100.97	2.04275e+06	1.89156e+06	32.78	3.67	1.88	0.0328279	1.48	0.251351	1.65801	pos
Methymycin	M487T246	487.341	245.7	5.823	C25H43NO7	C11996	7.38786e+06	6.74567e+06	33.96	4.40906e+06	4.33132e+06	45.76	1.68	0.74	0.0217711	1.66	0.218154	1.62973	pos
PHC 4-O-glucoside	M489T288_2	489.22	287.7	12.5555	C21H22O11	C16408	6.43089e+06	5.7579e+06	35.96	6.91848e+06	5.91279e+06	61.08	0.93	-0.11	0.911888	0.04	0.967653	0.0998557	pos
Pseudojujubogenin	M490T441_2	490.354	440.5	2.89	C30H48O4		4.85669e+06	5.37826e+06	73.32	3.5544e+06	3.41767e+06	70.88	1.37	0.45	0.417372	0.38	0.710169	0.692613	pos
Terpendole I	M492T416	492.404	416.4	5.632	C27H35NO5	C20543	7.3326e+06	7.56202e+06	43.58	5.01358e+06	4.95555e+06	31.73	1.46	0.55	0.204965	0.69	0.518213	0.899141	pos
LysoPC(17_0_0_0)	M492T423	492.388	423.4	13.372	C25H52NO7P		2.08616e+06	1.83941e+06	20.18	1.48794e+06	1.53276e+06	20.35	1.4	0.49	0.0101257	1.99	0.155853	1.66282	pos
LysoPC(16_0_0_0)	M496T360	496.339	360.5	2.112	C24H50NO7P		5.77497e+07	6.14836e+07	17.21	8.14704e+07	6.1492e+07	77.69	0.71	-0.5	0.527517	0.28	0.786026	0.615694	pos
Ginsenoyne A linoleate	M504T257	504.279	256.6	14.366	C35H52O3		1.02086e+07	1.08266e+07	46.96	7.41505e+06	6.3099e+06	30.45	1.38	0.46	0.456911	0.34	0.738931	0.558048	pos
Ciceritol	M519T230_2	519.194	230.1	4.1356	C19H34O16		4.35103e+06	3.53896e+06	66.17	3.62653e+06	2.72873e+06	72.25	1.2	0.26	0.528824	0.28	0.786793	0.575056	pos
LPC 18_2	M520T337	520.339	336.8	2.015	C26H50NO7P		8.33933e+06	7.42176e+06	54.28	1.3303e+07	8.80357e+06	100.16	0.63	-0.67	0.44361	0.35	0.731006	0.709529	pos
Platelet-activating factor	M524T338	524.371	337.7	0.661	C26H54NO7P		1.22084e+07	1.15893e+07	37.54	9.92785e+06	9.31029e+06	54.5	1.23	0.3	0.410686	0.39	0.707086	0.529007	pos
ANTIBIOTIC A-31438	M530T393	530.346	392.7	2.42027	C28H50O10	C06630	2.32911e+07	2.24003e+07	22.16	1.68241e+07	1.64848e+07	32.4	1.38	0.47	0.0374252	1.43	0.262141	1.44308	pos
Artemoin A	M534T366_1	534.361	366.1	13.797	C35H66O4		9.44187e+06	8.39011e+06	30.67	5.9431e+06	6.81276e+06	30.81	1.59	0.67	0.0327526	1.48	0.251043	1.5564	pos
3-Hexaprenylcatechol	M536T426	536.445	426.5	2.58	C36H54O2	C05801	4.12357e+06	3.28763e+06	53.57	9.24231e+06	6.98665e+06	79.8	0.45	-1.16	0.106704	0.97	0.398568	1.20183	pos
Cyanidin 3-(6'-malonylglucoside)	M536T438_1	536.16	438.2	14.482	C24H23O14+		1.3913e+07	1.27023e+07	96.3	1.06652e+07	303916	161.34	1.3	0.38	0.248034	0.61	0.563928	0.965769	pos
Narirutin	M537T439_2	537.147	438.9	9.253	C27H32O14	C09793	2.56641e+06	2.55757e+06	42.88	2.37599e+06	2.99184e+06	55.59	1.08	0.11	0.550818	0.26	0.799833	0.294385	pos
beta-Carotene	M537T439_3	537.161	439.1	0.819	C40H56	C02094	6.94472e+06	4.43043e+06	88.27	5.45012e+06	1.16349e+06	130.89	1.27	0.35	0.267344	0.57	0.58182	0.908549	pos
Chloroxanthin	M540T445_1	540.438	444.7	9.911	C40H60O	C15892	3.74434e+06	3.46528e+06	21.37	4.30191e+06	4.62952e+06	30.35	0.87	-0.2	0.441141	0.36	0.729463	0.627949	pos
3-Hexaprenyl-4,5-Dihydroxybenzoic acid	M546T441_2	546.413	441	12.077	C37H54O4	C05200	5.25156e+06	5.02174e+06	28.41	3.91703e+06	3.39341e+06	64.64	1.34	0.42	0.252058	0.6	0.568621	0.931553	pos
echinenone	M551T298_2	551.42	297.8	9.10345	C40H54O	C08592	4.31049e+06	4.45646e+06	33.36	5.51195e+06	5.88548e+06	36.94	0.78	-0.35	0.369776	0.43	0.671524	0.850699	pos
Hydroxychlorobactene	M551T428_1	551.423	428.2	3.482	C40H54O	C15911	2.46007e+07	2.4129e+07	32.66	1.11441e+07	1.18443e+07	50.04	2.21	1.14	0.0886034	1.05	0.369594	1.37385	pos
Methanophenazine	M556T401	556.43	401.3	6.43672	C37H50N2O	C11903	1.46744e+07	1.33938e+07	48.44	1.61067e+07	1.61314e+07	51.87	0.91	-0.13	0.888088	0.05	0.957811	0.230198	pos
Proneurosporene	M556T402	556.445	402.3	5.594	C40H58	C19759	3.17391e+07	2.79528e+07	44.79	2.87458e+07	3.14667e+07	23.43	1.1	0.14	0.835425	0.08	0.933078	0.150135	pos
Amphibine H	M562T405	562.322	405.5	16.784	C33H43N5O6		840058	635745	71.46	1.90835e+06	1.38002e+06	46.9	0.44	-1.18	0.0642721	1.19	0.326418	1.45093	pos
Juvocimene 1	M565T289_2	565.4	288.9	6.342	C20H26O		4.15672e+06	2.66394e+06	63.96	5.75656e+06	3.22607e+06	91.26	0.72	-0.47	0.635869	0.2	0.844671	0.482773	pos
Rhodovibrin	M568T357_1	568.457	356.6	12.3887	C41H60O2	C15878	2.96914e+07	3.07872e+07	31.91	2.90122e+07	3.14783e+07	44.22	1.02	0.03	0.775414	0.11	0.910013	0.339994	pos
Capsanthin	M568T428_1	568.42	427.9	13.2983	C40H56O3	C08584	7.74365e+07	8.79998e+07	33.38	3.31147e+07	2.24919e+07	69.96	2.34	1.23	0.0550056	1.26	0.307455	1.50248	pos
Myxol	M568T428_2	568.431	427.6	6.405	C40H56O3	C15919	9.65885e+07	9.9462e+07	30.07	6.46809e+07	6.44478e+07	55.86	1.49	0.58	0.185221	0.73	0.496401	1.07338	pos
Lactucaxanthin	M569T298_2	569.428	297.9	11.9137	C40H56O2	C08599	2.37596e+06	2.17897e+06	51.81	2.761e+06	2.84732e+06	65.79	0.86	-0.22	0.928115	0.03	0.975121	0.129728	pos
Retinal	M569T428_1	569.428	427.6	12.4406	C20H28O	C00376	3.68138e+07	3.26279e+07	34.33	2.69743e+07	2.89844e+07	52.25	1.36	0.45	0.280472	0.55	0.593657	0.884087	pos
Zeaxanthin	M569T428_2	569.44	427.6	8.457	C40H56O2	C06098	3.44557e+07	2.71581e+07	48.91	1.2742e+07	1.35883e+07	49.94	2.7	1.44	0.0218344	1.66	0.218265	1.63048	pos
beta-Cryptoxanthin	M570T423	570.471	422.7	7.506	C40H56O	C08591	1.5031e+07	1.16972e+07	62.55	1.70305e+07	1.60821e+07	62.1	0.88	-0.18	0.63371	0.2	0.843573	0.361286	pos
Hexadecanedioic acid	M573T368	573.437	367.8	1.966	C16H30O4	C19615	665074	827052	45.1	842354	832503	16.37	0.79	-0.34	0.180522	0.74	0.490338	0.969164	pos
DG(14_0_20_3(8Z,11Z,14Z)_0_0)	M573T372	573.493	372.5	8.701	C37H66O5		1.14749e+07	1.14989e+07	84.37	1.81203e+06	2.06206e+06	43.03	6.33	2.66	0.0352633	1.45	0.257045	1.52128	pos
Trimethoprim	M581T222_1	581.182	222	10.859	C14H18N4O3	C01965	1.56361e+07	1.10167e+07	75.3	9.3372e+06	7.54749e+06	54.81	1.67	0.74	0.160543	0.79	0.470247	0.980945	pos
N-Malonyltryptophan	M581T222_2	581.195	222	12.025	C14H14N2O5	C03414	1.52784e+07	1.07295e+07	74.9	7.72181e+06	5.7805e+06	50.22	1.98	0.98	0.0586455	1.23	0.315897	1.28779	pos
adonixanthin	M583T289_3	583.409	288.8	9.51274	C40H54O3	C15968	1.87036e+07	1.12056e+07	81.35	3.87978e+07	3.0571e+07	76.09	0.48	-1.05	0.0862187	1.06	0.365896	1.3061	pos
Neoxanthin	M583T328_1	583.412	328.1	3.684	C40H56O4	C08606	8.74098e+06	9.42736e+06	26.91	5.75116e+06	5.79587e+06	25.62	1.52	0.6	0.0154263	1.81	0.186943	1.68668	pos
Diadinoxanthin	M583T328_2	583.423	327.9	13.7982	C40H54O3	C19921	5.84065e+06	5.08305e+06	57.98	2.83692e+06	2.404e+06	48.19	2.06	1.04	0.0465883	1.33	0.286753	1.50856	pos
Hydroxyspheroidenone	M584T340_2	584.46	339.5	1.784	C41H60O3	C15905	2.92748e+06	2.39345e+06	48.1	2.96433e+06	2.26343e+06	57.92	0.99	-0.02	0.906195	0.04	0.964301	0.210939	pos
Anhydrorhodovibrin	M584T449	584.471	449.5	8.49856	C41H58O	C15877	7.51471e+06	7.63848e+06	55.49	2.13732e+06	1.41344e+06	54.66	3.52	1.81	0.00387401	2.41	0.105242	1.98229	pos
Quercetin 3-arabinoside 7-glucoside	M597T201_1	597.139	201	9.219	C26H28O16		6.2633e+06	5.04157e+06	46.71	5.50086e+06	4.83016e+06	38.98	1.14	0.19	0.622367	0.21	0.839839	0.363173	pos
Quercetin 3-xylosyl-(1->6)-glucoside	M597T201_2	597.153	201	13.556	C26H28O16		2.85084e+06	3.48712e+06	45.38	4.26664e+06	3.96418e+06	50.94	0.67	-0.58	0.434748	0.36	0.725398	0.552791	pos
Naringin	M598T222_1	598.21	222	5.55427	C27H32O14	C09789	5.74172e+06	4.61763e+06	40.59	3.92313e+06	4.11894e+06	22.13	1.46	0.55	0.0809808	1.09	0.358119	1.15128	pos
Rupintrivir	M599T189_2	599.399	188.9	10.749	C31H39FN4O7		1.00804e+07	9.68951e+06	44.44	9.50134e+06	8.68835e+06	47.96	1.06	0.09	0.747638	0.13	0.898599	0.34338	pos
ACMC-20dgc9	M600T407_2	600.482	406.7	4.859	C35H38N2O6	C06512	7.83978e+06	3.77267e+06	104.41	3.72131e+06	2.74862e+06	58.74	2.11	1.08	0.232351	0.63	0.545464	0.889326	pos
Nonoxynol-9	M600T416_1	600.411	415.8	17.925	C33H60O10		2.74901e+07	2.60341e+07	37.79	1.47901e+07	1.51425e+07	30.71	1.86	0.89	0.00757042	2.12	0.137348	1.68433	pos
DG(16_1(9Z)_20_3(5Z,8Z,11Z)_0_0)	M600T416_2	600.425	415.7	2.394	C39H68O5		2.62942e+07	2.29513e+07	62.8	1.06952e+07	1.03564e+07	36.02	2.46	1.3	0.0224799	1.65	0.220848	1.6454	pos
1,3-Diacetoxy-4,6,12-tetradecatriene-8,10-diyne	M601T416_1	601.42	415.8	9.002	C18H20O4		1.95064e+07	1.80835e+07	38.55	1.01159e+07	9.36547e+06	47.16	1.93	0.95	0.0044347	2.35	0.109488	1.82374	pos
Capsorubin	M601T442	601.423	442.2	3.016	C40H56O4	C08585	6.39205e+06	6.84969e+06	22.68	2.95796e+06	3.65526e+06	50.8	2.16	1.11	0.0195114	1.71	0.209298	1.5918	pos
DG(18_1(9Z)_18_1(9Z)_0_0)	M605T375	604.528	374.6	14.7659	C39H72O5		8.73897e+06	6.33288e+06	79.98	7.44564e+06	7.40632e+06	71.37	1.17	0.23	0.555959	0.25	0.802059	0.502016	pos
Scopolamine	M607T393_2	607.301	393.5	0.0368514	C17H21NO4	C01851	4.52331e+06	2.6304e+06	114.08	2.93018e+06	2.33039e+06	55.49	1.54	0.63	0.613722	0.21	0.835764	0.362822	pos
Leukotriene C4	M609T263_1	609.283	262.6	2.15437	C30H47N3O9S	C02166	7.65962e+06	5.84823e+06	37.26	6.58832e+06	7.77009e+06	43.61	1.16	0.22	0.415717	0.38	0.709046	0.686014	pos
Dicrocin	M609T263_2	609.297	262.8	10.2761	C32H44O14	C19868	6.62e+06	6.39894e+06	39.05	3.24169e+06	3.03955e+06	39.19	2.04	1.03	0.00968749	2.01	0.153608	1.75183	pos
Tubocurarine	M610T414	610.178	413.8	16.578	C37H41N2O6+	C07547	1.60546e+07	4.73483e+06	159.77	1.16386e+07	1.19474e+07	69.14	1.38	0.46	0.76019	0.12	0.904134	0.216082	pos
Peonidin 3-(6'-p-coumaroyl-glucoside)	M610T418	610.196	417.6	10.959	C31H29O13		4.73274e+06	3.79632e+06	81.61	8.56951e+06	1.02841e+07	79.92	0.55	-0.86	0.487707	0.31	0.762731	0.578367	pos
Peonidin 3-rhamnoside 5-glucoside	M610T449_2	610.196	448.9	10.959	C28H33O15+		4.21229e+06	2.47838e+06	99.21	3.08593e+06	2.19561e+06	97.98	1.36	0.45	0.432747	0.36	0.723276	0.569224	pos
Glutathione amide disulfide	M611T206	611.158	205.7	4.343	C20H34N8O10S2	C19690	7132795	5.1127e+06	70.81	4.85134e+06	5.25025e+06	26.95	1.47	0.56	0.272139	0.57	0.586773	0.833845	pos
Astaxanthin	M614T405	614.49	405.5	1.353	C40H52O4	C08580	7.33393e+06	6.99826e+06	28.95	4.41056e+06	3.51362e+06	64.11	1.66	0.73	0.0474966	1.32	0.289168	1.44133	pos
PA(i-14_0_i-14_0)	M615T274_2	615.392	273.8	2.755	C31H61O8P		2.10075e+07	1.79864e+07	58.08	1.37638e+07	1.34904e+07	29.89	1.53	0.61	0.192233	0.72	0.502938	0.955331	pos
12-Ethyl-8-isobutyl-3-vinylbacteriochlorophyllide d	M616T252_1	616.307	252.3	5.271	C36H38MgN4O3	C21429	1.07192e+07	9.87591e+06	35.34	5.10616e+06	5.40213e+06	38.61	2.1	1.07	0.00303124	2.52	0.101066	2.00468	pos
Mogroside IE	M621T266	621.447	265.7	18.229	C36H62O9	C21783	4.91202e+06	4.62929e+06	50.62	3.19227e+06	2.61445e+06	68.29	1.54	0.62	0.145371	0.84	0.452734	1.02199	pos
Azaleatin 3-rutinoside	M625T214_1	625.17	214	9.763	C28H32O16		3.64933e+06	2.6321e+06	67.26	2.79865e+06	2.60628e+06	23.01	1.3	0.38	0.482236	0.32	0.758222	0.551277	pos
Narcissin	M625T214_2	625.184	214	12.631	C28H32O16		4.66617e+06	2.74161e+06	121.94	1.90275e+06	1.88602e+06	29.36	2.45	1.29	0.122037	0.91	0.419196	1.1221	pos
GDP-D-Rhamnose	M628T386_1	628.18	385.8	0.139	C16H25N5O15P2	C03117	8.2793e+06	8.91729e+06	42.21	8.86626e+06	1.0342e+07	50.56	0.93	-0.1	0.8499	0.07	0.939291	0.0536439	pos
Rutin	M628T386_2	628.193	385.8	9.068	C27H30O16	C05625	3.48058e+07	3.44383e+07	17.99	3.4054e+07	3.40332e+07	19.35	1.02	0.03	0.820621	0.09	0.926578	0.0696998	pos
Soyasapogenol B 3-O-b-D-glucuronide	M635T274_2	635.414	273.9	2.421	C36H58O9	C19763	3.81613e+07	3.53132e+07	32.45	3.00492e+07	2.8455e+07	23.89	1.27	0.34	0.191524	0.72	0.501938	1.00168	pos
SM(d18_1_14_0)	M659T420_2	658.518	420.3	1.407	C37H75N2O6P		1.6783e+07	1.42968e+07	34.94	1.87954e+07	1.6726e+07	32.15	0.89	-0.16	0.528788	0.28	0.786793	0.558867	pos
2-Octaprenyl-3-methyl-5-hydroxy-6-methoxy-1,4-benzoquinone	M697T394	696.523	394.1	1.08915	C48H72O4	C05815	4.12916e+06	3.87535e+06	23.3	3.28657e+06	3.89966e+06	68.65	1.26	0.33	0.220825	0.66	0.533382	1.04707	pos
Soyacerebroside I	M715T380_1	714.549	379.7	3.681	C40H75NO9		3.21104e+08	2.70255e+08	40.73	2.11021e+08	2.68475e+08	66.28	1.52	0.61	0.205418	0.69	0.518587	1.05517	pos
PC(16_0_16_0)	M717T344_1	716.561	343.8	3.2985	C40H80NO8P		2.00923e+07	1.68311e+07	103.85	4.66596e+06	3.58519e+06	123.69	4.31	2.11	0.0392454	1.41	0.267684	1.50359	pos
PC(16_0_18_3)	M757T365_1	756.547	364.6	9.45377	C42H78NO8P		2.46934e+08	3.02205e+08	61.97	2.8777e+08	3.01789e+08	46.32	0.86	-0.22	0.425252	0.37	0.716829	0.692387	pos
PC(16_0_18_2(9Z,12Z))	M759T366	758.575	366.2	7.38039	C42H80NO8P	C00157	2.5858e+08	2.59039e+08	20.8	2.65129e+08	3.36152e+08	59.41	0.98	-0.04	0.600848	0.22	0.82829	0.35501	pos
PC(18_2(9Z,12Z)_18_3(9Z,12Z,15Z))	M781T371	780.544	370.9	12.1098	C44H78NO8P		4.89609e+06	4.93861e+06	71.77	1.70977e+07	1.33233e+07	99.44	0.29	-1.8	0.0273647	1.56	0.235017	1.5404	pos
PC(18_2_18_2)	M783T365	782.577	364.6	9.582	C44H80NO8P		3.46314e+07	3.97292e+07	66.98	3.84197e+07	2.61163e+07	51.04	0.9	-0.15	0.414176	0.38	0.708267	0.727338	pos
PC(18_1(9Z)_18_2(9Z,12Z))	M785T365_2	784.576	364.9	11.7906	C44H82NO8P		1.13652e+08	1.17222e+08	44.3	5.19007e+07	5.57915e+07	78.29	2.19	1.13	0.0608092	1.22	0.319567	1.26005	pos
PC(P-18_0_20_3(8Z,11Z,14Z))	M814T363_1	813.663	362.6	18.948	C46H86NO7P		1.07199e+07	1.05029e+07	26.92	1.22951e+07	1.19559e+07	60.13	0.87	-0.2	0.996553	0	0.998791	0.0607576	pos
Ternatin C5	M832T436	832.232	436.4	5.552	C36H43O25+	C16303	7.10562e+06	6.05016e+06	47.1	5.18738e+06	5.33492e+06	64.46	1.37	0.45	0.225924	0.65	0.537742	0.843586	pos
Soyasaponin Ba	M943T274_2	942.524	274.4	5.899	C48H78O19		9.66522e+06	8.34797e+06	41.91	7.84155e+06	8.97822e+06	29.63	1.23	0.3	0.458083	0.34	0.740394	0.575422	pos
Soyasaponin I	M944T276_2	943.533	275.9	7.35	C48H78O18	C08983	1.33309e+09	1.37836e+09	20.26	8.46565e+08	8.24098e+08	24.69	1.57	0.66	0.00382339	2.42	0.104715	1.93856	pos
Ginsenoside Ro	M957T258	957.497	257.8	10.163	C48H76O19	C17543	4.46378e+06	2.74799e+06	61.86	3.20954e+06	2.41674e+06	59.14	1.39	0.48	0.375067	0.43	0.675275	0.733048	pos
Ginsenoside Rd	M970T367_2	969.533	366.7	6.29984	C48H82O18	C20725	3.5063e+07	2.68667e+07	55.12	1.18798e+07	1.16426e+07	33.05	2.95	1.56	0.000899303	3.05	0.0597874	2.15702	pos
Iron	M101T449	100.932	449.1	7.357	Fe	C14819	1.98792e+07	1.87337e+07	32.91	3.22462e+07	2.64477e+07	60.9	0.62	-0.7	0.0951888	1.02	0.363548	1.23937	neg
Alpha-ketobutyrate	M101T53	101.023	53	14.018	C4H6O3	C00109	3.73465e+07	4.02263e+07	43.72	1.49716e+07	7.8636e+06	122.05	2.49	1.32	0.0135882	1.87	0.183763	1.59574	neg
2-Furoic acid	M111T43	111.008	43.3	10.513	C5H4O3	C01546	1.21284e+07	1.17282e+07	34.17	1.0975e+07	9.56657e+06	34.32	1.11	0.14	0.567804	0.25	0.760344	0.49301	neg
N-Mononitrosopiperazine	M113T239	112.984	238.7	14.938	C5H10N2O		3.94589e+07	3.27729e+07	70.51	2.27763e+07	1.28683e+07	77.09	1.73	0.79	0.227991	0.64	0.503406	0.928874	neg
L-3-Cyanoalanine	M113T48	113.034	48.5	11.051	C4H6N2O2	C02512	2.19182e+08	2.16862e+08	34.72	4.13051e+08	3.89953e+08	45.52	0.53	-0.91	0.0326993	1.49	0.244057	1.64756	neg
3-Butyn-1-al	M113T51	113.023	50.7	9.883	C4H4O	C06145	3.18765e+07	2.72764e+07	45.92	6.56492e+07	3.84005e+07	89.64	0.49	-1.04	0.419751	0.38	0.657287	0.612678	neg
cis-Acetylacrylate	M113T59	112.985	59.1	8.743	C5H6O3	C07091	1.33112e+08	1.26287e+08	20.43	1.22818e+08	1.20291e+08	13.22	1.08	0.12	0.461842	0.34	0.686003	0.751354	neg
3-Butyn-1-ol	M115T141	115.002	141	12.893	C4H6O	C06146	2.3556e+06	2.18234e+06	45.14	2108614	2.173e+06	10.72	1.12	0.16	0.853472	0.07	0.932696	0.0183697	neg
Fumaric acid	M115T43_2	115.003	43.3	9.408	C4H4O4	C00122	6.47644e+08	6.6474e+08	51.92	5.39801e+08	5.48427e+08	42.64	1.2	0.26	0.634663	0.2	0.806666	0.536445	neg
Deoxyribose	M115T44	115.039	44.4	10.993	C5H10O4	C01801	7.7615e+06	4.24174e+06	99.07	1.0593e+07	7.45962e+06	97.06	0.73	-0.45	0.471005	0.33	0.692168	0.614426	neg
Maleic acid	M115T81	115.002	80.6	10.278	C4H4O4	C01384	3.85461e+06	3.2431e+06	66.78	3.93475e+06	2.51824e+06	112.62	0.98	-0.03	0.723519	0.14	0.861385	0.114131	neg
Benzeneacetonitrile	M116T110	116.049	109.8	9.218	C8H7N	C16074	7.3671e+06	7.28982e+06	36.34	9.42758e+06	7.7768e+06	47.92	0.78	-0.36	0.298842	0.52	0.562964	0.776583	neg
L-Valine	M116T53_2	116.07	52.8	13.769	C5H11NO2	C00183	2.09913e+08	2.2977e+08	58.8	4.09213e+08	3.71947e+08	41.86	0.51	-0.96	0.0216165	1.67	0.217726	1.6731	neg
Succinic acid	M117T44	117.018	43.9	11.376	C4H6O4	C00042	4.07515e+07	4.45942e+07	48.57	4.35486e+07	3.25035e+07	66.28	0.94	-0.1	0.938244	0.03	0.972639	0.0249091	neg
L-Threonine	M118T51	118.05	50.7	9.013	C4H9NO3	C00188	1.44597e+08	1.16462e+08	46.11	1.94787e+08	1.92815e+08	30.38	0.74	-0.43	0.113462	0.95	0.385729	1.25405	neg
Phenylacetaldehyde	M119T73	119.049	73.1	9.53707	C8H8O	C00601	3.06866e+06	2.56061e+06	35.53	5.21788e+06	5.24079e+06	21.26	0.59	-0.77	0.00312798	2.5	0.108896	2.03841	neg
4-Hydroxybenzaldehyde	M121T213	121.028	213	11.577	C7H6O2	C00633	1.84352e+07	1.68566e+07	18.24	2.21765e+07	1.72283e+07	42.74	0.83	-0.27	0.423414	0.37	0.657981	0.712231	neg
5-Hydroxymethyluracil	M123T66	123.019	66.1	8.122	C5H6N2O3	C03088	1.87635e+07	1.75467e+07	49.46	1.49846e+07	1.54453e+07	52.09	1.25	0.32	0.396736	0.4	0.639157	0.510189	neg
3-hydroxyaminophenol	M124T157	124.038	156.9	15.316	C6H7NO2	C14602	1.26274e+08	1.00118e+08	62.86	1.42576e+08	1.14339e+08	56.89	0.89	-0.18	0.770395	0.11	0.886126	0.158745	neg
Pyridine	M124T367	124.038	367.2	17.741	C5H5N	C00747	278431544	3.15528e+08	58.57	1.73085e+08	8.92024e+07	87.09	1.61	0.69	0.225709	0.65	0.502805	0.905492	neg
Aminohydroquinone	M124T92	124.04	91.8	3.223	C6H7NO2	C14604	1.116e+08	1.10993e+08	71.6	8.13446e+07	8.96222e+07	62.25	1.37	0.46	0.501585	0.3	0.713549	0.26618	neg
O-Acetylserine	M128T110	128.034	110.3	12.606	C5H9NO4	C00979	2.21756e+07	2.20562e+07	53.69	2.79772e+07	2.96922e+07	60.26	0.79	-0.34	0.665587	0.18	0.826059	0.386136	neg
2-Acetyl-4,5-dihydrothiazole	M128T167	128.035	166.8	2.459	C5H7NOS		1.12787e+07	1.32845e+07	59.24	1.76545e+07	1.23695e+07	84.87	0.64	-0.65	0.486299	0.31	0.70241	0.624846	neg
Strombine	M128T338	128.034	338.2	13.387	C5H9NO4	C03790	1.44418e+07	1.28552e+07	69.64	2.27551e+07	1.8113e+07	76.78	0.63	-0.66	0.510037	0.29	0.71808	0.536738	neg
Pyrroline hydroxycarboxylic acid	M128T368	128.035	367.7	3.24	C5H7NO3	C04281	2.87004e+07	2.31219e+07	86.64	2.3366e+07	1.22509e+07	101.82	1.23	0.3	0.665482	0.18	0.826059	0.209854	neg
Pipecolic acid	M128T82	128.034	82.2	12.612	C6H11NO2	C00408	2.75365e+07	1.70601e+07	104.51	3.6651e+07	3.39499e+07	89.27	0.75	-0.41	0.505873	0.3	0.71569	0.496397	neg
Adipate semialdehyde	M129T111	129.055	111	7.087	C6H10O3	C06102	4.59544e+07	4.6581e+07	48.51	3.68034e+07	2.5535e+07	92.44	1.25	0.32	0.324311	0.49	0.579424	0.675534	neg
FOH 8_0	M129T197	129.054	196.8	10.961	C8H18O	C02498	2.50232e+07	8.17923e+06	105.69	2.01635e+07	2.10867e+07	71.52	1.24	0.31	0.996053	0	0.997802	0.131763	neg
2-Methyl-2-vinyloxirane	M129T359	129.054	359.2	13.292	C5H8O	C21373	8.73784e+06	9.26635e+06	46.96	8.27736e+06	2.61567e+06	101.78	1.06	0.08	0.40432	0.39	0.64459	0.62514	neg
(4-Aminobutyl)guanidine	M129T43	129.018	43.3	11.868	C5H14N4	C00179	4.36354e+07	4.16882e+07	28.85	4.09665e+07	3.37105e+07	38.05	1.07	0.09	0.685515	0.16	0.837377	0.291188	neg
chloric acid	M129T57_2	128.958	56.9	10.2838	ClHO3	C01485	1.33075e+09	1.42632e+09	30.75	1.29194e+09	1.33156e+09	19.12	1.03	0.04	0.975094	0.01	0.988023	0.224134	neg
1H-Indole-2,3-dione	M129T57_3	128.997	57.4	9.31479	C8H5NO2	C11129	7.70415e+06	8.88043e+06	35.36	6.64033e+06	6.79353e+06	28.44	1.16	0.21	0.526788	0.28	0.731489	0.729218	neg
dihydro-3-hydroxy-4,4-dimethyl- 2(3H)-Furanone	M129T86	129.054	86.4	13.286	C6H10O3	C01012	9.26726e+07	7.28724e+07	62.65	7.05214e+07	4.3855e+07	75.48	1.31	0.39	0.28844	0.54	0.554386	0.770568	neg
N,N-Diethylglycine	M130T369	130.085	369.1	19.582	C6H13NO2	C16647	9.33363e+08	9.33903e+08	69.22	5.63585e+08	7.15572e+08	63.78	1.66	0.73	0.451324	0.35	0.678402	0.54725	neg
L-Norleucine	M130T416	130.085	415.6	18.813	C6H13NO2		5.66928e+07	4.91521e+07	51.09	1.13533e+08	9.68899e+07	54.99	0.5	-1	0.0401712	1.4	0.265621	1.37833	neg
1-Pyrroline	M130T48	130.05	48.5	8.187	C4H7N	C15668	10273573	1.1402e+07	45.79	6.21198e+06	6.90677e+06	72.16	1.65	0.73	0.153192	0.81	0.424539	1.14578	neg
L-Isoleucine	M130T72_1	130.086	72	13.432	C6H13NO2	C00407	1.405e+08	1.27069e+08	114.58	3.57798e+08	3.04249e+08	64.37	0.39	-1.35	0.0269031	1.57	0.227969	1.56434	neg
6-Hydroxyhexanoic acid	M131T125	131.045	124.5	4.681	C6H12O3	C06103	7.32459e+06	5.76188e+06	44.61	1.75068e+07	1.58097e+07	66.93	0.42	-1.26	0.0563625	1.25	0.30068	1.28242	neg
(±)-2-Methylbutanal	M131T240	131.033	240.1	12.83	C5H10O	C02223	1.48053e+07	8.00633e+06	72.15	3.05126e+07	1.76579e+07	98.27	0.49	-1.04	0.233009	0.63	0.508325	0.853263	neg
2-methyl-2,3,3,4-tetrahydroxytetrahydrofuran	M131T44	131.033	44.3	13.5811	C5H10O5	C21382	4.33939e+07	4.06978e+07	26.33	6.75155e+07	6.71764e+07	45.53	0.64	-0.64	0.115699	0.94	0.38581	0.999907	neg
3-ureidopropionate	M131T49_2	131.044	48.6	13.838	C4H8N2O3	C02642	4.0474e+09	4.07529e+09	34.1	7.57552e+09	6.99677e+09	43	0.53	-0.9	0.0269745	1.57	0.227969	1.68417	neg
Aspartate	M132T46	132.029	46.1	9.314	C4H7NO4	C00402	2.23859e+08	2.17861e+08	33.46	3.72208e+08	349059101	33.4	0.6	-0.73	0.019731	1.7	0.212007	1.6102	neg
N-hydroxy-L-valine	M132T49	132.049	48.8	3.369	C5H11NO3	C20313	1.72782e+08	1.73072e+08	34.58	3.25335e+08	2.96298e+08	42.49	0.53	-0.91	0.0270293	1.57	0.227969	1.6834	neg
Isobutanal oxime	M132T51	132.065	50.7	8.435	C4H9NO	C03219	1.17688e+07	1.06843e+07	36.09	8.00103e+06	6.55942e+06	51.94	1.47	0.56	0.101482	0.99	0.370449	1.05648	neg
beta-Alaninamide	M133T110	133.013	109.5	10.878	C3H8N2O	C19779	2.5541e+07	2.51168e+07	47.8	3.65174e+07	3.75299e+07	38.73	0.7	-0.52	0.170308	0.77	0.442758	0.85643	neg
DL-Malic acid	M133T31	133.013	31.5	16.887	C4H6O5	C00149	2.93096e+06	3.04216e+06	14.08	2.89532e+06	2.92998e+06	28.28	1.01	0.02	0.758056	0.12	0.879533	0.13222	neg
Dimethylpropiothetin	M133T46	133.032	45.9	5.04825	C5H10O2S	C04022	1.36467e+09	1.57137e+09	83.68	5.89202e+08	1.70124e+07	168.12	2.32	1.21	0.250395	0.6	0.523576	1.06755	neg
(R)-Acetoin	M133T49	133.051	48.7	1.275	C4H8O2	C00810	4.39663e+07	2.1461e+07	79.99	6.77722e+07	6.82799e+07	91.03	0.65	-0.62	0.667921	0.18	0.827694	0.546433	neg
Malonic semialdehyde	M133T83	133.013	82.8	10.878	C3H4O3	C00222	5.21883e+07	2.43525e+07	88.73	7.72915e+07	7.5379e+07	73.5	0.68	-0.57	0.343864	0.46	0.596887	0.613219	neg
L-Alanine	M134T72_2	134.046	72.3	3.135	C3H7NO2	C00041	4.00299e+08	3.93209e+08	39.31	3.42223e+08	3.13359e+08	45.07	1.17	0.23	0.404788	0.39	0.645172	0.638223	neg
4-Hydroxy-3-methoxybenzenemethanol	M135T223	135.044	222.7	9.253	C8H10O3	C06317	4.93699e+06	4.85388e+06	6.83	6.10652e+06	4.89557e+06	41.82	0.81	-0.31	0.273866	0.56	0.542287	0.863941	neg
Propanoyl phosphate	M136T387	135.97	387.2	4.52468	C3H7O5P	C02876	4.22298e+07	5.34989e+07	56.97	5.4489e+07	1.84864e+07	85.36	0.78	-0.37	0.906915	0.04	0.957901	0.134233	neg
Salicylic acid	M137T124_2	137.023	123.8	11.065	C7H6O3	C00805	2.37953e+08	2.26196e+08	36.57	1.44942e+08	1.32493e+08	78.89	1.64	0.72	0.0539374	1.27	0.296113	1.36824	neg
4-Hydroxybenzoic acid	M137T72	137.035	71.6	7.656	C7H6O3	C00156	4.80946e+06	5.12456e+06	20.87	4.9608e+06	4.6589e+06	52.14	0.97	-0.04	0.767795	0.11	0.884927	0.0909529	neg
2-Nitrophenol	M138T250	138.019	250.5	1.924	C6H5NO3	C01988	1.9115e+07	1.96107e+07	20.68	1.69621e+07	1.67722e+07	15.06	1.13	0.17	0.306691	0.51	0.567429	0.756769	neg
N-Methyl-2-oxoglutaramate	M141T54	141.018	53.7	7.304	C6H9NO4	C03623	6.3158e+06	6.32621e+06	27.4	5.63375e+06	5.1035e+06	57.59	1.12	0.16	0.426044	0.37	0.659942	0.443443	neg
Aminoadipic acid	M142T44	142.05	43.8	7.484	C6H11NO4	C00956	1.27492e+07	1.17053e+07	58.75	1.7077e+07	1.1756e+07	77.6	0.75	-0.42	0.842796	0.07	0.927147	0.197741	neg
2-Furanmethanol	M143T53	143.034	52.7	7.559	C5H6O2	C20441	3.2323e+07	2.26659e+07	56.97	2.41821e+07	1.96662e+07	59.71	1.34	0.42	0.29649	0.53	0.560462	0.651617	neg
2-Vinyl-4H-1,3-dithiine	M143T54	142.997	53.8	14.4365	C6H8S2		2.87682e+07	2.99794e+07	27.86	3.83835e+07	3.13259e+07	50.47	0.75	-0.42	0.275245	0.56	0.542915	0.957659	neg
4-Acetamidobutanoate	M144T108	144.065	108.3	13.974	C6H11NO3	C02946	4.16993e+07	4.56679e+07	64.9	2.45032e+07	1.33793e+07	82.88	1.7	0.77	0.203841	0.69	0.479423	0.732675	neg
Allysine	M144T123	144.065	123.5	14.668	C6H11NO3	C04076	2.47125e+07	2.61094e+07	52.59	2.06298e+07	2.23424e+07	73.47	1.2	0.26	0.470857	0.33	0.692112	0.381806	neg
Indole-3-carboxaldehyde	M144T242	144.044	241.6	11.696	C9H7NO	C08493	1.95746e+07	1.89847e+07	30.23	2.08279e+07	2.30828e+07	35.74	0.94	-0.09	0.905559	0.04	0.957113	0.110186	neg
4-Hydroxyquinoline	M144T290	144.065	290	13.974	C9H7NO	C06343	2.62263e+07	2.50471e+07	69.72	8.55629e+06	5.54165e+06	79.59	3.07	1.62	0.0255126	1.59	0.225009	1.44176	neg
2-Amino-5-oxohexanoate	M144T310	144.066	310.2	2.174	C6H11NO3	C05825	5.24655e+07	4.49302e+07	81.95	8.02831e+07	2.86534e+07	99.79	0.65	-0.61	0.860051	0.07	0.93522	0.218787	neg
(2R)-2-Hydroxy-2-methylbutanenitrile	M144T51	144.065	50.7	8.427	C5H9NO	C18796	3.2445e+08	2.98883e+08	24.72	3.75713e+08	3.76874e+08	43.76	0.86	-0.21	0.627283	0.2	0.802445	0.511261	neg
Isobutyrylglycine	M144T82	144.065	82.3	13.974	C6H11NO3		6.38118e+07	3.2985e+07	112.44	4.32002e+07	5.62035e+07	79.43	1.48	0.56	0.678744	0.17	0.834957	0.243801	neg
Lumazine	M145T44	145.013	43.8	16.433	C6H4N4O2	C03212	1.88894e+07	1.80943e+07	41.22	1.87317e+07	2.06389e+07	47.84	1.01	0.01	0.895852	0.05	0.952368	0.15365	neg
L-Glutamine	M145T49	145.061	48.8	7.325	C5H10N2O3	C00064	3.43887e+08	1.31449e+08	137.52	7.27674e+08	6.02167e+08	61.79	0.47	-1.08	0.0337961	1.47	0.247746	1.52614	neg
Aminoacetone	M145T59	145.097	59	6.51962	C3H7NO	C01888	8.12653e+06	5.95673e+06	80.17	3.99137e+07	2.44894e+07	88.33	0.2	-2.3	0.0106986	1.97	0.171091	1.8395	neg
AC1L978Q	M145T85	145.061	85.2	6.636	C6H10O4	C01053	2.06697e+06	1.63091e+06	64.01	2.22615e+07	9.3761e+06	134.23	0.09	-3.43	0.00877468	2.06	0.162422	1.8827	neg
L-Glutamic acid	M146T46	146.044	45.9	10.812	C5H9NO4	C00025	3.20996e+08	3.23438e+08	15.2	3.70048e+08	3.34262e+08	21.22	0.87	-0.21	0.184728	0.73	0.456681	1.02509	neg
L-Xylonic acid	M147T44	147.029	43.8	8.805	C5H10O6	C05411	2.95053e+08	2.80161e+08	40.49	3.22379e+08	3.56074e+08	45.47	0.92	-0.13	0.793193	0.1	0.897941	0.33937	neg
Hydroxyacetone	M147T72	147.065	71.8	6.655	C3H6O2	C05235	1.10186e+06	1.28749e+06	62.69	1.32602e+06	1.54719e+06	51.32	0.83	-0.27	0.60794	0.22	0.790173	0.311328	neg
3,4-Dihydro-2H-1-benzopyran-2-one	M147T83	147.044	83.1	6.463	C9H8O2	C02274	4.19532e+06	2.41245e+06	94.24	8.10554e+06	4.00964e+06	105.76	0.52	-0.95	0.292046	0.53	0.557696	0.936174	neg
Cyanobenzene	M148T54	148.043	53.8	18.234	C7H5N	C09814	3.90344e+07	3.39191e+07	80.21	1.32946e+08	1.12632e+08	63.29	0.29	-1.77	0.0039291	2.41	0.118534	1.95777	neg
L-Methionine	M148T71	148.043	71.4	2.5	C5H11NO2S	C00073	3.13335e+07	2.91237e+07	75.67	1.0744e+08	9.09621e+07	61.97	0.29	-1.78	0.00381673	2.42	0.118534	1.94564	neg
3,4-Dimethylbenzoic acid	M149T374	149.009	373.8	3.766	C9H10O2		1.19418e+07	11879050	7.62	1.45287e+07	1.38792e+07	10.34	0.82	-0.28	0.00160685	2.79	0.0925044	1.92902	neg
Malonate	M149T43_2	149.008	43.3	5.114	C3H4O4	C00383	1.03726e+09	9.89623e+08	53.05	8.96903e+08	8.55283e+08	44.74	1.16	0.21	0.725043	0.14	0.862166	0.39652	neg
Nitroethane	M149T43_3	149.056	43.4	5.88759	C2H5NO2	C01837	4.16682e+06	4.01748e+06	73.44	3.08287e+06	2.82094e+06	69.22	1.35	0.43	0.983776	0.01	0.992954	0.0706368	neg
Vanillin	M151T223	151.04	223.3	1.095	C8H8O3	C00755	3.29357e+07	2.53542e+07	42.11	2.3952e+07	2.34912e+07	21.3	1.38	0.46	0.133309	0.88	0.400933	1.03779	neg
Xanthine	M151T72_1	151.025	71.8	6.277	C5H4N4O2	C00385	1.63797e+06	1.59505e+06	36.83	4.0906e+06	1.71163e+06	117.23	0.4	-1.32	0.247092	0.61	0.521003	0.847781	neg
3-Amino-5-hydroxybenzoic acid	M152T275	152.034	275.5	6.675	C7H7NO3	C12107	7.21146e+06	6.39788e+06	31.58	8.77837e+06	9.18929e+06	20.26	0.82	-0.28	0.166453	0.78	0.438679	0.881698	neg
2,6-Dihydroxybenzoic acid	M153T190_2	153.018	189.9	6.085	C7H6O4	C21298	2.22339e+08	2.30247e+08	50.58	1.83104e+08	1.69651e+08	61.41	1.21	0.28	0.392598	0.41	0.636085	0.552123	neg
(3S,5S)-Carbapenam-3-carboxylate	M154T110	154.061	109.5	7.769	C7H9NO3	C17367	1.16258e+07	8.97387e+06	44.91	2.38759e+07	2.12962e+07	45.27	0.49	-1.04	0.00460595	2.34	0.127886	1.9047	neg
L-Histidine	M154T51	154.061	51.4	9.717	C6H9N3O2	C00135	7.30873e+08	6.25802e+08	65.79	1.15313e+09	9.59631e+08	44.37	0.63	-0.66	0.0620376	1.21	0.312076	1.49616	neg
2-oxo-6-methylthiohexanoate	M157T50_1	157.009	50.3	2.15159	C7H11O3S-		1.89097e+07	1.40975e+07	41.44	2.96489e+07	3.12836e+07	26.95	0.64	-0.65	0.0253489	1.6	0.225009	1.5908	neg
CYCLOHEXANECARBOXYLIC ACID, 4-HYDROXY-3-OXO- (9CI)	M157T72	157.05	71.9	5.919	C7H10O4	C04670	4.85034e+06	5.21885e+06	19.17	6.31675e+06	6.94556e+06	26.77	0.77	-0.38	0.106054	0.97	0.376408	1.05055	neg
5-Acetamidovalerate	M158T45	158.081	44.9	9.883	C7H13NO3	C03087	2.43887e+07	2.08842e+07	45.68	2.42226e+07	2.56305e+07	25.14	1.01	0.01	0.833678	0.08	0.924263	0.378623	neg
2,4-DICHLOROTOLUENE	M159T127	158.975	126.7	13.6951	C7H6Cl2	C18300	6.09565e+07	5.15774e+07	34.91	1.85518e+08	1.13828e+08	102.51	0.33	-1.61	0.0948428	1.02	0.363382	1.26074	neg
3,5_4-Trihydroxycyclohexa-1,2-dione	M159T44	159.029	44.3	5.63	C6H8O5	C04287	3.26821e+07	3.13929e+07	29.07	3.24244e+07	2.92429e+07	23.52	1.01	0.01	0.955972	0.02	0.981627	0.0505835	neg
epsilon-Caprolactone	M159T51_1	159.066	51	0.128	C6H10O2	C01880	3.00423e+07	2.77248e+07	33.47	4.53078e+07	4.71324e+07	21.87	0.66	-0.59	0.0175271	1.76	0.203522	1.60381	neg
D-Alanyl-D-alanine	M159T51_2	159.077	50.6	5.7317	C6H12N2O3	C00993	6.58644e+06	6.20877e+06	44.13	7.50997e+06	7.37204e+06	44.41	0.88	-0.19	0.762806	0.12	0.88208	0.24141	neg
N-Norgramine	M159T82	158.978	82.2	2.66	C10H12N2	C21602	6.15439e+08	7.39418e+08	51.74	3.33462e+08	2.06342e+08	86.78	1.85	0.88	0.0962114	1.02	0.365452	1.15345	neg
3-Ethylmalate	M161T371	161.042	370.9	18.284	C6H10O5	C01989	3.21341e+08	2.9632e+08	51.67	1.85946e+08	1.39444e+08	92.8	1.73	0.79	0.115791	0.94	0.38581	0.99096	neg
D-1,5-Anhydrofructose	M161T404	161.043	403.7	17.663	C6H10O5	C06485	2.94238e+07	2.81397e+07	32.55	2.29407e+07	1.06928e+07	74.88	1.28	0.36	0.192647	0.72	0.466645	0.741409	neg
2,4-Pentanedione	M161T414	161.043	413.5	17.668	C5H8O2	C15499	2.52764e+07	2.40952e+07	41.4	4.97747e+07	4.7228e+07	70.83	0.51	-0.98	0.204137	0.69	0.47958	0.869948	neg
n-Butyl acetate	M161T53	161.081	53	5.76592	C6H12O2	C12304	4.74459e+06	4.1564e+06	99.16	8.89668e+06	7.31094e+06	70.55	0.53	-0.91	0.579203	0.24	0.769043	0.35188	neg
Propioin	M161T72	161.081	71.8	5.766	C6H12O2	C02948	4.69604e+06	3.83106e+06	73.37	7.79147e+06	8.15242e+06	60.92	0.6	-0.73	0.346289	0.46	0.598943	0.641266	neg
4-Oxo-1-(3-pyridyl)-1-butanone	M162T118	162.054	118.4	10.175	C9H9NO2	C19567	2010918	1.54122e+06	45.72	1.81378e+06	1.59451e+06	40.04	1.11	0.15	0.700094	0.15	0.847854	0.347319	neg
2-Hydroxycinnamic acid	M163T73	163.038	73.4	11.441	C9H8O3	C01772	3.88209e+07	3.14211e+07	48.82	5.92433e+07	5.84361e+07	16.98	0.66	-0.61	0.0232582	1.63	0.218967	1.82109	neg
L-Phenylalanine	M164T83_2	164.069	83.1	14.007	C9H11NO2	C00079	2.03405e+08	5.70977e+07	118.41	4.53419e+08	2.1962e+08	107.74	0.45	-1.16	0.143424	0.84	0.413026	1.21028	neg
3-(3-hydroxyphenyl)propionate	M165T402	165.04	402.1	2.785	C9H10O3	C11457	9.43737e+06	9.77752e+06	13.8	8.61742e+06	1.12015e+07	64.81	1.1	0.13	0.304613	0.52	0.566086	0.675691	neg
Ribonic acid	M165T47	165.039	47.3	7.026	C5H10O6	C01685	1.43967e+08	1.45139e+08	18.02	1.49721e+08	1.31309e+08	27.14	0.96	-0.06	0.820119	0.09	0.915702	0.410955	neg
4-hydroxymandelic acid	M167T233	167.034	232.5	4.073	C8H8O4	C11527	2.47929e+06	2.37838e+06	74.53	1.66605e+06	629672	96.78	1.49	0.57	0.327402	0.48	0.582483	0.877789	neg
1-Naphthaleneacetic acid	M167T302	167.107	301.9	4.466	C12H10O2	C13014	1.12166e+06	663765	62.4	1.37787e+06	1.94343e+06	61.6	0.81	-0.3	0.739488	0.13	0.869396	0.330913	neg
Azelaic acid	M169T210	169.086	210.3	4.803	C9H16O4	C08261	2.99248e+06	2.78637e+06	16.43	2.70165e+06	2.69011e+06	33.74	1.11	0.15	0.368337	0.43	0.616515	0.635266	neg
Diacetyl	M171T118	171.066	118	3.38338	C4H6O2	C00741	1.73456e+06	2.01919e+06	65.01	2.59516e+06	2.87695e+06	38.86	0.67	-0.58	0.19332	0.71	0.467349	1.07439	neg
Menadione	M171T178_1	171.043	178.2	11.403	C11H8O2	C05377	162881	155420	44.97	143088	142246	41.91	1.14	0.19	0.659341	0.18	0.822374	0.408302	neg
Sulcatone	M171T178_2	171.103	178.3	2.554	C8H14O	C07287	3.85892e+07	3.59192e+07	21.69	3.23162e+07	3.1536e+07	27.98	1.19	0.26	0.182638	0.74	0.453885	1.00995	neg
naphthoic acid	M171T247	171.102	247.1	5.039	C11H8O2	C14091	8.57054e+06	7.14963e+06	44.1	4.68115e+06	1.36926e+06	123.74	1.83	0.87	0.0387052	1.41	0.260596	1.4848	neg
Melamine	M171T82	171.065	82.2	11.135	C3H6N6	C08737	1.86383e+06	2.09743e+06	60.43	4.38642e+06	3.44109e+06	43.55	0.42	-1.23	0.00916734	2.04	0.163191	1.73838	neg
Valienone	M173T220	173.102	220.2	16.14	C7H10O5	C17696	1.37475e+07	1.2161e+07	49.02	1.11456e+07	9.97111e+06	63.57	1.23	0.3	0.369444	0.43	0.617293	0.491989	neg
N-Methyltryptamine	M173T237	173.101	237.4	17.873	C11H14N2	C06213	1.0263e+07	7.57684e+06	103.72	2.66448e+07	2.45238e+07	55.26	0.39	-1.38	0.0174254	1.76	0.203522	1.74311	neg
Aconitate [cis or trans]	M173T43	173.008	42.9	3.822	C6H6O6	C00417	9.77687e+07	1.04352e+08	38.38	8.24874e+07	6.65478e+07	53.14	1.19	0.25	0.442946	0.35	0.671536	0.726421	neg
2-Isopropyl-3-oxosuccinate	M173T46	173.045	46.3	5.459	C7H10O5	C04236	4.40737e+07	2.79853e+07	72.47	5.92981e+07	3.58741e+07	80.67	0.74	-0.43	0.569491	0.24	0.760877	0.554382	neg
4-methyl-3-oxoadipate	M173T49	173.081	48.9	4.206	C7H10O5	C18312	7.41614e+06	6.71248e+06	53.35	6.64331e+06	3.64078e+06	122.73	1.12	0.16	0.398614	0.4	0.640264	0.404184	neg
N-alpha-acetylornithine	M173T51	173.092	51.3	4.396	C7H14N2O3	C00437	1.46101e+07	4.56774e+06	192.28	5.28719e+06	3.31255e+06	107.79	2.76	1.47	0.47343	0.32	0.693821	0.430694	neg
Citric acid	M173T71	173.008	71.3	3.81704	C6H8O7	C00158	1.53847e+07	1.44144e+07	52.55	2.22234e+07	1.6179e+07	68.08	0.69	-0.53	0.336674	0.47	0.590286	0.7806	neg
(R)-demethyl-4-deoxygadusol	M173T72	173.044	72.2	9.50383	C7H10O5	C21281	6.67339e+06	6.43029e+06	39.59	5.05733e+06	4.62723e+06	36.78	1.32	0.4	0.260153	0.58	0.532093	0.604393	neg
5-Dehydro-4-deoxy-D-glucuronate	M175T43	175.024	43.3	4.63	C6H8O6	C04053	3.70825e+07	3.52434e+07	35.33	4.44585e+07	4.21346e+07	25.46	0.83	-0.26	0.236978	0.63	0.511008	0.966115	neg
Caffeine	M175T48	175.06	48.4	12.1705	C8H10N4O2	C07481	3.69301e+07	5.48881e+06	189.36	26543351	2.18479e+07	44.47	1.39	0.48	0.201829	0.7	0.477179	1.20636	neg
Indanone	M177T212	177.055	212	4.04	C9H8O	C01504	1.37232e+06	1.2208e+06	57.33	831041	243784	109.12	1.65	0.72	0.127355	0.89	0.394959	1.12061	neg
4-hydroxy-2,2-bipyrrole-5-methanol	M177T241	177.038	241.3	11.633	C9H10N2O2	C21568	2.12524e+07	2.2971e+07	52.87	2.87157e+07	3.12499e+07	66.12	0.74	-0.43	0.563618	0.25	0.757371	0.523081	neg
phlorisobutyrophenone	M177T244	177.055	244.1	4.5962	C10H12O4	C07351	2.9161e+06	2.91745e+06	18.71	2.21364e+06	1.86744e+06	38.03	1.32	0.4	0.0501256	1.3	0.286465	1.26384	neg
5,7-Dihydroxy-4H-1-benzopyran-4-one	M177T272	177.038	271.8	12.198	C9H6O4	C09001	3.68694e+07	3.05933e+07	84.85	4.45059e+07	3.74465e+07	43.27	0.83	-0.27	0.265991	0.58	0.535831	0.955113	neg
1,2,3,4-Tetrahydronaphthalene	M177T304	177.091	303.5	3.946	C10H12	C14114	662553	643516	15.86	662895	725388	26.29	1	0	0.835632	0.08	0.925216	0.185183	neg
2-deoxy-D-gluc-5-ulosonic acid	M177T322	177.038	322.3	12.763	C6H10O6	C06892	3.6915e+07	2.98198e+07	101.12	2.79077e+07	1.48522e+07	65.58	1.32	0.4	0.86595	0.06	0.937677	0.121861	neg
3-deoxy-L-threo-hex-2-ulosonic acid	M177T369	177.038	368.5	12.763	C6H10O6	C20680	8.79526e+07	9.04291e+07	51.06	1.48242e+08	1.6837e+08	29.25	0.59	-0.75	0.0355044	1.45	0.250608	1.33106	neg
SCHEMBL14124935	M177T413	177.038	412.9	13.328	C6H10O6	C03926	6.27479e+06	6.04717e+06	53.05	1.01588e+07	1.21435e+07	42.71	0.62	-0.7	0.114795	0.94	0.38581	1.05091	neg
5-Deoxy glucuronic acid	M177T449	177.038	449.3	12.198	C6H10O6	C16737	2.14802e+06	1.22203e+06	82.87	2.26624e+06	891915	82.67	0.95	-0.08	0.982579	0.01	0.992428	0.0992252	neg
Pyrophosphate	M177T45	176.935	45.4	4.821	H4O7P2	C00013	6.80917e+07	5.81845e+07	63.94	8.67526e+07	7.44817e+07	45.37	0.78	-0.35	0.314951	0.5	0.572846	0.892822	neg
2-Deoxy-L-ribono-1,4-lactone	M177T86	177.055	85.8	4.605	C5H8O4	C02674	2.69355e+06	2.44122e+06	44.38	1.36673e+06	898245	81.9	1.97	0.98	0.0339497	1.47	0.24842	1.4455	neg
Aspirin	M179T236	179.034	236.2	3.8	C9H8O4	C01405	2.54652e+06	3.30307e+06	58.42	2.99493e+06	2.8652e+06	75.75	0.85	-0.23	0.92048	0.04	0.963632	0.233381	neg
D-Psicose	M179T262	179.057	262.3	4.977	C6H12O6		9.22567e+06	6.73119e+06	75.56	4.93934e+07	2.77602e+07	94.34	0.19	-2.42	0.0385297	1.41	0.25986	1.39595	neg
D-Mannose	M179T328	179.057	327.9	4.977	C6H12O6	C00159	1.90667e+07	1.97429e+07	51.81	1.93336e+07	2.16331e+07	55.48	0.99	-0.02	0.914219	0.04	0.96046	0.12198	neg
4-chloro-L-lysine	M179T419	179.057	419	3.86	C6H13ClN2O2	C22137	4.39344e+06	2.1939e+06	89.5	1.01041e+07	5.39333e+06	124.32	0.43	-1.2	0.262142	0.58	0.533853	0.992468	neg
Myo-Inositol	M179T426	179.057	426.4	3.86	C6H12O6	C00137	4.83756e+06	5.1386e+06	34.33	3.45652e+06	1.6685e+06	85.24	1.4	0.48	0.168588	0.77	0.441522	1.1174	neg
D-Fructofuranose	M179T437	179.057	437.1	3.86	C6H12O6	C02336	4.76022e+06	5.05649e+06	52.77	7.35436e+06	7.16553e+06	60.3	0.65	-0.63	0.422058	0.37	0.657287	0.625082	neg
Galactose	M179T49	179.055	48.8	7.868	C6H12O6	C00124	2.82337e+08	1.92244e+08	81.74	1.61207e+08	1.37961e+08	57.18	1.75	0.81	0.103394	0.99	0.372445	1.17457	neg
Syringic acid	M179T72	179.034	71.9	3.237	C9H10O5	C10833	2.77525e+06	2.74973e+06	33.05	2.43236e+06	2.14867e+06	57.63	1.14	0.19	0.408524	0.39	0.648257	0.472072	neg
Sorbitol	M181T53	181.071	52.7	4.18609	C6H14O6	C00794	2.50085e+07	2.25272e+07	53.21	1.63696e+07	1.82024e+07	72.77	1.53	0.61	0.234317	0.63	0.50965	0.780125	neg
AKOS006369514	M181T82	181.013	81.6	4.122	C8H10N2O3	C21326	493369	511815	48.27	1.33609e+06	673442	110.25	0.37	-1.44	0.124263	0.91	0.393053	1.11286	neg
Camalexin	M182T202	182.008	202.3	8.28873	C11H8N2S	C21721	1.13896e+07	9.28376e+06	64.15	1.64937e+07	1.35575e+07	69.04	0.69	-0.53	0.301636	0.52	0.564905	0.752104	neg
2,4-Dinitrophenol	M183T207	183.004	207	2.432	C6H4N2O5	C02496	1.64413e+07	1.6308e+07	44.15	1.43515e+07	1.22129e+07	41.23	1.15	0.2	0.654465	0.18	0.818752	0.299871	neg
Indoleacrylic acid	M186T179	186.055	179.3	4.026	C11H9NO2	C21283	1.4403e+07	1.42312e+07	48.71	1.37708e+07	1.28844e+07	54.27	1.05	0.06	0.707883	0.15	0.852139	0.200694	neg
Plumbagin	M187T36	187.042	35.7	7.67006	C11H8O3	C10387	1.09421e+06	1.25495e+06	38.12	1.81484e+06	2.10887e+06	45.05	0.6	-0.73	0.144954	0.84	0.414998	1.0641	neg
1-Hydroxy-2-naphthoic acid	M187T395	187.041	395.2	6.066	C11H8O3	C03203	4.08931e+07	4.23703e+07	63.77	4.16944e+07	2.38321e+07	90.24	0.98	-0.03	0.835178	0.08	0.925216	0.0692107	neg
5-Methoxyindoleacetate	M187T421	187.041	421.4	6.07257	C11H11NO3	C05660	1.0628e+07	1.01946e+07	96.37	1.04606e+07	11365672	71.95	1.02	0.02	0.875488	0.06	0.943678	0.24189	neg
beta-Methyl-DL-ornithine	M191T315	191.107	314.8	17.132	C6H14N2O2	C20277	1.86178e+06	1.62453e+06	60.82	1.1401e+06	1.06853e+06	13.37	1.63	0.71	0.150909	0.82	0.421431	1.13805	neg
D-threo-Isocitric acid	M191T44	191.019	43.8	5.368	C6H8O7	C00451	3.68885e+08	3.68158e+08	47.5	4.37733e+08	4.12374e+08	51.86	0.84	-0.25	0.56519	0.25	0.758706	0.315669	neg
Scopoletin	M191T82	191.056	81.8	2.663	C10H8O4	C01752	4.55158e+07	3.34242e+07	76.01	4.95277e+07	2.64165e+07	90	0.92	-0.12	0.647722	0.19	0.816648	0.584918	neg
L-α-Hydroxyglutaric Acid	M193T312	193.037	311.6	7.38	C5H8O5	C03196	4.25928e+07	3.06661e+07	76.77	8.11223e+07	4.45207e+07	101.94	0.53	-0.93	0.376114	0.42	0.62133	0.656044	neg
Cinnamic acid	M193T336	193.037	336.3	6.344	C9H8O2	C00423	1.97995e+07	6.17892e+06	187.04	4.23131e+07	4.57841e+07	55.56	0.47	-1.1	0.0180008	1.74	0.203522	1.72953	neg
Pectic acid	M193T372	193.037	372	6.34812	C6H10O7		6.28172e+07	4.56963e+07	64.82	9.33181e+07	9.25166e+07	76.23	0.67	-0.57	0.552955	0.26	0.749087	0.365737	neg
6-Carboxy-5,6,7,8-tetrahydropterin	M193T406	193.037	405.8	0.057	C7H9N5O3	C20239	5.97528e+06	3.34914e+06	69.77	1.52296e+07	1.16773e+07	106.04	0.39	-1.35	0.116513	0.93	0.38581	1.12982	neg
D-Xylono-1,5-lactone	M193T436	193.037	435.5	6.34398	C5H8O5	C02266	6.73852e+06	5.57407e+06	60.48	1.30928e+07	1.45195e+07	71.75	0.51	-0.96	0.182726	0.74	0.453885	0.896581	neg
3-Hydroxy-5-methyl-L-tyrosine	M193T82	193.05	81.9	2.219	C10H13NO4	C20801	5.91801e+06	2.77461e+06	89.16	1.40014e+07	8.22991e+06	77.04	0.42	-1.24	0.0847601	1.07	0.352231	1.33409	neg
4-Hydroxymethylpyrazole	M195T32	194.927	31.9	5.058	C4H6N2O		1.15594e+06	489929	76.02	2.84722e+06	2.64381e+06	19.62	0.41	-1.3	0.00860913	2.07	0.159829	1.97705	neg
Phosphate	M195T45	194.946	45.4	3.166	H3O4P	C00009	2.52281e+08	2.11339e+08	66.59	3.19488e+08	2.92482e+08	44.59	0.79	-0.34	0.328315	0.48	0.583183	0.867332	neg
Hamamelose	M195T47	195.049	46.8	7.812	C6H12O7	C03215	1.87697e+08	1.82742e+08	13.52	1.73981e+08	1.82261e+08	11.71	1.08	0.11	0.283859	0.55	0.550948	0.698322	neg
Homocysteine	M196T410	196.028	410.5	3.14231	C4H9NO2S	C00155	8.6017e+06	1.09095e+07	60.13	1.43026e+07	1.4788e+07	40.01	0.6	-0.73	0.0956052	1.02	0.364296	1.26432	neg
2-Pinen-10-ol	M197T208	197.118	208.2	4.12	C10H16O	C11938	3.05725e+06	2.8998e+06	29.54	2.03902e+06	1.85452e+06	21.97	1.5	0.58	0.0156769	1.8	0.194873	1.70245	neg
(+)-alpha-Carene	M197T227	197.118	227.4	4.12028	C10H16	C09839	6.8696e+06	7.26775e+06	42.91	2.85735e+06	2.4594e+06	32.7	2.4	1.27	0.00250644	2.6	0.105683	1.97205	neg
Yucron	M198T118_2	198.105	118.4	8.756	C6H14ClNO2S	C04078	313512	313336	18.3	418494	416561	39.13	0.75	-0.42	0.181232	0.74	0.453409	1.04745	neg
1-(1-Naphthyl)-2-thiourea	M201T118	201.032	118.4	0.536	C11H10N2S	C19136	3.34339e+06	3.28478e+06	11.21	3.52778e+06	3.46088e+06	10.1	0.95	-0.08	0.349742	0.46	0.601928	0.860079	neg
Indoleacetaldehyde	M204T219	204.066	219.1	2.02865	C10H9NO	C00637	52621288	4.22594e+07	112.06	3.59835e+06	2.77296e+06	91.11	14.62	3.87	0.00152308	2.82	0.0925044	1.89688	neg
Methylisocitric acid	M205T72	205.035	72.1	0.851	C7H10O7	C04593	5.78316e+06	5.56856e+06	47.67	7.18699e+06	6.26974e+06	27.35	0.8	-0.31	0.238187	0.62	0.512736	0.892225	neg
N-Formyl-L-aspartate	M206T125	206.082	124.5	19.087	C5H7NO5	C01044	1.81511e+06	1.62553e+06	37.48	2.74658e+06	2.02239e+06	43.2	0.66	-0.6	0.0639376	1.19	0.316378	1.35046	neg
Acetylphenylalanine	M206T52	206.082	52.4	3.699	C11H13NO3	C05620	1.12413e+08	9.87505e+07	47.69	1.16911e+08	9.26464e+07	52.55	0.96	-0.06	0.804296	0.09	0.905608	0.410666	neg
N-Acetyl-L-phenylalanine	M206T72_2	206.082	71.8	3.699	C11H13NO3	C03519	8.81756e+07	7.7816e+07	32.69	9.11888e+07	7.38192e+07	56.13	0.97	-0.05	0.961456	0.02	0.984337	0.147669	neg
FA 6_1;O3	M207T110	207.048	110.1	16.057	C6H10O5	C02360	6.5298e+07	7.72819e+07	53.82	5.33931e+07	2.18856e+07	110.48	1.22	0.29	0.396044	0.4	0.638206	0.661549	neg
2,4-Dichlorophenol	M207T158	207.048	157.7	16.057	C6H4Cl2O	C02625	6.66546e+07	6.72228e+07	57.77	6.04186e+07	2.31904e+07	127.56	1.1	0.14	0.450055	0.35	0.677313	0.630492	neg
Shikomol	M207T235	207.069	234.6	13.138	C10H10O2	C10472	3.31995e+06	799001	138.42	8.89714e+06	1.15016e+07	65.68	0.37	-1.42	0.142531	0.85	0.411618	1.14667	neg
2-Dehydro-3-deoxy-D-fuconate	M207T371	207.047	370.5	19.921	C6H10O5	C06159	1.56284e+08	1.3059e+08	42.68	2.73817e+08	2.39276e+08	47.35	0.57	-0.81	0.0755464	1.12	0.336686	1.21092	neg
3,6-anhydro-alpha-L-galactopyranose	M207T393	207.048	392.8	17.023	C6H10O5	C20902	2.73519e+07	2.96407e+07	77.16	3.98799e+07	3.47964e+07	69.17	0.69	-0.54	0.406015	0.39	0.645977	0.768127	neg
2-Naphthalenesulfonic acid	M207T439	207.012	438.6	1.147	C10H8O3S	C16202	5.23944e+06	5.06675e+06	39.46	7.48338e+06	6.33339e+06	47.74	0.7	-0.51	0.165043	0.78	0.436613	1.09493	neg
O-ureido-L-serine	M208T72	208.061	71.9	14.866	C4H9N3O4	C20639	3.52868e+06	3.85968e+06	49.2	3.22291e+06	2.62069e+06	41.58	1.09	0.13	0.898358	0.05	0.952786	0.0761297	neg
L-galacto-2-Heptulose	M209T209	209.118	209.4	1.967	C7H14O7	C02076	2.87201e+06	2.52513e+06	53.31	993742	894226	38.51	2.89	1.53	0.00238404	2.62	0.104467	1.85137	neg
FA 12_3;O	M209T323	209.118	322.6	1.967	C12H18O3	C16317	3.65102e+06	3.81386e+06	22.95	2.87588e+06	2.34546e+06	65.73	1.27	0.34	0.159601	0.8	0.430385	0.985677	neg
Galactaric acid	M209T44	209.03	44.3	2.342	C6H10O8	C00879	1.16899e+07	9.44347e+06	48.76	1.18931e+07	7.93657e+06	116.16	0.98	-0.02	0.295639	0.53	0.560295	0.782238	neg
Sedoheptulose	M209T47	209.066	47.3	1.784	C7H14O7	C08355	1.1418e+08	1.00975e+08	23.54	1.30736e+08	1.1391e+08	38.42	0.87	-0.2	0.496949	0.3	0.710682	0.746169	neg
Eugenol	M209T49	209.079	49	12.5731	C10H12O2	C10453	1.67828e+07	1.65255e+07	41.19	8.23823e+06	5.32208e+06	83.29	2.04	1.03	0.0327753	1.48	0.244057	1.30848	neg
demethylsuberosin	M211T110	211.079	109.5	12.0904	C14H14O3	C18083	957205	293289	168.61	2.41839e+06	1.38268e+06	73.05	0.4	-1.34	0.025371	1.6	0.225009	1.61429	neg
(1R,2R,4S)-limonene-1,2-diol	M215T182	215.129	182.5	1.75	C10H18O2	C19082	1.34498e+06	1.34184e+06	32.92	1.08578e+06	885092	44.87	1.24	0.31	0.269107	0.57	0.537961	0.853388	neg
MCULE-9549317752	M215T186	215.14	186.4	19.66	C15H22O2	C20404	3.67623e+06	3.04887e+06	52.53	2.79694e+06	2.36102e+06	40.63	1.31	0.39	0.467683	0.33	0.689484	0.41437	neg
Sparteine	M215T49_1	215.02	48.9	13.852	C15H26N2	C10783	2.58811e+07	7.18507e+06	153.14	8.12433e+06	4.90329e+06	88.06	3.19	1.67	0.303363	0.52	0.565707	0.779815	neg
Polygodial	M215T49_2	215.032	48.7	12.926	C15H22O2	C09712	1.56576e+08	9.32271e+07	92.25	8.34632e+07	6.28829e+07	52.95	1.88	0.91	0.153759	0.81	0.425081	1.03644	neg
Pantothenic acid	M218T81	218.093	80.8	2.709	C9H17NO5	C00864	150722	145985	79.45	115604	62887.7	94.19	1.3	0.38	0.566098	0.25	0.758706	0.402438	neg
Dehydroascorbic acid	M219T55	219.014	54.7	2.471	C6H6O6	C05422	5.27134e+07	5.48095e+07	32.21	52401204	4.44472e+07	38.7	1.01	0.01	0.961889	0.02	0.984337	0.0121902	neg
1,2-Dihydroxy-3-keto-5-methylthiopentene	M223T402	223.028	402.2	0.0825909	C6H10O3S	C15606	5.30363e+06	5.32576e+06	12.02	4.3792e+06	5.91271e+06	68.85	1.21	0.28	0.226488	0.64	0.503161	0.810107	neg
L-Gulonolactone	M223T44	223.045	43.8	5.1092	C6H10O6	C01040	9.44046e+07	8.64927e+07	41.56	8.24418e+07	7.21661e+07	29.08	1.15	0.2	0.61025	0.21	0.791345	0.482403	neg
Hippuric acid	M224T73	224.078	72.9	3.693	C9H9NO3	C01586	8.23584e+06	7.0944e+06	47.34	9.39968e+06	7.05216e+06	42.65	0.88	-0.19	0.525613	0.28	0.731004	0.339131	neg
L-Fucose	M225T367	225.06	367.2	7.504	C6H12O5	C01019	6.87076e+07	3.00752e+07	75.65	8.88599e+07	9.04727e+07	76.06	0.77	-0.37	0.739725	0.13	0.869396	0.349252	neg
1,3,7-trimethyl-5-hydroxyisourate	M225T426	225.063	426.2	1.66362	C8H10N4O4	C21144	4.56737e+06	2.405e+06	117.82	1.01948e+07	1.144e+07	53.98	0.45	-1.16	0.0307101	1.51	0.238793	1.55596	neg
(3R,4R,5R)-1,3,4,5,6-Pentahydroxyhexan-2-one	M225T440	225.06	439.7	7.603	C6H12O6	C00764	3.7692e+06	1.85844e+06	96.78	7.0923e+06	7.73409e+06	43.38	0.53	-0.91	0.0415531	1.38	0.2691	1.34035	neg
D-Aldose	M225T449	225.062	449.1	0.05	C6H12O6	C00737	1.36797e+06	1.23589e+06	37.28	3.24116e+06	2.89018e+06	43.74	0.42	-1.24	0.00211359	2.67	0.102021	1.96929	neg
Cytidine	M225T52	225.049	52.5	11.9591	C9H13N3O5	C00475	2.9184e+07	2.74478e+07	29.26	2.83042e+07	2.7868e+07	19.85	1.03	0.04	0.944584	0.02	0.9754	0.0685577	neg
Porphobilinogen	M225T72	225.088	71.9	2.11464	C10H14N2O4	C00931	1.203e+06	1.05765e+06	36.56	1.36812e+06	1.35049e+06	20.8	0.88	-0.19	0.316293	0.5	0.573655	0.808894	neg
2E-Dodecenedioic acid	M227T201	227.128	201.5	2.094	C12H20O4	C16308	7.38309e+06	4.33513e+06	69.19	5.93046e+06	5.70694e+06	62.27	1.24	0.32	0.579997	0.24	0.769935	0.45523	neg
Uric acid	M229T47	229.022	47.3	3.67659	C5H4N4O3	C00366	7.2469e+07	6.23319e+07	59.22	1.3914e+08	1.22791e+08	48.23	0.52	-0.94	0.0327382	1.48	0.244057	1.65503	neg
(E)-4-(3-hydroxy-1H-inden-2-yl)-2-oxobut-3-enoic acid	M229T49	229.048	49.1	12.354	C13H10O4	C07725	1.10987e+08	8.78276e+07	63.67	9.12552e+07	7.70399e+07	64.56	1.22	0.28	0.602246	0.22	0.785617	0.305419	neg
3-phosphoglycerate	M231T45	230.991	44.9	0.19	C3H7O7P	C00597	1.28021e+08	1.21958e+08	40.26	1.38464e+08	1.59483e+08	31.97	0.92	-0.11	0.647009	0.19	0.816241	0.170992	neg
5'-Deoxyadenosine	M232T45	232.083	44.8	6.00381	C10H13N5O3	C05198	7.57813e+06	6.72726e+06	32.69	1.46257e+07	1.57592e+07	43.89	0.52	-0.95	0.0275219	1.56	0.229344	1.44217	neg
Germacrene A acid	M233T363	233.154	362.7	2.551	C15H22O2	C19678	4.00948e+06	3.72208e+06	29.82	4.9349e+06	4.84356e+06	18.53	0.81	-0.3	0.0885039	1.05	0.35715	1.21392	neg
L-Formylkynurenine	M235T84	235.072	84.2	0.539323	C11H12N2O4	C02700	664007	792860	65.91	1.45111e+06	1.30141e+06	28.16	0.46	-1.13	0.0154709	1.81	0.194155	1.8529	neg
Nicotinamide riboside	M237T46	237.061	46.4	13.779	C11H15N2O5+	C03150	7.39298e+07	7.19607e+07	23.49	7.73572e+07	7.14384e+07	20.71	0.96	-0.07	0.661968	0.18	0.82385	0.589477	neg
Pyrrolnitrin	M237T50	237.04	49.7	13.708	C10H6Cl2N2O2	C12491	6.13547e+06	2.40396e+06	162.36	6.40145e+06	577893	135.26	0.96	-0.06	0.747014	0.13	0.873884	0.0229206	neg
Purine	M239T124	239.08	123.7	1.20303	C5H4N4	C15587	4.14449e+07	3.29386e+07	67.61	6.03719e+07	5.42742e+07	65.43	0.69	-0.54	0.308589	0.51	0.568932	0.704084	neg
6-Hydroxyflavanone	M239T267	239.067	266.7	1.011	C15H12O3	C14221	1.96778e+06	2.09026e+06	22.01	2.73659e+07	1.12219e+07	125.51	0.07	-3.8	0.0132692	1.88	0.182197	1.8361	neg
6-Hydroxymellein	M239T301	239.059	301.2	11.6725	C10H10O4	C02379	2.27192e+07	2.16826e+07	13.62	2.96244e+07	2.81621e+07	20.31	0.77	-0.38	0.0168787	1.77	0.200975	1.59443	neg
5-Hydroxyconiferaldehyde	M239T438	239.059	438	12.928	C10H10O4	C12204	6.61639e+06	6.56724e+06	15.27	8.25426e+06	8.12417e+06	14.88	0.8	-0.32	0.0152503	1.82	0.193324	1.58237	neg
thiram	M239T51_2	239.074	50.8	12.7	C6H12N2S4	C11160	1.44294e+09	1.11434e+09	64.95	1.46095e+09	1.31848e+09	50.14	0.99	-0.02	0.731979	0.14	0.865393	0.343863	neg
Pinostilbene	M241T72	241.012	72.3	0.095	C15H14O3	C20154	1.53258e+07	1.32929e+07	56.03	1.21615e+07	1.05341e+07	54.2	1.26	0.33	0.48973	0.31	0.705153	0.415593	neg
p-Coumaric acid sulfate	M243T182	243.171	182.2	2.085	C9H8O6S		958096	852540	41.87	1.08961e+06	917666	59.85	0.88	-0.19	0.752759	0.12	0.876822	0.423082	neg
Clavaminate	M243T53	243.061	53.4	3.528	C8H10N2O4	C06660	2.40279e+07	2.48986e+07	35.65	2.39249e+07	2.22043e+07	59.95	1	0.01	0.735408	0.13	0.866677	0.125056	neg
2,4,5-trichlorocyclohexa-2,5-dien-1-ol	M243T62	242.94	62.4	5.34873	C6H5Cl3O	C06598	1.39166e+07	1.27974e+07	48.61	1.3631e+07	1.27963e+07	39.85	1.02	0.03	0.951536	0.02	0.978674	0.0616989	neg
L-Tryptophan betaine	M245T179	245.13	179.3	0.635	C14H18N2O2	C09213	6.92859e+06	6.90555e+06	46.24	7.16545e+06	6.57025e+06	57.88	0.97	-0.05	0.839562	0.08	0.926159	0.0598154	neg
N-Acetyltryptophan	M245T53	245.092	53.4	3.105	C13H14N2O3	C03137	7.68988e+07	7.73839e+07	31.41	3.64295e+07	4.26882e+07	60.25	2.11	1.08	0.0134717	1.87	0.183031	1.54118	neg
2,2,3-trihydroxybiphenyl	M247T43_2	247.057	43.2	17.383	C12H10O3	C03569	3.20513e+07	3.17175e+07	36.04	3.47144e+07	3.60155e+07	42.17	0.92	-0.12	0.969067	0.01	0.986335	0.0723825	neg
2-Pentanamido-3-phenylpropanoic acid	M248T83	248.033	83.1	0.588	C14H19NO3		3.3828e+06	1.37669e+06	90.93	9.67442e+06	6.89607e+06	92.63	0.35	-1.52	0.0435958	1.36	0.273407	1.5038	neg
3-(2-Furoyl)quinoline-2-carboxaldehyde	M250T378	250.144	377.6	1.436	C15H9NO3		9.10129e+06	8.27142e+06	30.55	1.1333e+07	1.28982e+07	35.5	0.8	-0.32	0.295338	0.53	0.560119	0.866792	neg
N-Phenylacetylaspartic acid	M250T72	250.072	71.8	0.83	C12H13NO5		9.81357e+06	8.93143e+06	39.97	1.20108e+07	8.81887e+06	60.47	0.82	-0.29	0.515561	0.29	0.722937	0.697147	neg
ACMC-20mjc4	M251T287	251.165	286.7	0.232	C15H26O4	C16506	3.41781e+06	3.22005e+06	31.98	2.44466e+06	2.27686e+06	56.86	1.4	0.48	0.113585	0.94	0.385729	1.04237	neg
L-trihomomethionine	M252T408	252.091	407.9	0.447378	C8H17NO2S	C17221	8.95625e+06	8.16409e+06	70.24	8.65821e+06	4.09098e+06	106.05	1.03	0.05	0.65843	0.18	0.821982	0.323874	neg
Palmitoleic acid	M253T417	253.217	417.3	1.546	C16H30O2	C08362	6.61105e+06	6.21837e+06	20.18	4.64684e+06	5.86061e+06	67.15	1.42	0.51	0.169547	0.77	0.442626	0.963832	neg
L-Thyronine	M255T247	255.071	246.6	19.2982	C15H15NO4		4.55168e+07	3.48843e+07	86.7	2.74132e+07	1.3896e+07	71.16	1.66	0.73	0.356404	0.45	0.607608	0.676941	neg
Sequoyitol	M255T262	255.072	262.5	1.38385	C7H14O6	C03365	3.71782e+07	3.72156e+07	40.52	3.94866e+07	4.11511e+07	14.89	0.94	-0.09	0.502768	0.3	0.71423	0.65477	neg
cis-3,4-Phenanthrenedihydrodiol-4-carboxylate	M255T304	255.069	304.3	10.277	C15H12O4	C18256	1.16908e+07	8.30318e+06	121.71	7.82232e+06	9.08958e+06	64.02	1.49	0.58	0.863654	0.06	0.936484	0.0122488	neg
3-O-Methylbatatasin III	M257T72	257.078	72.2	14.112	C16H18O3	C10271	1.92265e+06	588060	126.66	4.71779e+06	4.7724e+06	71.07	0.41	-1.3	0.105563	0.98	0.375865	1.20993	neg
D-Tagatose 1-phosphate	M259T44	259.022	44.3	2.09	C6H13O9P	C02888	2.68269e+07	2.51154e+07	21.61	3.36344e+07	3.00449e+07	28.47	0.8	-0.33	0.130547	0.88	0.39766	1.12168	neg
Nepodin	M261T43	261.073	42.8	16.255	C13H12O3	C09954	5.61242e+06	3.85841e+06	63.67	4.95854e+06	5.12347e+06	50.98	1.13	0.18	0.830105	0.08	0.921877	0.0388704	neg
N-Acetylserotonin	M263T219	263.104	219.2	0.281334	C12H14N2O2	C00978	2.65803e+08	2.09244e+08	114.51	1.5158e+07	8.00015e+06	109.1	17.54	4.13	0.00129899	2.89	0.0905681	1.90721	neg
cis-1,2-Dihydroxy-1,2-dihydrodibenzothiophene	M263T68	263.041	68	8.548	C12H10O2S	C06721	1.14266e+07	1.077e+07	30.04	1.20334e+07	1.44587e+07	46.1	0.95	-0.07	0.943543	0.03	0.974767	0.0621687	neg
Juvenile hormone III	M265T300	265.148	299.7	12.353	C16H26O3	C09694	1.16506e+07	1.07483e+07	48.04	9.30205e+06	9.09422e+06	34.76	1.25	0.32	0.406875	0.39	0.646605	0.782074	neg
Inosine	M267T46	267.072	46.3	6.7015	C10H12N4O5	C00294	3.93955e+07	3.72985e+07	16.5	4.20066e+07	3.82846e+07	31.22	0.94	-0.09	0.735396	0.13	0.866677	0.418083	neg
16-oxo-palmitate	M269T344	269.213	343.6	2.204	C16H30O3	C19614	7.15e+06	6.75625e+06	13.39	6.71914e+06	6.13561e+06	33.07	1.06	0.09	0.443385	0.35	0.672039	0.569096	neg
Heptadecanoic acid	M269T351	269.248	351.5	0.706	C17H34O2		2.87571e+06	2.46654e+06	36.99	2.17406e+06	1.98411e+06	42.3	1.32	0.4	0.158874	0.8	0.430083	1.03069	neg
Temurin	M269T68	269.088	68.2	3.49246	C9H12N4O3		6.89944e+06	4.72994e+06	110.38	4.34599e+06	4.25537e+06	71.6	1.59	0.67	0.723121	0.14	0.861385	0.307629	neg
2-Hydroxyhexadecanoic acid	M271T340	271.228	340.4	1.269	C16H32O3		1.31573e+07	1.11516e+07	48.71	1.35595e+07	1.31374e+07	31.7	0.97	-0.04	0.715599	0.15	0.856127	0.108785	neg
6-Phosphogluconic acid	M275T53	275.017	52.9	8.885	C6H13O10P	C00345	2.99433e+07	2.86678e+07	56.24	8.2544e+06	3.2177e+06	158.32	3.63	1.86	0.0178727	1.75	0.203522	1.67939	neg
5-hydroxyindole thiazolidine carboxylate	M277T82	277.061	81.9	14.5563	C13H14N2O3S		2.49621e+07	2.66426e+07	47.88	1.99404e+07	1.68101e+07	72.61	1.25	0.32	0.35828	0.45	0.608384	0.559826	neg
2-oxostearic acid	M279T423	279.233	423.2	2.006	C18H34O3	C00869	2.03017e+08	1.74121e+08	25.2	1.30699e+08	1.4555e+08	80.83	1.55	0.64	0.137269	0.86	0.405922	1.01635	neg
metominostrobin	M283T271	283.067	270.5	10.389	C16H16N2O3	C18559	5.64415e+06	5.38385e+06	56.03	8.25762e+06	7.3954e+06	22.23	0.68	-0.55	0.0648394	1.19	0.318148	1.3156	neg
Stearic acid	M283T408	283.264	407.7	0.844	C18H36O2	C01530	9.88949e+07	9.50622e+07	20.01	6.85599e+07	9.04556e+07	64.86	1.44	0.53	0.167029	0.78	0.439458	0.938791	neg
Rhein	M283T448	283.264	447.9	0.491	C15H8O6	C10401	4.47493e+06	2.30959e+06	131.32	2.43681e+06	2.67517e+06	51.95	1.84	0.88	0.603845	0.22	0.786941	0.465202	neg
Sakuranetin	M285T256	285.077	256.1	0.551	C16H14O5	C09833	989420	511878	116.09	897395	283625	204.95	1.1	0.14	0.214407	0.67	0.490085	0.954381	neg
2-Hydroxychalcone	M285T301	285.066	301.2	14.071	C15H12O2	C09321	3.45953e+06	3.64123e+06	15.43	4926719	4.35633e+06	22.52	0.7	-0.51	0.00592529	2.23	0.141343	1.78304	neg
Prephenate	M287T110	287.044	109.8	10.6096	C10H10O6	C00254	4.43416e+06	4.31324e+06	40.99	6.83206e+06	6.62906e+06	37.54	0.65	-0.62	0.0506549	1.3	0.288158	1.29894	neg
Estriol	M287T192	287.161	192.3	13.09	C18H24O3	C05141	1.30854e+06	1.42768e+06	51.03	1.53664e+06	1.54206e+06	49.65	0.85	-0.23	0.505454	0.3	0.715319	0.525262	neg
Aromadendrin	M287T195	287.057	194.7	1.71123	C15H12O6	C00974	1.62292e+06	1.25366e+06	52.94	2.03622e+06	1.57734e+06	82.78	0.8	-0.33	0.888378	0.05	0.949785	0.139874	neg
Thymidine	M287T68	287.085	67.6	0.101	C10H14N2O5	C00214	1.8752e+06	1.91191e+06	72.61	3.42108e+06	2.42358e+06	105.88	0.55	-0.87	0.689208	0.16	0.840346	0.415511	neg
(R)-5-Diphosphomevalonic acid	M289T43_1	288.987	43.3	4.772	C6H14O10P2	C01143	1.22707e+07	4.93432e+06	92.42	4.683e+06	4.40399e+06	32.25	2.62	1.39	0.198132	0.7	0.473268	1.01486	neg
Leucopelargonidin	M289T46_2	289.034	45.8	2.057	C15H14O6	C03648	6.46755e+08	5.39276e+08	63.14	6.32697e+08	6.40653e+08	54.8	1.02	0.03	0.897375	0.05	0.952786	0.00718041	neg
Argininosuccinic acid disodium	M289T50	289.115	49.8	0.527	C10H18N4O6	C03406	4.65934e+07	3.39706e+07	64.35	1.28567e+08	1.14515e+08	49.52	0.36	-1.46	0.00444058	2.35	0.125075	1.99169	neg
Uridine	M289T72_1	289.067	71.6	0.819	C9H12N2O6	C00299	5.39315e+07	5.38082e+07	14.51	6.39283e+07	6.06573e+07	28.91	0.84	-0.25	0.273534	0.56	0.542287	0.935457	neg
Biotin	M289T72_2	289.082	71.7	14.052	C10H16N2O3S	C00120	3.23541e+07	2.79675e+07	43.92	2.42772e+07	2.11395e+07	42.06	1.33	0.41	0.207614	0.68	0.483406	0.984366	neg
ACMC-20m5rp	M291T309	291.197	309.5	0.836	C18H30O4	C20704	4.41459e+07	4.20567e+07	23.13	4.46775e+07	4.77551e+07	21.45	0.99	-0.02	0.914428	0.04	0.96046	0.00259124	neg
Gingerol	M293T260	293.176	259.8	0.944	C17H26O4	C10462	1.1839e+07	1.20016e+07	12.78	1.17451e+07	1.19923e+07	17.61	1.01	0.01	0.866844	0.06	0.938159	0.0916764	neg
(2'E,4'Z,8E)-Colneleic acid	M293T318	293.212	318.4	0.022	C18H30O3	C19827	7.90487e+07	8.15258e+07	37.77	5.83425e+07	6.09791e+07	19.51	1.35	0.44	0.227098	0.64	0.503303	0.882079	neg
9(S)-HOTrE	M293T333	293.207	332.8	0.66	C18H30O3		4.75432e+06	5.05225e+06	55.78	3.84564e+06	2.82877e+06	79.22	1.24	0.31	0.398617	0.4	0.640264	0.623297	neg
17a-Ethynylestradiol	M295T326_1	295.175	325.6	16.113	C20H24O2	C07534	703814	346335	102.39	643291	278606	119.87	1.09	0.13	0.752082	0.12	0.876381	0.0657626	neg
18-Oxooleate	M295T340_2	295.228	339.6	0.489	C18H32O3	C19617	2.57991e+08	2.47897e+08	27.12	1.82695e+08	1.77783e+08	14.58	1.41	0.5	0.017144	1.77	0.202978	1.71039	neg
Avenoleic acid	M295T352	295.221	351.5	0.489	C18H32O3		1.36201e+07	1.38715e+07	26.28	8.92709e+06	8.43502e+06	51.52	1.53	0.61	0.09917	1	0.368036	1.1144	neg
dapdiamide C	M295T370	295.228	369.9	0.152	C13H22N4O5	C20964	5.72455e+07	6.1057e+07	20.19	4.15367e+07	3.27659e+07	43.81	1.38	0.46	0.0521972	1.28	0.29132	1.29345	neg
Pisatin	M296T47	296.05	47.3	14.832	C17H14O6	C10516	5.29165e+06	4.80173e+06	27.32	8.91454e+06	8.81918e+06	61.35	0.59	-0.75	0.724785	0.14	0.862021	0.325011	neg
Gibberellin A9	M297T340_1	297.153	340.3	11.075	C19H24O4	C11863	3.2425e+07	2.77798e+07	33.17	2.79285e+07	3.15269e+07	35.2	1.16	0.22	0.424989	0.37	0.659447	0.495097	neg
7-Methylguanosine	M297T340_2	297.239	339.6	11.119	C11H16N5O5+	C20674	6.63996e+06	6.82955e+06	15.5	5.14295e+06	4.74191e+06	24.09	1.29	0.37	0.0207194	1.68	0.216203	1.45421	neg
Picein	M297T386	297.153	386.3	11.073	C14H18O7	C10720	1.80535e+09	1.70894e+09	16.19	1.66164e+09	1.07404e+09	54.5	1.09	0.12	0.380939	0.42	0.625757	0.737213	neg
FA 18_0;O2	M297T423	297.153	423	11.075	C18H36O4	C15988	2.03962e+08	1.41699e+08	64.96	3.28688e+08	2.64807e+08	70.12	0.62	-0.69	0.287935	0.54	0.554386	0.685389	neg
Diosmetin	M299T293	299.092	292.7	2.314	C16H12O6	C10038	2.12352e+06	1.59703e+06	81.3	1.58672e+06	167681	225.39	1.34	0.42	0.130462	0.88	0.39766	1.18278	neg
ST 19_3;O3	M301T82	301.105	81.6	9.104	C19H26O3	C05302	363756	330606	78.02	330100	266259	62.86	1.1	0.14	0.996633	0	0.998065	0.148171	neg
3-Hydroxyanthranilic acid	M305T285	305.082	285.4	13.0916	C7H7NO3	C00632	221371	238145	27.13	281547	286434	28.02	0.79	-0.35	0.179745	0.75	0.453071	1.04944	neg
Anordiol	M307T254	307.192	254.1	2.046	C22H30O2		2.62172e+07	2.4098e+07	24.77	2.13619e+07	2.27706e+07	24.61	1.23	0.3	0.150324	0.82	0.420919	1.11657	neg
(9R,10E,12Z,15Z)-9-hydroperoxyoctadeca-10,12,15-trienoic acid	M309T281	309.207	281.4	0.07	C18H30O4	C19936	1.04173e+08	1.00248e+08	40.93	1.05562e+08	1.06514e+08	65.2	0.99	-0.02	0.702099	0.15	0.848818	0.216721	neg
Pentaporphyrin I	M309T42_2	309.082	42.5	17.332	C20H14N4	C05113	1.46405e+06	452314	111.22	1.21675e+06	1.00127e+06	70.5	1.2	0.27	0.568422	0.25	0.760684	0.42276	neg
9-Hpode	M311T259	311.223	258.6	0.737	C18H32O4		5.59564e+06	5.15063e+06	66.1	5.23182e+06	5.0184e+06	50.26	1.07	0.1	0.75015	0.12	0.875111	0.214533	neg
Norajmaline	M311T295_1	311.223	294.9	0.227	C19H24N2O2	C11810	1.42376e+08	2.08207e+08	75.24	1.48594e+08	1.66466e+08	47	0.96	-0.06	0.644761	0.19	0.814879	0.181229	neg
FA 18_2;O2	M311T344	311.223	344.1	0.094	C18H32O4	C07354	4.89926e+06	4.14397e+06	31.54	7.84823e+06	5.61169e+06	90.38	0.62	-0.68	0.535373	0.27	0.736402	0.446042	neg
ST 21_4;O2	M311T378	311.2	377.8	4.635	C21H28O2	C14677	2.53576e+07	2.60199e+07	13.56	9.34032e+07	3.49914e+07	105.2	0.27	-1.88	0.0453259	1.34	0.278006	1.43806	neg
methyl gibberellin A9	M311T386	311.169	386.3	12.025	C20H26O4	C20632	5.38275e+09	4.95014e+09	18.05	3.82824e+09	4.63626e+09	55.04	1.41	0.49	0.0918383	1.04	0.360321	1.05295	neg
Ubiquinone-1	M311T51	311.109	50.7	14.2117	C14H18O4		1.26831e+08	8.6631e+07	84.03	1.04957e+08	7.26157e+07	62.84	1.21	0.27	0.848008	0.07	0.930579	0.0327839	neg
taxa-4(20),11-dien-5-alpha-yl acetate	M312T275	312.226	274.9	11.3989	C22H34O2	C11896	9.11677e+06	1.00007e+07	58.86	5.18667e+06	2.86305e+06	80.27	1.76	0.81	0.119262	0.92	0.387986	1.06894	neg
Docosapentaenoate (DPA; 22_5n3)	M312T295	312.226	294.8	11.399	C22H34O2	C16513	3.96702e+07	4.04336e+07	30.11	3.67252e+07	3.18013e+07	49.04	1.08	0.11	0.556925	0.25	0.75242	0.482026	neg
Picrocrocin	M312T303	312.226	302.8	11.399	C16H26O7	C17055	7.49378e+06	6.70425e+06	62.02	6.19365e+06	2.47106e+06	100.15	1.21	0.27	0.405605	0.39	0.645786	0.572818	neg
ctadecanedioate (C18-DC)	M313T285	313.239	284.6	1.852	C18H34O4		2.09327e+07	2.04082e+07	56.48	8.27878e+06	5.94094e+06	88.8	2.53	1.34	0.0350945	1.45	0.249397	1.45813	neg
Sanguinarine	M313T343	313.079	343	13.617	[C20H14NO4]+	C06162	4.23217e+07	4.17712e+07	11	5.57179e+07	5.52881e+07	20.88	0.76	-0.4	0.0116268	1.93	0.174541	1.66977	neg
Pinobanksin acetate	M313T438	313.079	438.1	7.136	C17H14O6	C16418	2.28538e+06	2.32003e+06	15.71	2798803	2.87647e+06	19.17	0.82	-0.29	0.0789078	1.1	0.341466	1.24873	neg
Docosa-2,4,6,8-tetraenoic acid	M314T295	314.241	294.6	12.124	C22H36O2		1.30002e+07	1.23107e+07	43.49	9.95344e+06	9.98572e+06	23.6	1.31	0.39	0.281524	0.55	0.549134	0.912205	neg
Dihydrosanguinarine	M314T343	314.078	343	12.9317	C20H15NO4	C05191	8.96345e+06	8.65262e+06	9.96	1.13074e+07	1.1765e+07	20.79	0.79	-0.34	0.0272104	1.57	0.228881	1.50112	neg
Isopropylmaleic acid	M315T72_2	315.108	72	0.747616	C7H10O4	C02631	2.24966e+06	2.43736e+06	40.22	2.05225e+06	2.01647e+06	31.47	1.1	0.13	0.822188	0.09	0.916871	0.112103	neg
6,7,4-Trihydroxyflavanone	M317T110	317.063	110	11.587	C15H12O5	C16232	1.2767e+07	1.30686e+07	37.71	1.30696e+07	1.18165e+07	42.2	0.98	-0.03	0.950291	0.02	0.978398	0.0332062	neg
Uridine 5'-monophosphate	M323T195	323.033	195.5	12.4155	C9H13N2O9P	C00105	776086	556980	125.91	1.20589e+06	672781	98.98	0.64	-0.64	0.935693	0.03	0.971294	0.00611445	neg
2,3-Dinor-TXB2	M323T236	323.187	236.4	1.279	C18H30O6		2.30785e+07	2.24234e+07	22	1.40177e+07	1.21038e+07	45.16	1.65	0.72	0.00998875	2	0.166435	1.54716	neg
Gamma-Linolenic acid	M323T399	323.223	398.5	0.221	C18H30O2	C06426	1.2839e+07	1.0327e+07	38.05	8.02795e+06	7.0486e+06	66.48	1.6	0.68	0.068642	1.16	0.32502	1.11795	neg
Phaseollidin	M323T72	323.135	71.7	17.406	C20H20O4	C05230	5.69921e+06	4.84993e+06	98.67	7.47672e+06	6.71029e+06	134.26	0.76	-0.39	0.908351	0.04	0.958344	0.0400813	neg
LICARIN A	M325T240	325.202	240.2	0.503	C20H22O4	C10650	8.96776e+07	8.54306e+07	32.74	6.05725e+07	6.36286e+07	25.96	1.48	0.57	0.0231702	1.64	0.218965	1.5465	neg
FA 18_3;O3	M325T309	325.201	309.3	1.957	C18H30O5	C14794	2.3582e+06	2.54084e+06	31.97	2.68447e+06	2.48254e+06	37.47	0.88	-0.19	0.470637	0.33	0.692112	0.600092	neg
Heneicosylic acid	M325T352	325.185	352	1.296	C21H42O2		1.16627e+08	1.37754e+08	33.93	9.40738e+07	9.59354e+07	53.91	1.24	0.31	0.369302	0.43	0.617293	0.644867	neg
Linoleic acid	M325T423	325.238	423.2	2.524	C18H32O2	C01595	2.52113e+07	2.26435e+07	23.06	4.78715e+07	2.91729e+07	90.85	0.53	-0.93	0.331338	0.48	0.5865	0.676467	neg
13-Hydroxyabscisic acid	M325T51	325.125	50.8	12.827	C15H20O5	C15514	3.33679e+07	2.58748e+07	67.58	4.73749e+07	3.91458e+07	67.47	0.7	-0.51	0.26498	0.58	0.53499	1.041	neg
Lysionotin	M326T240	326.206	240.3	14.387	C18H16O7	C10111	1.55707e+07	1.62447e+07	10.43	1.10199e+07	1.05762e+07	23.73	1.41	0.5	0.00267642	2.57	0.106972	1.80779	neg
Corchorifatty acid F	M327T238	327.218	238.2	1.571	C18H32O5		1.11875e+08	1.07927e+08	29.77	9.30135e+07	8.84391e+07	40.18	1.2	0.27	0.264151	0.58	0.534521	0.805689	neg
Gibberellin A37	M328T228	328.221	227.5	12.017	C20H26O5	C14161	2.41875e+07	2.2568e+07	23.12	1.62943e+07	1.54721e+07	29.76	1.48	0.57	0.0100909	2	0.166435	1.70876	neg
10beta-hydroxytaxa-4(20),11-dien-5alpha-yl acetate	M328T238	328.221	238.2	12.321	C22H34O3	C11898	1.88111e+07	1.86567e+07	46.44	1.09225e+07	1.16588e+07	53.43	1.72	0.78	0.141747	0.85	0.411257	1.14238	neg
Cortexolone	M328T378	328.184	377.9	11.358	C21H30O4	C05488	7.375e+06	8.55483e+06	66.12	9.05667e+06	8.58006e+06	69.69	0.81	-0.3	0.648989	0.19	0.817435	0.416251	neg
Vanilloyl glucose	M329T80	329.085	80.5	7.29713	C14H18O9	C20470	2.59811e+06	2.52196e+06	44.65	5.92059e+06	3.55841e+06	68.66	0.44	-1.19	0.0509991	1.29	0.289273	1.34128	neg
Vestitone	M331T53	331.078	53.2	11.8491	C16H14O5	C00786	1.10516e+07	1.28048e+07	41.93	2.27307e+07	2.16509e+07	52.2	0.49	-1.04	0.0422032	1.37	0.269213	1.53347	neg
beta-Glucogallin	M331T72	331.066	72.2	3.828	C13H16O10	C01158	1.49943e+07	1.78636e+07	32.4	1.02234e+07	7.78387e+06	57.77	1.47	0.55	0.116695	0.93	0.38581	1.01222	neg
Quinolinic acid	M333T110	333.041	110	12.7985	C7H5NO4	C03722	2.22551e+07	2.38735e+07	31.47	1.49814e+07	1.5857e+07	53.3	1.49	0.57	0.144448	0.84	0.414294	1.05134	neg
Coronaridine	M337T259	337.107	259.2	2.496	C21H26N2O2	C09139	2.46839e+06	2.91447e+06	47.55	1.43129e+06	1.58029e+06	49.34	1.72	0.79	0.106656	0.97	0.377476	1.13363	neg
SCHEMBL2822263	M337T309	337.201	309.5	2.483	C18H28O3	C04672	5.06196e+06	4.71051e+06	22.79	6.04458e+06	6.29457e+06	22.81	0.84	-0.26	0.162716	0.79	0.434332	0.964416	neg
10-OPDA	M337T340	337.204	340.1	6.71	C18H28O3	C16325	3.51578e+06	3.17956e+06	39.01	2.95584e+06	3.07182e+06	35.36	1.19	0.25	0.348268	0.46	0.600544	0.823855	neg
AICAR	M337T45	337.057	45.4	3.34787	C9H15N4O8P	C04677	1.56423e+06	1.80028e+06	50.45	1.17027e+06	1.1604e+06	60.65	1.34	0.42	0.417546	0.38	0.656173	0.594989	neg
Glyceollin III	M337T50	337.113	50.3	14.7091	C20H18O5	C15511	3.36395e+07	2.34675e+07	105.04	1.63394e+07	9.20075e+06	132.37	2.06	1.04	0.232609	0.63	0.50787	0.829391	neg
S-Adenosylmethioninamine	M337T51	337.125	51.3	10.3778	C14H23N6O3S+	C01137	1.6343e+08	1.02378e+08	71.64	1.17065e+08	1.00123e+08	60.07	1.4	0.48	0.339466	0.47	0.592861	0.67285	neg
2-Biphenylol	M339T381	339.139	381.3	1.33992	C12H10O	C02499	6.4506e+06	7.27715e+06	48.07	6.89686e+06	6.84533e+06	18.8	0.94	-0.1	0.440383	0.36	0.669002	0.649994	neg
(S)-4',5,7-Trihydroxy-6-prenylflavanone	M339T412	339.231	412	6.9	C20H20O5	C09832	3.79945e+07	2.54712e+07	98.64	3.55271e+07	1.55329e+07	89.02	1.07	0.1	0.735058	0.13	0.866677	0.329924	neg
5-hydroxypseudobaptigenin	M343T260	343.249	260.2	0.83	C16H10O6	C19727	4.08086e+06	3.95552e+06	50.59	4.17468e+06	2.27082e+06	123.57	0.98	-0.03	0.408065	0.39	0.647764	0.506214	neg
Guanosine monophosphate	M345T44	345.026	43.8	6.45754	C10H14N5O8P	C00144	9.70665e+06	9.25906e+06	38.92	1.12683e+07	1.21897e+07	48.22	0.86	-0.22	0.83764	0.08	0.925392	0.0768489	neg
N-Succinyl-L,L-2,6-diaminopimelate	M351T46	351.102	46.5	7.73103	C11H18N2O7	C04421	6.23244e+06	424114	250.04	1.36521e+07	5.19304e+06	158.93	0.46	-1.13	0.0107971	1.97	0.171091	1.74997	neg
2-(3,7-Dimethyl-2,6-octadienyl)-3-methyl-1,4-naphthoquinone	M353T405	353.173	404.6	7.99602	C21H24O2		1.89422e+07	2.14853e+07	40.12	2.00136e+07	2.28552e+07	72.95	0.95	-0.08	0.488163	0.31	0.703973	0.434335	neg
Prostaglandin F1a	M355T359	355.227	359.4	1.846	C20H36O5	C06475	139012	49404.9	94.11	594005	699106	47.21	0.23	-2.1	0.00815686	2.09	0.156848	1.73903	neg
22-Hydroxydocosanoic acid	M355T381	355.322	381.4	0.143	C22H44O3	C19623	1.20379e+07	9.51961e+06	61.28	2.27051e+07	1.01355e+07	123.26	0.53	-0.92	0.904729	0.04	0.956909	0.164147	neg
Yakuchinone-A	M357T223	357.228	222.9	0.138	C20H24O3	C20211	1.23439e+06	1.07993e+06	57.32	1.64061e+06	1.53658e+06	64.21	0.75	-0.41	0.425904	0.37	0.659888	0.701767	neg
Acifluorfen	M360T255	359.988	254.8	2.521	C14H7ClF3NO5	C22041	1.28942e+07	1.31058e+07	55.26	612256	608516	31.66	21.06	4.4	2.00367e-06	5.7	0.00314326	2.38588	neg
Fumitremorgin C	M361T260	361.16	260.4	12.0263	C22H25N3O3	C20604	2.55143e+06	2.64565e+06	25.95	1.8883e+06	1.69526e+06	55.11	1.35	0.43	0.0867496	1.06	0.354859	1.11008	neg
Dihydrocortisol	M363T241	363.176	240.8	14.6	C21H32O5	C05471	1.23839e+07	1.21105e+07	17.09	8.41809e+06	7.18617e+06	31.82	1.47	0.56	0.00918029	2.04	0.163191	1.6504	neg
Kaempferol 3-sulfate	M365T227	365.19	227.4	16.845	C15H10O9S		6.50608e+06	6.18533e+06	45.43	2.94002e+06	1.76172e+06	78.31	2.21	1.15	0.0219566	1.66	0.217733	1.52663	neg
2-((2E)-3,7-Dimethyl-2,6-octadienyl)-5,6-dimethoxy-3-methyl-1,4-benzenediol	M365T246_1	365.193	246.5	11.6442	C19H28O4		1.66521e+07	1.25914e+07	49.78	1.14902e+07	1.14449e+07	40.24	1.45	0.54	0.164699	0.78	0.436606	1.04229	neg
Cyclo(tyrosyl-tyrosyl)	M371T49	371.119	49.3	14.966	C18H18N2O4	C20516	9.33013e+07	5.20549e+07	102.16	3.22938e+07	2.7909e+07	45.28	2.89	1.53	0.111629	0.95	0.382982	1.07588	neg
(S)-Reticuline	M374T72	374.155	71.6	16.045	C19H23NO4	C02105	3.37449e+06	2.44215e+06	72.64	6.3441e+06	7.24342e+06	46.77	0.53	-0.91	0.0433628	1.36	0.273407	1.41619	neg
2-methyl-6-geranylgeranyl-1,4-benzoquinol	M377T449	377.28	448.7	12.3849	C27H40O2	C20737	7.48302e+06	4.70176e+06	87.85	9.39418e+06	7.44648e+06	80.59	0.8	-0.33	0.754745	0.12	0.877895	0.211965	neg
Urate D-ribonucleotide	M379T429_2	379.233	429	14.092	C10H13N4O10P	C03312	3.59889e+08	3.56352e+08	19.81	3.3303e+08	4.48956e+08	66.87	1.08	0.11	0.28421	0.55	0.551289	0.723493	neg
Tryprostatin A	M380T404	380.192	404.5	14.3474	C22H27N3O3	C20607	5.05973e+06	4.97852e+06	40.89	6.94097e+06	6.4586e+06	37.14	0.73	-0.46	0.214027	0.67	0.489816	0.848781	neg
Prostaglandin C1	M381T347_1	381.231	347.1	7.474	C20H32O4	C04686	2.13134e+06	1.95348e+06	31.59	1.74398e+06	1.43896e+06	43.86	1.22	0.29	0.22863	0.64	0.503406	1.00201	neg
Quinic acid	M383T47_1	383.118	46.9	4.683	C7H12O6	C00296	8.40116e+08	7.24245e+08	80.93	7.45055e+08	7.54693e+08	60	1.13	0.17	0.888484	0.05	0.949785	0.0439064	neg
10-Chloromethyl-11-demethyl-12-oxo-calanolide A	M387T374	387.096	373.8	3.316	C21H21ClO5		1.01241e+07	9.72391e+06	9.09	1.27701e+07	1.25902e+07	12.29	0.79	-0.33	0.00170835	2.77	0.0951948	1.93217	neg
D-Fructuronic acid	M387T50_1	387.08	49.8	6.39252	C6H10O7	C00905	1.58441e+07	1.95753e+07	48.71	1.48075e+07	1.15355e+07	72.6	1.07	0.1	0.750348	0.12	0.875174	0.233552	neg
Sucrose	M387T50_2	387.115	49.8	0.491	C12H22O11	C00089	3.85002e+08	4.51571e+08	48.33	2.60374e+08	2.19835e+08	40.81	1.48	0.56	0.356625	0.45	0.607608	0.858882	neg
SCHEMBL12391563	M387T83	387.113	82.9	4.158	C19H18O6	C18678	6.9539e+06	670131	182.03	5.39897e+06	2.80801e+06	150.87	1.29	0.37	0.682595	0.17	0.83577	0.165207	neg
Triamcinolone	M393T325	393.172	324.8	0.206	C21H27FO6	C07158	4.97789e+06	4.90101e+06	25.38	4.82107e+06	4.91416e+06	27.3	1.03	0.05	0.830204	0.08	0.921877	0.213229	neg
Prostaglandin H2	M397T327	397.225	326.8	4.869	C20H32O5	C00427	2.16105e+06	1.9607e+06	47.28	1.5419e+06	1.41617e+06	50.28	1.4	0.49	0.164888	0.78	0.436606	1.1277	neg
Protopine	M398T72	398.13	71.9	14.0156	C20H19NO5	C05189	8.38968e+06	8.00021e+06	40.24	1.0546e+07	9.38055e+06	48.76	0.8	-0.33	0.314164	0.5	0.572062	0.94814	neg
glyceollidin I	M401T47	401.13	47.1	13.9965	C20H20O5	C15510	1.26395e+07	9.90193e+06	44.12	1.09774e+07	1.01866e+07	54.75	1.15	0.2	0.473307	0.32	0.693821	0.411674	neg
L-Tryptophan	M407T110	407.172	109.8	2.137	C11H12N2O2	C00078	1.63576e+07	1.60526e+07	64.48	2.54826e+07	2.11252e+07	76.45	0.64	-0.64	0.28996	0.54	0.556592	0.749561	neg
LysoPA(16_0_0_0)	M409T328_2	409.236	328	0.369	C19H39O7P	C04036	1.82307e+08	1.62317e+08	23.1	1.55156e+08	1.24613e+08	31.34	1.17	0.23	0.217324	0.66	0.492846	0.849012	neg
Talatizamine	M420T320	420.249	320.2	12.858	C24H39NO5	C08713	2.38673e+06	2.5371e+06	53.67	2.43587e+06	2.75636e+06	29.44	0.98	-0.03	0.690477	0.16	0.840983	0.220956	neg
Succinic acid, sulfo-, 1,4-dioctyl ester	M421T328	421.229	328	6.563	C20H38O7S		3.55087e+06	3.32174e+06	57.36	3.86248e+06	4.28294e+06	38.9	0.92	-0.12	0.56765	0.25	0.7603	0.431127	neg
alpha-Tocotrienol	M423T373	423.327	373.2	0.151	C29H44O2	C14153	4.04553e+07	3.58525e+07	25.2	3.82593e+07	3.79712e+07	30.49	1.06	0.08	0.638958	0.19	0.81032	0.214776	neg
Nuatigenin	M429T431	429.195	431.4	7.301	C27H42O4	C04715	5.25498e+06	4.50488e+06	61.12	2.64474e+06	2.94748e+06	74.12	1.99	0.99	0.130449	0.88	0.39766	1.00742	neg
7-O-Geranyl-2-O,3-dimethylflaviolin	M431T201	431.169	201.3	5.179	C22H26O5	C21003	761693	637792	49.4	560359	446286	37.22	1.36	0.44	0.270369	0.57	0.538875	0.825772	neg
gamma-Glutamyl-gamma-aminobutyraldehyde	M431T300	431.219	300.2	10.8372	C9H16N2O4	C15700	1.05444e+07	1.02557e+07	28.38	1.10144e+07	1.1409e+07	26.94	0.96	-0.06	0.788566	0.1	0.895125	0.132642	neg
Oleandolide	M431T306	431.264	306.2	2.616	C20H34O7	C11990	6.65225e+06	6.113e+06	53.38	4.50973e+06	4.12921e+06	51.31	1.48	0.56	0.150551	0.82	0.421181	1.04118	neg
1-O-Sinapoyl-beta-D-glucose	M431T84_1	431.118	84.1	4.627	C17H22O10	C01175	1.32047e+07	1.49452e+07	31.61	1.23852e+07	8.64207e+06	45.43	1.07	0.09	0.636145	0.2	0.808059	0.254804	neg
(-)-medicarpin-3-O-glucoside	M431T84_2	431.13	84	11.711	C22H24O9	C16223	4.57636e+06	5.24169e+06	55.99	1.94697e+06	1.71058e+06	82.69	2.35	1.23	0.0244113	1.61	0.222742	1.5227	neg
Gamma-glutamyl-L-putrescine	M433T307	433.281	307.1	8.09548	C9H19N3O3	C15699	1.57667e+06	892231	75.5	441554	357481	62.06	3.57	1.84	0.0122978	1.91	0.177846	1.6616	neg
Glutathionylspermidine	M433T314_2	433.224	313.7	0.773	C17H34N6O5S	C05730	5.48447e+07	4.81813e+07	25.25	6.67139e+07	6.49371e+07	35.82	0.82	-0.28	0.304566	0.52	0.566086	0.734267	neg
Phorbol 13-butanoate	M433T314_3	433.237	313.7	2.226	C24H34O7	C03019	1.72757e+08	1.56934e+08	22.18	1.59226e+08	1.93543e+08	40.15	1.08	0.12	0.477912	0.32	0.696446	0.479357	neg
20-Hydroxy-leukotriene E4	M437T206	437.201	206.5	2.24	C23H37NO6S	C03577	2.15926e+06	2.26495e+06	40.25	1.38994e+06	1.35356e+06	53.87	1.55	0.64	0.21504	0.67	0.490503	0.850986	neg
(4S,7S,12Br)-6-oxo-7-[[(2S)-3-phenyl-2-sulfanylpropanoyl]amino]-2,3,4,7,8,12b-hexahydro-1H-pyrido[2,1-a][2]benzazepine-4-carboxylic acid	M437T356	437.267	355.7	5.759	C24H26N2O4S		2.09225e+07	2.07428e+07	22.06	1.54169e+07	1.52938e+07	19.67	1.36	0.44	0.0162078	1.79	0.197044	1.46635	neg
OA-6129 A	M439T190	439.18	189.8	14.5	C20H31N3O7S	C20813	2.90367e+06	2.26173e+06	63.66	1.90759e+06	1.89451e+06	18.57	1.52	0.61	0.179784	0.75	0.453071	0.899899	neg
4-Hydroxy-5-(3',4',5'-trihydroxyphenyl)-valeric acid-O-methyl-O-glucuronide	M447T192	447.152	191.7	15.836	C18H24O13		2.44271e+06	2.06925e+06	37.74	2.14426e+06	2.28621e+06	54.89	1.14	0.19	0.429725	0.37	0.661886	0.505488	neg
secologanin	M449T181	449.131	181.1	2.98581	C17H24O10	C01852	1.45677e+06	748030	108.27	317488	389429	86.12	4.59	2.2	0.250879	0.6	0.524057	0.871908	neg
Usambarine	M449T255	449.273	255.3	4.995	C30H34N4	C09250	1.76137e+06	1.41341e+06	45.77	1.06274e+06	1.02289e+06	36.35	1.66	0.73	0.0369312	1.43	0.255745	1.46217	neg
beta-Funaltrexamine	M453T333_2	453.197	333.5	11.548	C25H30N2O6		1.27663e+06	1.19481e+06	47.85	1.77364e+06	1.84012e+06	14.13	0.72	-0.47	0.0521043	1.28	0.29132	1.37034	neg
4a-Formyl-5a-cholesta-8,24-dien-3b-ol	M457T366	457.209	365.5	1.199	C28H44O2		1.83112e+06	1.42311e+06	49.67	1.87834e+06	2.182e+06	38.66	0.97	-0.04	0.913417	0.04	0.960405	0.161352	neg
4,4-Diapolycopene-4,4-dioate	M459T210_1	459.256	209.8	4.63972	C30H36O4	C21770	4.39779e+06	3.9511e+06	48.43	2.92757e+06	2.48975e+06	24.36	1.5	0.59	0.135721	0.87	0.404199	1.07026	neg
Cholesterol sulfate	M465T379	465.303	379.1	4.056	C27H46O4S	C18043	1.10049e+07	9.30574e+06	42.64	1.14031e+07	9.83705e+06	35.02	0.97	-0.05	0.735281	0.13	0.866677	0.0882174	neg
Cysteineglutathione disulfide	M471T52	471.079	52.4	14.657	C13H22N4O8S2	C05526	6.89515e+07	9.6014e+07	65.75	2.30734e+07	2.13903e+07	51.34	2.99	1.58	0.189404	0.72	0.462007	1.20089	neg
Dyspropterin	M473T49	473.16	49.4	10.979	C9H11N5O3	C03684	1.00937e+08	8.84971e+07	41.6	1.39713e+08	1.14267e+08	75.56	0.72	-0.47	0.394872	0.4	0.637504	0.654829	neg
(2R,3R,4R,5R)-2-[(1S,2S,3R,4S,6R)-4,6-diamino-3-[(2R,3R,4R,5S,6R)-3-amino-6-[(1S)-1-aminoethyl]-4,5-dihydroxy-tetrahydropyran-2-yl]oxy-2-hydroxy-cyclohexoxy]-5-methyl-4-(methylamino)tetrahydropyran-3,5-diol	M476T333	476.276	333.5	8.247	C20H41N5O9	C21269	825976	611412	70.96	1.77121e+06	1.0311e+06	130.43	0.47	-1.1	0.230575	0.64	0.505011	0.777522	neg
LysoPG(16_0_0_0)	M483T319_2	483.28	319	10.351	C22H45O9P		5.80312e+06	6.11955e+06	49.01	3.24842e+06	3.31696e+06	50.22	1.79	0.84	0.0753052	1.12	0.336088	1.06249	neg
Tiglylcarnitine	M485T332_1	485.279	332.1	16.948	C12H21NO4		9.68033e+06	9.7489e+06	25.37	1.09012e+07	1.11485e+07	19.46	0.89	-0.17	0.30484	0.52	0.566273	0.646467	neg
10-deacetyl-2-debenzoylbaccatin III	M485T332_2	485.293	332.1	9.68	C22H32O9	C11899	3.5553e+06	2.83837e+06	64.88	4.94588e+06	3.10131e+06	71.45	0.72	-0.48	0.581353	0.24	0.771246	0.414299	neg
ST 28_2;O4	M491T449	491.34	449.3	4.894	C28H46O4	C15792	8.65984e+06	8.83353e+06	37.73	7.43846e+06	6.69802e+06	25.95	1.16	0.22	0.575459	0.24	0.765693	0.3125	neg
Estradiol-17alpha 3-D-glucuronoside	M493T239_1	493.216	239.3	15.996	C24H32O8	C04300	6.18608e+06	4.10032e+06	80.42	9.2135e+06	6.64991e+06	53.69	0.67	-0.57	0.1704	0.77	0.442758	0.936531	neg
SAICAR	M499T51	499.079	50.8	13.2044	C13H19N4O12P	C04823	1.9228e+06	1.96681e+06	80.83	5.08785e+06	5.60582e+06	52.01	0.38	-1.4	0.0980189	1.01	0.367644	1.22123	neg
Phytyl diphosphate	M501T212	501.234	212.3	8.913	C20H42O7P2	C05427	2.43995e+06	1.96218e+06	51.63	1.96522e+06	1.74617e+06	51.65	1.24	0.31	0.539031	0.27	0.739003	0.370722	neg
Quercetin 3-galactoside	M509T201	509.224	201.1	11.035	C21H20O12	C10073	2.27535e+06	2311071	47.49	1.66832e+06	1.31419e+06	58.61	1.36	0.45	0.274853	0.56	0.542915	0.712269	neg
TR 1 toxin	M510T240	510.218	240.4	12.6659	C27H33N3O7	C20045	3.15081e+06	3.33528e+06	41.05	2.3075e+06	2.30716e+06	62.42	1.37	0.45	0.236528	0.63	0.511008	0.8013	neg
Phellamurin	M517T230_2	517.172	230.2	0.142	C26H30O11	C09808	241438	127802	80.02	572807	153802	205.02	0.42	-1.25	0.970358	0.01	0.986712	0.0328846	neg
11a-Hydroxyoxytetracycline	M521T238	521.274	238.2	16.887	C22H24N2O10	C21438	640184	706213	51.27	433431	373364	100.45	1.48	0.56	0.17716	0.75	0.450072	1.04584	neg
Lotaustralin	M521T243_2	521.226	242.8	17.624	C11H19NO6	C08334	1.17218e+06	1.26379e+06	46.45	676007	671815	42.24	1.73	0.79	0.562383	0.25	0.756699	0.338542	neg
Citicoline	M533T41_1	533.101	40.6	8.12262	C14H26N4O11P2	C00307	4.75651e+06	4.11968e+06	43.3	4.471e+06	4.417e+06	23.2	1.06	0.09	0.975491	0.01	0.988028	0.134334	neg
beta-D-Glcp-(1->4)-alpha-L-Rhap-(1->3)-D-Glcp	M533T48_1	533.169	48.4	6.78168	C18H32O15	C19966	46047621	4.49397e+07	53.05	3.19095e+07	2.2376e+07	65.14	1.44	0.53	0.226566	0.64	0.503161	0.983303	neg
Deoxyguanosine	M533T48_2	533.181	48.3	9.984	C10H13N5O4	C00330	2.59033e+07	2.26515e+07	68.85	1.35686e+07	6.26955e+06	85.89	1.91	0.93	0.164036	0.79	0.436059	1.10352	neg
Dronedarone	M555T316_2	555.293	316.1	5.041	C31H44N2O5S		960367	946561	43.93	640332	549605	78.77	1.5	0.58	0.111982	0.95	0.383773	1.10237	neg
Urobilinogen	M571T311_2	571.298	310.6	9.841	C33H42N4O6	C05791	656630	606172	53.49	655567	348992	80.97	1	0	0.691157	0.16	0.841321	0.396667	neg
Avermectin A1a aglycone	M579T344_2	579.342	344.2	16.729	C35H50O8	C11980	1.99779e+06	1.98455e+06	44.81	2.40204e+06	2.1967e+06	66.83	0.83	-0.27	0.787816	0.1	0.894797	0.278982	neg
FA 18_3;O	M587T350_1	587.333	349.7	9.589	C18H30O3	C13798	1.24889e+07	1.36167e+07	40.5	9.38231e+06	1.05414e+07	51.48	1.33	0.41	0.291558	0.54	0.557475	0.872754	neg
corynantheal	M587T350_2	587.346	349.6	12.0338	C19H22N2O	C16735	6.95961e+06	6.90112e+06	33.22	7.93055e+06	7.68503e+06	66.54	0.88	-0.19	0.95084	0.02	0.978398	0.129223	neg
Cinchonidine	M587T350_3	587.43	350	3.217	C19H22N2O	C11379	617273	709819	56.09	361710	318548	97.93	1.71	0.77	0.118438	0.93	0.386633	0.965308	neg
nuatigenin 3-beta-D-glucopyranoside	M591T380	591.354	379.6	0.274	C33H52O9	C04859	6.53974e+07	4.2801e+07	98.22	3.50233e+07	2.77513e+07	102.92	1.87	0.9	0.276145	0.56	0.543201	0.653913	neg
Guattegaumerine	M595T297	595.285	297.5	5.832	C36H40N2O6	C06511	2.08528e+06	2.01195e+06	46.24	2.20099e+06	1.8843e+06	61.76	0.95	-0.08	0.987172	0.01	0.994871	0.0934342	neg
Neomycin	M595T298	595.299	297.5	7.006	C23H46N6O13	C01737	1.49418e+06	1.19632e+06	63.18	1.1671e+06	889988	86.34	1.28	0.36	0.306106	0.51	0.567114	0.751457	neg
82475-09-0	M598T438	598.129	438	15.209	C20H31N3O11S2	C20814	1.31944e+06	1.68769e+06	67.44	1.78503e+06	2.14374e+06	53.74	0.74	-0.44	0.451593	0.35	0.678402	0.527823	neg
Quercetin 3-rhamnoside-7-glucoside	M609T204	609.143	204.1	4.435	C27H30O16	C19796	1.64538e+06	1.35655e+06	64.88	1.1896e+06	1.0444e+06	38.42	1.38	0.47	0.275264	0.56	0.542915	0.642898	neg
Canthaxanthin	M609T321	609.389	321.4	9.2105	C40H52O2	C08583	6.61742e+06	3.78433e+06	93.23	4.22072e+06	4.00455e+06	63.85	1.57	0.65	0.357455	0.45	0.607631	0.572517	neg
(20R)-Ginsenoside Rh2	M621T391	621.436	390.6	1.55894	C36H62O8	C22128	1.16085e+07	1.21388e+07	44.81	1.21826e+07	1.12104e+07	29.05	0.95	-0.07	0.621831	0.21	0.800287	0.566718	neg
Hydroxyspheroidene	M631T365_2	631.373	365.3	18.589	C41H62O2	C15902	6.28224e+06	5.35329e+06	45.88	4.47207e+06	4.58655e+06	31.77	1.4	0.49	0.128189	0.89	0.395664	1.11692	neg
Hydroxyspirilloxanthin	M643T380	643.438	379.6	2.5249	C41H58O2	C15879	2.27076e+07	2.8015e+07	44.42	2.11934e+07	3.09202e+07	71.74	1.07	0.1	0.413096	0.38	0.652695	0.621738	neg
PA(16_0_16_0)	M647T380	647.474	380.2	12.195	C35H69O8P		1.62217e+08	1.67836e+08	39.1	2.43812e+08	1.7527e+08	81.4	0.67	-0.59	0.705567	0.15	0.851482	0.0785088	neg
5-Oxoavermectin 2b aglycone	M647T427	647.474	426.7	7.608	C33H46O9	C11954	3.26055e+06	2.22691e+06	72.96	6.9816e+06	4.76637e+06	85.25	0.47	-1.1	0.326086	0.49	0.581556	0.704695	neg
Ketospirilloxanthin	M655T382	655.44	381.5	5.53005	C42H58O3	C15884	1.40456e+07	1.26847e+07	41.42	1.80062e+07	2.29075e+07	86.86	0.78	-0.36	0.593458	0.23	0.779706	0.393297	neg
Rhodoviolascin	M657T379	657.461	379.2	3.349	C42H60O2	C15881	7.98336e+07	7.07111e+07	40.65	6.13105e+07	6.5418e+07	65.59	1.3	0.38	0.227833	0.64	0.503406	1.03149	neg
12(R)-HPETE	M671T380_2	671.451	380.3	3.452	C20H32O4	C14812	1.28531e+09	1.30404e+09	35.38	3.21361e+09	7.45428e+08	117.7	0.4	-1.32	0.603846	0.22	0.786941	0.35323	neg
Ginsenoside F1	M683T377	683.438	377	0.784592	C36H62O9	C20780	7.05711e+06	4.22519e+06	77.06	6.89973e+06	2.59692e+06	122.49	1.02	0.03	0.596802	0.22	0.782149	0.475663	neg
Hydroxychlorobactene glucoside	M693T382_1	693.458	382.4	7.46552	C46H64O6	C15914	7.48924e+08	6.40011e+08	45.66	5.65595e+08	7.05519e+08	63.85	1.32	0.41	0.191414	0.72	0.46447	0.969533	neg
Protomycinolide IV	M695T382_1	695.458	381.8	7.01987	C21H32O4	C15685	1.9288e+09	2.02804e+09	45.26	1.23946e+09	5.90585e+08	103.14	1.56	0.64	0.0837759	1.08	0.34977	1.26398	neg
2,3-Digeranylgeranyl sn-glycerol 1-phosphate	M697T380	697.488	379.6	5.991	C43H73O6P	C04638	3.52721e+08	3.14598e+08	38.6	7.12173e+08	5.37335e+08	49.26	0.5	-1.01	0.0219663	1.66	0.217733	1.50122	neg
Fucoxanthin	M703T374	703.415	373.9	9.696	C42H58O6	C08596	7.3734e+06	6.7386e+06	23.63	6.91182e+06	6.51789e+06	62.42	1.07	0.09	0.422047	0.37	0.657287	0.53758	neg
Octaprenyl diphosphate	M703T375	703.436	375	13.9851	C40H68O7P2	C04146	8.41913e+06	1.03967e+07	44.12	8.13806e+06	5.519e+06	108.37	1.03	0.05	0.482075	0.32	0.699221	0.56823	neg
20-Hydroxy-leukotriene B4	M703T377_1	703.447	377.5	6.471	C20H32O5	C04853	2.46238e+07	2.31644e+07	44.67	2.12993e+07	1.96756e+07	59.11	1.16	0.21	0.451692	0.35	0.678402	0.554722	neg
FA 20_3;O3	M707T381	707.463	381	15.614	C20H34O5	C14814	1.43368e+07	1.03398e+07	73.87	1.51734e+07	1.11135e+07	75.57	0.94	-0.08	0.848525	0.07	0.930693	0.0891576	neg
Mirosamicin	M709T353_1	709.378	353.2	4.15	C37H61NO13	C15680	2.21679e+06	2.1455e+06	16.28	2.12967e+06	1.88852e+06	47.48	1.04	0.06	0.519387	0.28	0.726343	0.365564	neg
Myxoxanthophyll	M711T386_2	711.468	385.8	7.186	C46H66O7	C15941	9.18043e+07	6.95916e+07	72.08	1.22543e+08	7.9605e+07	107.03	0.75	-0.42	0.787511	0.1	0.894797	0.0599422	neg
(2S)-Deoxymyxol 2-alpha-L-fucoside	M713T380	713.484	379.6	6.956	C46H66O6	C15940	1.64108e+07	1.37918e+07	53.12	4.93064e+07	2.61228e+07	69.14	0.33	-1.59	0.00907638	2.04	0.162727	1.50742	neg
14-Deacetylnudicauline	M714T376	713.545	375.5	8.555	C36H48N2O10	C08673	2.96238e+06	2.46337e+06	70.05	1.72039e+07	2.16578e+07	77.17	0.17	-2.54	0.0586312	1.23	0.303483	1.21373	neg
Vinaginsenoside R12	M717T380_2	717.442	379.6	0.896	C36H64O11		2.50754e+07	2.59605e+07	52	2.59316e+07	1.96786e+07	71.07	0.97	-0.05	0.686557	0.16	0.83816	0.272888	neg
(3S,2S)-4-Ketomyxol 2-alpha-L-fucoside	M725T388	725.448	388.2	8.06	C46H64O8	C15942	7.59738e+07	8.64256e+07	37.34	5.48861e+07	4.71611e+07	59.17	1.38	0.47	0.19686	0.71	0.471848	0.876051	neg
Aurachin D	M726T380	725.505	380	0.378798	C25H33NO	C10641	1.96621e+07	1.80549e+07	42.87	6.1955e+07	2.89297e+07	162.38	0.32	-1.66	0.460021	0.34	0.684523	0.520692	neg
2-Octaprenyl-6-methoxy-1,4-benzoquinone	M728T383	727.536	383.5	7.8751	C47H70O3	C05813	2.41317e+07	3.02488e+07	64.06	3.17119e+07	2.1564e+07	77.68	0.76	-0.39	0.439848	0.36	0.668762	0.673505	neg
Premithramycin A2	M735T381	735.478	381.4	5.64	C33H38O15	C12385	9.18183e+06	5.72491e+06	84.4	1.38056e+07	1.37116e+07	66.89	0.67	-0.59	0.28082	0.55	0.548954	0.828523	neg
Myxol 2-(2,4-di-O-methyl-fucoside)	M740T386	739.506	385.6	15.841	C48H70O7	C15937	9.88685e+06	5.18695e+06	104.63	1.07354e+07	7.84635e+06	50.94	0.92	-0.12	0.318037	0.5	0.575553	0.851039	neg
2-Octaprenyl-3-methyl-6-methoxy-1,4-benzoquinone	M742T384	741.542	383.9	5.8254	C48H72O3	C05814	1.79152e+07	8.9442e+06	117.66	2.43289e+06	2.3835e+06	51.09	7.36	2.88	0.0301449	1.52	0.23765	1.59993	neg
PC(16_0_18_1(9Z))	M759T376_3	758.567	376.2	4.21555	C42H82NO8P	C13875	1.37589e+07	1.19952e+07	79.1	1.03485e+07	1.30002e+07	71.43	1.33	0.41	0.334851	0.48	0.58989	0.559124	neg
PC(18_3(9Z,12Z,15Z)_18_3(9Z,12Z,15Z))	M759T378	758.508	378	6.17683	C44H76NO8P		7.80318e+06	4.69008e+06	75.09	7.31772e+06	6.32954e+06	104.66	1.07	0.09	0.521817	0.28	0.727768	0.50575	neg
Ginsenoside Rg3	M765T397_1	765.474	396.9	6.69491	C42H72O13	C20778	7.83806e+06	8.56268e+06	31.57	4.05529e+06	4.25888e+06	90.3	1.93	0.95	0.102256	0.99	0.370856	1.11344	neg
Cauloside C	M765T397_2	765.492	397	16.035	C41H66O13	C17547	6.95563e+06	4.80499e+06	49.98	5.71895e+06	6.13351e+06	82	1.22	0.28	0.233862	0.63	0.508836	0.817859	neg
Dihydrobisanhydrobacterioruberin	M768T382	767.568	382.2	7.98759	C50H74O2	C22060	4.38124e+06	4.32774e+06	53.96	7.15966e+06	6.04032e+06	64.84	0.61	-0.71	0.1824	0.74	0.453885	0.801687	neg
aurachin C epoxide	M789T391_1	789.474	391.1	13.6612	C25H33NO3	C21331	3.86901e+06	3.5455e+06	36.74	2.10302e+06	2152579	59.34	1.84	0.88	0.133346	0.88	0.400933	1.11402	neg
Solanesyl-PP	M789T391_2	789.495	390.9	5.857	C45H76O7P2	C04145	2.86107e+06	3.04386e+06	30.3	1.61837e+06	1.42468e+06	68.89	1.77	0.82	0.124227	0.91	0.393053	1.12726	neg
Gypsogenin 3-O-rhamnosylglucuronide	M792T399_1	791.509	398.8	17.973	C42H64O14	C08952	6.25146e+06	6.37827e+06	34.19	4.72747e+06	5.12594e+06	45.84	1.32	0.4	0.197813	0.7	0.473086	0.875493	neg
1,2-Di-O-palmitoyl-3-O-(6-sulfoquinovopyranosyl)glycerol	M794T409_1	793.507	408.6	9.066	C41H78O12S		1.91675e+08	2.00759e+08	18.5	1.5393e+08	1.3623e+08	33.18	1.25	0.32	0.110938	0.95	0.381729	1.04519	neg
3,4-dihydroxy-2-methyl-4-farnesyl-3H-quinolin-1-ium-1-olate	M794T409_2	793.524	408.6	10.6064	C25H35NO3	C21142	1.90297e+08	1.92583e+08	5.71	1.493e+08	1.29743e+08	33.14	1.27	0.35	0.0644508	1.19	0.317698	1.37083	neg
Soyasaponin III	M795T247	795.447	247.5	7.802	C42H68O14	C19865	1.23936e+07	1.27203e+07	30.93	8.01329e+06	7.23297e+06	16.95	1.55	0.63	0.0177012	1.75	0.203522	1.53663	neg
Erythronolide B	M804T395_1	803.509	395.1	8.467	C21H38O7	C06635	4.93578e+06	5.07359e+06	25.64	2.87917e+06	3.37037e+06	47.49	1.71	0.78	0.163536	0.79	0.435565	0.991678	neg
Momorcharaside A	M815T393_2	815.479	393	1.128	C42H72O15		1.09911e+08	1.13063e+08	33.08	7.84113e+07	7.78121e+07	74.98	1.4	0.49	0.217481	0.66	0.492846	0.919152	neg
3-Decaprenyl-4,5-dihydroxybenzoate	M833T425	833.489	424.6	1.301	C57H86O4		4.54887e+06	4.6314e+06	66.44	3.72619e+06	2.51756e+06	72.67	1.22	0.29	0.683231	0.17	0.836029	0.151836	neg
Vinaginsenoside R1	M841T393	841.494	393	2.34	C44H74O15		1.03079e+07	8.77441e+06	40.64	9.44181e+06	1.02223e+07	83.92	1.09	0.13	0.303	0.52	0.565479	0.679055	neg
PC-M6	M842T393_1	841.515	393.1	0.81232	C27H35NO3	C20535	4.22606e+07	5.1199e+07	51.98	2.84465e+07	3.55174e+07	80.11	1.49	0.57	0.218434	0.66	0.493937	0.873886	neg
Staphyloxanthin	M864T384	863.57	383.7	2.49849	C51H78O8	C16148	7.63667e+06	5.70652e+06	63.59	6.22294e+06	5.73996e+06	68.7	1.23	0.3	0.473642	0.32	0.693889	0.480326	neg
Citronellyl-CoA	M901T359_2	901.188	359.1	7.865	C31H52N7O17P3S	C16464	2.12948e+07	2.27723e+07	28.4	1.70184e+07	1.88388e+07	46.26	1.25	0.32	0.22922	0.64	0.503449	0.759927	neg
Fumitremorgin B	M957T238_2	957.485	237.6	8.417	C27H33N3O5	C20630	2.06092e+07	2.1422e+07	29.91	10178591	9.77877e+06	55.91	2.02	1.02	0.00684974	2.16	0.146697	1.77864	neg
Chlorophyll b	M968T303_1	967.512	302.9	4.15852	C55H70MgN4O6	C05307	3.57796e+06	3.74642e+06	57.29	1.8372e+06	1.27323e+06	91.16	1.95	0.96	0.0641189	1.19	0.316808	1.27032	neg
Dehydrosoyasaponin I	M985T243_2	985.485	243.4	8.669	C48H76O18	C13837	7.96806e+06	6.62567e+06	33.93	6.16869e+06	4.90784e+06	49.92	1.29	0.37	0.1747	0.76	0.447628	1.06771	neg
Arvensoside D	M988T255	987.513	255.5	4.347	C48H78O18	C08923	3.66266e+06	3.37324e+06	45.88	1.77592e+06	1.92183e+06	51.55	2.06	1.04	0.0467432	1.33	0.278006	1.39131	neg
