# Supplementary material for: Dual defense: melatonin simultaneously mitigates cadmium toxicity and southern blight in peanut
Source: Front Plant Sci. 2025 Oct 16;16:1686151. doi: 10.3389/fpls.2025.1686151 (PMC12571740; doi:10.3389/fpls.2025.1686151)
Supplement: Supplementary Table 1 — Dry weight, disease index, and cadmium content in peanut seedlings subjected to combined cadmium and southern blight infection stress under different melatonin concentrations (0, 0.01, 0.1, and 1.0 mM) after 7 days of treatment. Data are presented as mean ± SD (n = 5). Different letters indicate significant differences among treatments according to Duncan’s multiple range test (p < 0.05). [file DataSheet1.zip › Suppl Mater/Table S5.xlsx]

## Sheet: Sheet1
name	ID	mz	rt	ppm	formula	KEGG	Jing_A_Mean	Jing_A_Median	Jing_A_RSD	Jing_B_Mean	Jing_B_Median	Jing_B_RSD	FC	log2FC	P.value	-log10(P.value)	FDR	VIP	posneg
2-Ketobutyric acid	M102T104	102.055	103.5	2.05553	C4H6O3	C00109	1.57297e+07	1.07903e+07	74.1	4.98787e+07	4.43132e+07	57.6	0.32	-1.66	0.00606304	2.22	0.127665	1.78962	pos
Valeric acid	M102T188	102.034	187.5	0.324335	C5H10O2	C00803	2.07284e+07	1.12817e+07	91.74	2.92292e+07	2.78463e+07	61.94	0.71	-0.5	0.22536	0.65	0.537671	1.02707	pos
Isovaleric acid	M102T201	102.035	201.3	2.39954	C5H10O2	C08262	2.91985e+07	7.57719e+06	132.15	2.78128e+07	2.69257e+07	74.42	1.05	0.07	0.615689	0.21	0.83685	0.409361	pos
Acetoacetic acid	M102T228	102.034	227.7	23.5215	C4H6O3	C00164	1.81584e+07	8.51589e+06	94.4	3.05865e+07	3.60728e+07	58.37	0.59	-0.75	0.189858	0.72	0.501263	1.02869	pos
Succinic acid semialdehyde	M102T246	102.034	246.4	1.0881	C4H6O3	C00232	5.86597e+07	3.00275e+07	101.96	5.98227e+07	2.70494e+07	97.53	0.98	-0.03	0.852387	0.07	0.940397	0.163524	pos
Triethylamine	M102T406	102.128	405.7	0.29943	C6H15N	C14691	3.92996e+07	2.46073e+07	93.92	7.69003e+07	5.58238e+07	118.99	0.51	-0.97	0.254851	0.59	0.569339	0.847	pos
Cadaverine	M102T41	102.034	40.7	0.730501	C5H14N2	C01672	3.37177e+08	3.58799e+08	52.39	2.02695e+08	1.97474e+08	25.82	1.66	0.73	0.147763	0.83	0.456016	1.10013	pos
1-Aminocyclopropanecarboxylic acid	M102T48	102.055	47.5	0.0537058	C4H7NO2	C01234	1.01067e+08	9.18167e+07	64.33	1.79311e+08	1.48583e+08	61.09	0.56	-0.83	0.196995	0.71	0.509533	0.963799	pos
Dimethylglycine	M104T106	104.108	106.4	15.2254	C4H9NO2	C01026	1.96681e+07	1.67144e+07	105.72	1.60874e+07	1.85243e+07	89.75	1.22	0.29	0.724363	0.14	0.888734	0.192054	pos
Hydroxypyruvic acid	M104T125	104.107	125.2	0.673005	C3H4O4	C00168	2.09368e+07	1.22441e+07	89.35	1.77066e+07	1.287e+07	138.46	1.18	0.24	0.583718	0.23	0.818853	0.386104	pos
Choline	M104T76	104.108	76.1	0.00397863	C5H14NO	C00114	5.12262e+07	1.06048e+07	175.87	7.80731e+07	6.09581e+07	92.69	0.66	-0.61	0.131556	0.88	0.433777	1.068	pos
m-Cresol	M109T209	109.102	208.7	0.0134264	C7H8O	C01467	5.96682e+06	5.9155e+06	64.5	7.87969e+06	4.49793e+06	73.65	0.76	-0.4	0.516875	0.29	0.77952	0.488251	pos
Hydroquinone	M111T41	111.04	40.7	0.045073	C6H6O2	C00530	9.52165e+07	9.94166e+07	53.46	5.87277e+07	6.1898e+07	26.7	1.62	0.7	0.181598	0.74	0.491446	1.0212	pos
Ketoleucine	M113T70	113.035	70.2	1.24279	C6H10O3	C00233	1.01904e+08	8.83638e+07	36.2	4.71946e+07	3.9027e+07	48.76	2.16	1.11	0.00180916	2.74	0.0798272	1.98889	pos
2-Heptanone	M114T198	114.091	198.2	2.14115	C7H14O	C08380	6.27666e+07	8.21637e+07	59.72	4.26724e+07	3.47569e+07	49.48	1.47	0.56	0.453261	0.34	0.736828	0.488022	pos
1-Pyrroline-2-carboxylic acid	M114T203	114.056	202.6	2.06587	C5H7NO2	C03564	2.93076e+07	3.02306e+07	59.44	2.34752e+07	2.2952e+07	46.74	1.25	0.32	0.674144	0.17	0.862627	0.270999	pos
(S)-1-Pyrroline-5-carboxylate	M114T219	114.055	219	0.177938	C5H7NO2	C03912	5.9546e+07	3.51533e+07	110.45	2.64043e+07	2.58265e+07	72.52	2.26	1.17	0.085304	1.07	0.364748	1.21832	pos
Epsilon-caprolactam	M114T418	114.092	418.1	0.491571	C6H11NO	C06593	2.13737e+07	2.17682e+07	52.56	1.39954e+07	1.16337e+07	64.15	1.53	0.61	0.274973	0.56	0.588501	0.761232	pos
Creatinine	M114T76	113.964	75.5	0.850157	C4H7N3O	C00791	6.02211e+07	5.77191e+07	73.48	4.9372e+07	5.06892e+07	38.52	1.22	0.29	0.970469	0.01	0.989568	0.0581083	pos
L-Proline	M116T83	116.07	83.2	0.654774	C5H9NO2	C00148	6.66342e+07	5.22477e+07	58.14	3.183e+08	116825788	117.39	0.21	-2.26	0.0862776	1.06	0.365896	1.29204	pos
5-Hydroxypentanoic acid	M118T135	118.065	135.2	2.57138	C5H10O3	C02804	1.90773e+08	1.95894e+08	26.81	1.88428e+08	1.87033e+08	22.23	1.01	0.02	0.976282	0.01	0.990644	0.0683975	pos
5-Aminopentanoic acid	M118T68_1	118.086	67.7	3.18412	C5H11NO2	C00431	1.33045e+09	1.37201e+09	27.24	2.48136e+09	2.19747e+09	24.94	0.54	-0.9	0.00101597	2.99	0.0619461	2.03325	pos
Betaine	M118T85	118.065	85.1	29.0861	C5H11NO2	C00719	4.2481e+07	1.67544e+07	94.23	6.19144e+07	4.6792e+07	75.52	0.69	-0.54	0.266942	0.57	0.581818	0.776164	pos
2-Methylserine	M119T71	119.049	70.5	0.0681874	C4H9NO3	C02115	1.55149e+07	6.66068e+06	109.39	3.57581e+07	2.26814e+07	80.33	0.43	-1.2	0.0409085	1.39	0.27246	1.41106	pos
4-Hydroxystyrene	M121T231	121.065	231	0.847428	C8H8O	C05627	1.45683e+07	1.44111e+07	29.49	1.10908e+07	9.98101e+06	47.21	1.31	0.39	0.146677	0.83	0.454069	1.14922	pos
2-Phenylethanol	M123T435	123.079	435.1	8.74232	C8H10O	C05853	1.32672e+07	1.20473e+07	33.51	1.50987e+07	1.48583e+07	58.9	0.88	-0.19	0.898903	0.05	0.961651	0.126744	pos
Niacinamide	M123T70	123.055	70.1	0.617609	C6H6N2O	C00153	1.84824e+08	1.46765e+08	64.27	1.08716e+08	1.04023e+08	23.97	1.7	0.77	0.140752	0.85	0.448745	1.19478	pos
Nicotinic acid	M124T180	124.039	179.9	2.22511	C6H5NO2	C00253	6.25017e+07	5.14738e+07	54.69	7.06318e+07	5.51424e+07	78.61	0.88	-0.18	0.959917	0.02	0.986229	0.126853	pos
Isonicotinic acid	M124T321	124.039	320.8	2.22511	C6H5NO2	C07446	1.76753e+07	9.69502e+06	73.02	2.97858e+07	3.28195e+07	49.25	0.59	-0.75	0.145221	0.84	0.452734	1.14881	pos
Aminohydroquinone	M126T153	126.056	152.6	8.0944	C6H7NO2	C14604	3.74284e+08	1.77025e+08	140.85	2.60844e+08	2.71262e+08	100.61	1.43	0.52	0.775158	0.11	0.910013	0.283793	pos
Ciliatine	M126T41	125.986	40.7	1.00399	C2H8NO3P	C03557	120122895	1.19631e+08	54.06	7.40628e+07	7.83439e+07	25.66	1.62	0.7	0.211142	0.68	0.522803	0.989004	pos
1,2,3-Trihydroxybenzene	M127T169	127.038	169.2	7.68274	C6H6O3	C01108	1.07471e+09	1.10032e+09	40.93	8.19935e+08	8.68991e+08	52.47	1.31	0.39	0.274735	0.56	0.588501	0.740836	pos
Maltol	M127T331	127.038	330.9	4.53406	C6H6O3	C11918	3.04683e+07	1.2053e+07	82.63	3.79749e+07	2.24373e+07	110.1	0.8	-0.32	0.791024	0.1	0.916316	0.224934	pos
Thymine	M127T80_1	127.051	80.1	4.91145	C5H6N2O2	C00178	2.43507e+07	2.40238e+07	51.45	2.03032e+07	1.87724e+07	30.57	1.2	0.26	0.822271	0.08	0.927302	0.294576	pos
Dihydrothymine	M128T333	128.07	332.7	4.004	C5H8N2O2	C00906	5.91948e+07	4.01378e+07	88.82	29737045	2.8244e+07	51.03	1.99	0.99	0.149971	0.82	0.459294	1.08101	pos
(R)-Pantolactone	M130T135	130.065	135	18.4523	C6H10O3	C01012	1.09762e+08	1.05953e+08	26.53	1.12519e+08	1.20623e+08	21.81	0.98	-0.04	0.814566	0.09	0.925414	0.257548	pos
Heptanoic acid	M130T238_2	130.066	237.5	3.91553	C7H14O2	C17714	5.19514e+07	3.84718e+07	84.11	1.83422e+07	1.35849e+07	77.17	2.83	1.5	0.0259506	1.59	0.230225	1.53776	pos
Pyrroline hydroxycarboxylic acid	M130T272_1	130.049	272.1	5.96698	C5H7NO3	C04281	9.75898e+07	8.94757e+07	81.8	9.83383e+07	9.87002e+07	68.9	0.99	-0.01	0.868656	0.06	0.94655	0.170906	pos
Pyrrolidonecarboxylic acid	M130T362	130.049	362.3	5.96694	C5H7NO3	C02237	2.71109e+08	2.89088e+08	50.2	2.20111e+08	2.42757e+08	71.96	1.23	0.3	0.392789	0.41	0.692573	0.604006	pos
Pipecolic acid	M130T51_1	130.086	51	3.49456	C6H11NO2	C00408	1.08911e+09	1.22778e+09	34.09	1.00422e+09	8.13298e+08	38.78	1.08	0.12	0.67753	0.17	0.864186	0.378151	pos
cis-4-Hydroxy-L-proline	M131T34	130.967	34.3	0.244389	C5H9NO3	C01015	7.10116e+06	3.69241e+06	80.25	1.08259e+07	1.09141e+07	19.78	0.66	-0.61	0.0588751	1.23	0.315897	1.46649	pos
6-Hydroxyhexanoic acid	M132T135	132.081	134.9	16.6567	C6H12O3	C06103	1.45946e+08	1.49578e+08	30.31	1.54984e+08	1.66414e+08	26.45	0.94	-0.09	0.666486	0.18	0.858902	0.4071	pos
Aminocaproic acid	M132T163	132.103	162.5	5.18352	C6H13NO2	C02378	5.11054e+08	7.9249e+07	192.58	1.87807e+08	2.00118e+08	71.68	2.72	1.44	0.786691	0.1	0.914841	0.279949	pos
N-Carbamoylputrescine	M132T432	132.101	432.2	6.19797	C5H13N3O	C00436	9.87552e+07	9.14124e+07	51.94	9.62179e+07	8.1274e+07	84.17	1.03	0.04	0.640018	0.19	0.846118	0.578928	pos
1-Methyladenine	M132T71_1	132.064	70.9	12.3729	C6H7N5	C02216	4.58082e+07	3.57184e+07	82.06	3.97038e+07	3.83102e+07	25.27	1.15	0.21	0.956669	0.02	0.985329	0.0218878	pos
Ureidopropionic acid	M133T216	133.062	215.7	7.69573	C4H8N2O3	C02642	2.2611e+07	1.20965e+07	101.05	1.92035e+07	2.08595e+07	31.56	1.18	0.24	0.589975	0.23	0.823339	0.365733	pos
5,6-Dihydro-5-fluorouracil	M133T70	133.032	70.4	0.0659202	C4H5FN2O2	C16630	1.59758e+08	1.83747e+08	52.62	4.96447e+08	4.84062e+08	34.6	0.32	-1.64	0.000737137	3.13	0.0542336	2.05585	pos
Perillyl alcohol	M135T190	135.117	189.6	4.4406	C10H16O	C02452	1.75196e+07	2.0715e+07	39.54	1.1706e+07	9.91138e+06	54.34	1.5	0.58	0.278022	0.56	0.591298	0.830908	pos
4-Hydroxyphenylacetaldehyde	M136T62	136.062	61.9	0.0753693	C8H8O2	C03765	4.16384e+08	4.62451e+08	36.52	1.62181e+08	1.5692e+08	60.19	2.57	1.36	0.00647137	2.19	0.130418	1.88077	pos
N-Benzylformamide	M136T70	136.076	70.4	5.32054	C8H9NO	C15561	1.65396e+08	1.10448e+08	70.81	3.53523e+08	2.71187e+08	82.88	0.47	-1.1	0.0888414	1.05	0.369704	1.20427	pos
Phenylacetic acid	M137T160	137.06	160.3	4.55274	C8H8O2	C07086	3.60508e+07	2.75428e+07	42.26	2.80686e+07	2.90494e+07	31.09	1.28	0.36	0.25448	0.59	0.569028	0.792394	pos
(-)-beta-Pinene	M137T239	137.133	239.3	1.40503	C10H16	C06307	1.12419e+07	1.11682e+07	42.11	9.56225e+06	1.03613e+07	39.02	1.18	0.23	0.765312	0.12	0.9058	0.231668	pos
2-Aminobenzoic acid	M138T140	138.054	139.9	4.17227	C7H7NO2	C00108	3.11143e+07	2.82686e+07	96.68	2.72552e+07	2.69206e+07	67.9	1.14	0.19	0.990046	0	0.996366	0.0260394	pos
Trigonelline	M138T251	138.056	250.8	5.07042	C7H7NO2	C01004	2.37253e+07	2.44391e+07	88.31	2.43127e+07	1.6695e+07	96.97	0.98	-0.04	0.966221	0.01	0.987881	0.0627304	pos
Acetylphosphate	M140T153	139.988	153.2	1.39544	C2H5O5P	C00227	1.80208e+07	1.27329e+07	77.86	1.6412e+07	1.57925e+07	58.11	1.1	0.13	0.963406	0.02	0.986925	0.173119	pos
5-Hydroxymethyluracil	M142T37	141.958	37.2	1.64524	C5H6N2O3	C03088	2.17783e+07	2.32159e+07	45.45	8.2353e+06	7.76033e+06	30.57	2.64	1.4	0.00384573	2.42	0.105017	1.8389	pos
Kojic acid	M143T217	143.034	217.4	2.62875	C6H6O4	C14516	8.42024e+07	6.59381e+07	72.06	7.01469e+07	5.86248e+07	43.51	1.2	0.26	0.717037	0.14	0.885211	0.371571	pos
trans-trans-Muconic acid	M143T302	143.033	301.7	2.75548	C6H6O4	C02480	9.46194e+06	5.60756e+06	58.82	1.53759e+07	1.72911e+07	77.75	0.62	-0.7	0.459293	0.34	0.741046	0.536533	pos
1,2,3,5-Tetrahydroxybenzene	M143T56	143.034	55.6	1.56606	C6H6O4	C03743	7.90676e+07	7.77704e+07	45.29	6.2745e+07	3.35054e+07	63.68	1.26	0.33	0.372155	0.43	0.672745	0.660369	pos
N-methyl-L-glutamic Acid	M144T308	144.065	307.8	24.5306	C6H11NO4	C01046	5.12297e+07	3.83283e+07	88.36	4.25211e+07	3.48271e+07	88.55	1.2	0.27	0.923963	0.03	0.97224	0.11376	pos
Aminoadipic acid	M144T329	144.065	328.8	23.8365	C6H11NO4	C00956	4.66246e+07	2.961e+07	71.27	2.9593e+07	2.76472e+07	61.53	1.58	0.66	0.294378	0.53	0.606247	0.87045	pos
3-Methyl-3-hydroxypentanedioate	M145T163	145.048	162.9	15.2403	C6H10O5	C03761	1.85802e+09	1.5309e+09	68.93	2.18516e+09	1.94867e+09	59.92	0.85	-0.23	0.715235	0.15	0.884624	0.405724	pos
2-Keto-glutaramic acid	M145T221	145.048	221.1	12.9095	C5H7NO4	C00940	5.85611e+08	6.39466e+08	50.7	5.05348e+08	4.60609e+08	36.26	1.16	0.21	0.818401	0.09	0.926215	0.0975618	pos
Acetylcholine	M146T104	146.117	104.2	1.80408	C7H16NO2	C01996	8.98758e+07	1.17349e+08	75.1	3.60718e+07	3.82925e+07	42.87	2.49	1.32	0.196841	0.71	0.509533	0.833723	pos
1-Deoxynojirimycin	M146T215	146.08	215	17.3467	C6H13NO4	C16843	2.32781e+08	1.39957e+08	86.29	8.69543e+07	6.84916e+07	94.21	2.68	1.42	0.0283297	1.55	0.237213	1.53176	pos
L-Lysine	M147T42	147.113	42.3	0.516611	C6H14N2O2	C00047	4.01487e+08	3.19637e+08	64.69	9.90569e+08	7.21534e+08	59.39	0.41	-1.3	0.00926706	2.03	0.151605	1.6942	pos
L-Glutamic acid	M148T49_1	148.06	48.9	2.0262	C5H9NO4	C00025	8.59638e+08	8.18775e+08	25.76	6.64315e+08	6.56914e+08	8.96	1.29	0.37	0.0592906	1.23	0.316531	1.43818	pos
2-Oxo-4-methylthiobutanoic acid	M149T157	149.024	157.5	15.9435	C5H8O3S	C01180	2.14625e+07	9.43207e+06	127.18	2.97944e+07	2.27117e+07	88.19	0.72	-0.47	0.401739	0.4	0.699635	0.630464	pos
L-Methionine	M150T70_2	150.059	70.4	1.16227	C5H11NO2S	C00073	8.87913e+08	9.93013e+08	52.14	2.69964e+09	2.61937e+09	34.25	0.33	-1.6	0.000858387	3.07	0.0588815	2.04181	pos
Ribitol	M152T152	152.07	152	10.5215	C5H12O5	C00474	2.6993e+07	2.02491e+07	105.78	3.62271e+07	2.3555e+07	72.27	0.75	-0.42	0.347643	0.46	0.653815	0.688568	pos
Mandelic acid	M153T130	152.995	129.6	16.248	C8H8O3	C01984	1.0843e+07	8.47183e+06	111.14	9.67877e+06	3.81728e+06	85.75	1.12	0.16	0.897617	0.05	0.961011	0.0144754	pos
(-)-cis-Carveol	M153T177	153.127	177.1	0.0137012	C10H16O	C11395	2.56428e+07	2.93252e+07	66.67	1.62263e+07	9.74149e+06	76.8	1.58	0.66	0.574805	0.24	0.81432	0.51977	pos
Pulegone	M153T190	153.128	189.7	5.22438	C10H16O	C09893	1.09381e+08	1.07215e+08	46.44	7.41159e+07	6.15326e+07	54.78	1.48	0.56	0.474728	0.32	0.753314	0.546921	pos
D-Arabitol	M153T233	153.128	232.8	13.1695	C5H12O5	C01904	2.13477e+07	2.25263e+07	43.28	1.40642e+07	1.51107e+07	27.33	1.52	0.6	0.375205	0.43	0.675382	0.693129	pos
2,3-Butanediol	M155T255	154.989	254.6	8.24903	C4H10O2S2	C00265	3.17744e+08	3.16614e+08	65.08	3.03203e+08	2.54983e+08	62.46	1.05	0.07	0.894665	0.05	0.959705	0.09987	pos
N-Acetylleucine	M156T164	156.102	164.2	29.6856	C8H15NO3	C02710	1.2829e+07	5.76963e+06	96.6	4.44218e+07	2.55891e+07	88.18	0.29	-1.79	0.00684503	2.16	0.132813	1.75694	pos
5-Acetamidovalerate	M160T318	160.098	318.1	6.39613	C7H13NO3	C03087	1.16242e+07	5.78922e+06	81.25	1.65913e+07	1.66494e+07	74.93	0.7	-0.51	0.551138	0.26	0.799916	0.405356	pos
m-Coumaric acid	M165T53	165.055	52.9	0.751267	C9H8O3	C12621	3.72653e+07	1.74255e+07	107.37	6.01737e+07	4.31404e+07	87.69	0.62	-0.69	0.393558	0.4	0.692933	0.639429	pos
2-Hydroxycinnamic acid	M165T70	165.055	70.4	0.751267	C9H8O3	C01772	1.50885e+08	6.87051e+07	102.5	3.33969e+08	2.13847e+08	72.15	0.45	-1.15	0.0351289	1.45	0.256744	1.43895	pos
L-Phenylalanine	M166T127	166.086	126.9	3.33919	C9H11NO2	C00079	3.85361e+07	3.83472e+07	42.32	1.13654e+08	1.16595e+08	60.08	0.34	-1.56	0.0800805	1.1	0.357223	1.20734	pos
D-beta-Phenylalanine	M166T153	166.085	152.9	5.87646	C9H11NO2	C20488	3.33081e+07	2.6667e+07	125.15	3.43946e+07	2.78522e+07	78.47	0.97	-0.05	0.625721	0.2	0.840694	0.421179	pos
Epinephrine	M166T200	166.087	200.4	26.6969	C9H13NO3	C00788	1.90118e+07	2.06603e+07	65.11	2.7622e+07	1.93567e+07	99.48	0.69	-0.54	0.642859	0.19	0.847744	0.346473	pos
Phthalic acid	M166T355	166.096	354.9	6.29871	C8H6O4	C01606	2.13377e+07	1.79886e+07	54.05	9.88719e+06	7.12878e+06	69.06	2.16	1.11	0.0419929	1.38	0.27607	1.39265	pos
Perillic acid	M166T385	166.097	384.7	15.6535	C10H14O2	C11924	1.38586e+08	1.65106e+08	49.16	1.53558e+08	1.03006e+08	58.02	0.9	-0.15	0.728206	0.14	0.889778	0.279149	pos
L-Methionine S-oxide	M166T49	166.053	48.5	2.86655	C5H11NO3S	C02989	8.29844e+07	8.7399e+07	44.98	9.52054e+07	8.71486e+07	27.07	0.87	-0.2	0.362006	0.44	0.665598	0.68867	pos
D-Phenyllactic acid	M167T340	167.071	340.5	1.34075	C9H10O3	C05607	1.54024e+07	1.73562e+07	35.85	1.11345e+07	8.58861e+06	51.02	1.38	0.47	0.136018	0.87	0.43976	1.09185	pos
Pyridoxamine	M169T114	169.097	113.7	1.6322	C8H12N2O2	C00534	2.04754e+07	9.93642e+06	80.04	5.89807e+07	4.03913e+07	89.34	0.35	-1.53	0.0708063	1.15	0.33901	1.40963	pos
Uric acid	M169T205	169.049	205.2	9.30033	C5H4N4O3	C00366	1.57154e+07	1.71322e+07	21.9	7.82958e+06	7.56042e+06	17.22	2.01	1.01	7.66951e-05	4.12	0.0460589	2.28319	pos
Norepinephrine	M170T35_1	169.976	34.7	6.339	C8H11NO3	C00547	6.03533e+07	6.05435e+07	17.54	5.43821e+07	5.89473e+07	21.53	1.11	0.15	0.349915	0.46	0.655507	0.681513	pos
cis-2,3-Dihydro-2,3-dihydroxybiphenyl	M171T369	171.077	369	3.70595	C12H12O2	C06589	2.7771e+07	2.25893e+07	73.72	3.34308e+07	4.30881e+07	67.49	0.83	-0.27	0.751112	0.12	0.900707	0.280495	pos
Suberic acid	M174T183	174.092	182.7	16.0835	C8H14O4	C08278	1.89564e+07	19853338	55.66	3.0671e+06	2.88896e+06	39.75	6.18	2.63	9.07846e-06	5.04	0.0393734	2.34578	pos
Amino acid(Arg-)	M175T144	175.119	143.6	0.433991	C6H14N4O2	C02385	1.82097e+07	1.75951e+07	54.84	2.54804e+07	1.46941e+07	92.2	0.71	-0.48	0.769418	0.11	0.907737	0.175152	pos
Shikimic acid	M175T43_1	175.058	42.9	10.7164	C7H10O5	C00493	3.06474e+07	1.59951e+07	94.51	3.67621e+07	3.5392e+07	42.96	0.83	-0.26	0.262727	0.58	0.577502	0.77583	pos
Citrulline	M176T48_2	176.103	48.5	1.56726	C6H13N3O3	C00327	2.26934e+07	2.10136e+07	46.41	1.75764e+07	1.49281e+07	46.37	1.29	0.37	0.295835	0.53	0.607863	0.820564	pos
Allantoic acid	M177T54	177.062	53.9	0.738364	C4H8N4O4	C00499	2.40063e+08	1.61849e+08	74.61	3.54369e+08	2.73759e+08	37.75	0.68	-0.56	0.0873595	1.06	0.367687	1.28613	pos
(3S)-2-Oxo-3-phenylbutanoate	M179T212	179.071	211.5	2.92623	C10H10O3	C20646	2.13233e+07	1.31878e+07	66.25	1.64863e+07	1.33034e+07	68.19	1.29	0.37	0.51312	0.29	0.777565	0.553456	pos
Geranyl acetate	M179T363	179.143	362.8	24.1929	C12H20O2	C09861	2.00443e+07	2.08436e+07	26.61	1.21738e+07	1.24148e+07	32.63	1.65	0.72	0.0137615	1.86	0.176802	1.74065	pos
(2S,3S)-3-Methylphenylalanine	M180T231	180.101	231.1	3.19819	C10H13NO2	C20895	1.36726e+07	7.89249e+06	81.01	2.10145e+07	2.06521e+07	37.4	0.65	-0.62	0.0714381	1.15	0.340205	1.37778	pos
D-Glucose	M180T245	180.065	245	7.77498	C6H12O6	C00031	8.66756e+06	4.88769e+06	83.21	1.59957e+07	1.69702e+07	37.48	0.54	-0.88	0.0621757	1.21	0.322073	1.40491	pos
Metanephrine	M180T257	180.101	256.8	20.1775	C10H15NO3	C05588	1.91671e+07	1.66272e+07	101.43	1.3258e+07	1.04045e+07	66.56	1.45	0.53	0.763145	0.12	0.90534	0.181046	pos
Mannitol	M183T107	182.984	106.6	1.49879	C6H14O6	C00392	1.29983e+08	7.4497e+07	102.29	1.24477e+08	9.92512e+07	97.46	1.04	0.06	0.967925	0.01	0.988527	0.139368	pos
Se-Methylselenocysteine	M183T116	182.985	116.2	0.895991	C4H9NO2Se	C05689	1.16172e+08	1.46262e+08	54.2	8.64063e+07	2.77319e+07	108.26	1.34	0.43	0.283613	0.55	0.595043	0.818767	pos
2-Hydroxy-3-(4-hydroxyphenyl)propanoic acid	M183T166	182.984	165.6	5.35155	C9H10O4	C03672	6.20224e+07	3.75497e+07	66.94	1.58023e+08	1.73787e+08	51.86	0.39	-1.35	0.00832439	2.08	0.14346	1.73806	pos
4-Pyridoxic acid	M183T186	182.983	185.9	10.1558	C8H9NO4	C00847	3.51228e+07	1.23178e+07	123.61	4.21434e+07	3.67477e+07	82.77	0.83	-0.26	0.553777	0.26	0.800876	0.551797	pos
Phosphorylcholine	M184T49	184.073	48.9	0.00516659	C5H15NO4P	C00588	2.88433e+08	3.36295e+08	46.62	4.00096e+08	3.98212e+08	36	0.72	-0.47	0.142888	0.85	0.451708	1.10543	pos
Undecanoic acid	M187T130	186.956	129.9	2.76682	C11H22O2	C17715	2.51875e+07	1.32185e+07	80.84	3.21513e+07	2.68126e+07	69.59	0.78	-0.35	0.50068	0.3	0.77114	0.508702	pos
N6-Acetyl-L-lysine	M189T71	189.123	70.5	0.401854	C8H16N2O3	C02727	4.47359e+07	4.44184e+07	25.53	4.61185e+07	5.15282e+07	25.41	0.97	-0.04	0.898911	0.05	0.961651	0.139199	pos
meso-2,6-Diaminoheptanedioate	M191T49	191.103	48.7	0.397692	C7H14N2O4	C00680	5.91041e+07	2.23746e+07	157.02	7.05485e+07	2.99432e+07	96.58	0.84	-0.26	0.344084	0.46	0.650559	0.677837	pos
5-Hydroxyindoleacetic acid	M192T216	192.064	215.7	4.08838	C10H9NO3	C05635	2.34689e+07	2.37511e+07	11.03	1.92751e+07	1.9228e+07	15.03	1.22	0.28	0.0132441	1.88	0.176116	1.75707	pos
Methoxamine	M194T117	194.117	117.5	18.7207	C11H17NO3	C07513	5.79494e+07	2.78313e+07	92.5	7.51267e+07	9.38737e+07	64.82	0.77	-0.37	0.50655	0.3	0.774171	0.549959	pos
Leucodopachrome	M195T225	195.065	225.3	1.96393	C9H9NO4	C05604	9.43891e+06	7.78438e+06	73.48	1.77185e+07	1.30717e+07	68.2	0.53	-0.91	0.143385	0.84	0.452038	1.08805	pos
2-Amino-2-deoxy-D-gluconate	M196T269	196.095	269	7.30882	C6H13NO6	C03752	2.76661e+07	2.63026e+07	65.48	2.79649e+07	2.94264e+07	70.21	0.99	-0.02	0.989174	0	0.995942	0.0501901	pos
Dodecanoic acid	M200T168	199.988	168	1.58321	C12H24O2	C02679	2.4887e+08	1.41149e+08	72.38	2.88562e+08	1.61928e+08	80.82	0.86	-0.21	0.824014	0.08	0.928238	0.135263	pos
(-)-alpha-Curcumene	M203T233	203.179	232.9	3.44524	C15H22	C09649	1.3425e+07	1.65996e+07	44.19	1.08489e+07	1.01794e+07	35.82	1.24	0.31	0.60703	0.22	0.83137	0.367744	pos
5-Hydroxy-L-tryptophan	M203T75	203.082	74.7	21.3412	C11H12N2O3	C00643	1.94708e+07	1.98671e+07	25.63	1.46852e+07	1.65999e+07	20.72	1.33	0.41	0.0602238	1.22	0.318005	1.32946	pos
N-Acetyl-D-phenylalanine	M208T132	208.099	131.8	8.28461	C11H13NO3	C05620	9.39934e+06	5.12609e+06	79.83	4.30242e+06	3.16188e+06	68.61	2.18	1.13	0.115387	0.94	0.412301	1.27534	pos
Jasmonic acid	M211T331	211.133	330.6	0.165393	C12H18O3	C08491	1.79526e+07	1.86065e+07	20.98	1.04055e+07	9.73795e+06	26.94	1.73	0.79	0.00118971	2.92	0.0666479	2.09202	pos
D-Glycero-D-galacto-heptitol	M212T151	212.091	151.4	7.07243	C7H16O7	C08255	2.08496e+07	1.2968e+07	90.58	1.89411e+07	1.71846e+07	46.43	1.1	0.14	0.687678	0.16	0.869924	0.309218	pos
Capsidiol	M219T246	219.174	246.4	1.82503	C15H24O2	C09627	4.64011e+06	4.55126e+06	91.12	4.12389e+06	2.37063e+06	129.95	1.13	0.17	0.808072	0.09	0.923463	0.299479	pos
Pyrimidodiazepine	M221T135	221.092	135.5	0.818911	C9H11N5O2	C02587	49951293	5.47894e+07	20.23	4.82103e+07	4.85601e+07	22.54	1.04	0.05	0.770264	0.11	0.908116	0.22328	pos
Apiole	M223T291	223.096	291.4	2.13361	C12H14O4	C10429	1.58519e+07	1.46741e+07	14.24	1.41574e+07	1.44966e+07	8.19	1.12	0.16	0.103339	0.99	0.393236	1.12461	pos
Cerulenin	M224T224	224.127	223.7	3.90849	C12H17NO3	C12058	6.67355e+07	8.15125e+07	59.77	8.07597e+07	8.64055e+07	53.82	0.83	-0.28	0.653471	0.18	0.853052	0.321696	pos
Hydroxykynurenine	M224T67	224.128	67.4	0.142835	C10H12N2O4	C02794	5.34268e+07	5.26284e+07	13.82	5.58554e+07	5.37444e+07	12.86	0.96	-0.06	0.539786	0.27	0.794489	0.635273	pos
1,8-Diazacyclotetradecane-2,9-dione	M227T126	227.176	126.1	0.986022	C12H22N2O2	C04277	9.34183e+06	7.77682e+06	28.96	1.31343e+07	7.41583e+06	148.92	0.71	-0.49	0.464893	0.33	0.744801	0.630398	pos
Curcumenol	M235T316	235.17	316.2	2.22818	C15H22O2	C16942	1.54963e+07	1.25352e+07	45.13	7.09617e+06	6.38376e+06	24.93	2.18	1.13	0.00211634	2.67	0.0871489	2.00544	pos
Adenosine	M268T71	268.103	70.7	2.61093	C10H13N5O4	C00212	3.6182e+08	3.16846e+08	55.14	5.48728e+08	5.42774e+08	61.2	0.66	-0.6	0.289249	0.54	0.600171	0.879574	pos
Nandrolone	M275T275	275.201	274.5	2.26743	C18H26O2	C07254	2.12199e+07	1.40603e+07	80.12	2.14898e+07	2.56508e+07	46.66	0.99	-0.02	0.780753	0.11	0.911683	0.289598	pos
9-OxoODE	M277T270_2	277.217	269.6	16.3554	C18H30O3	C14766	2.14656e+07	2.12534e+07	25.71	1.42408e+07	1.38638e+07	16.41	1.51	0.59	0.00532523	2.27	0.11801	1.81564	pos
Dibutyl phthalate	M279T121	279.159	121.1	0.0859725	C16H22O4	C14214	2.29942e+07	1.56906e+07	59.07	5.21919e+07	3.65439e+07	58.7	0.44	-1.18	0.0256114	1.59	0.230058	1.50516	pos
Diisobutyl phthalate	M279T299	279.156	298.9	9.2278	C16H22O4	C15205	7.47407e+07	2.33542e+07	121.7	5.81958e+07	4.36697e+07	93.38	1.28	0.36	0.862265	0.06	0.944231	0.123425	pos
1-Methyladenosine	M282T434	282.222	433.6	10.8853	C11H15N5O4	C02494	2.16029e+07	3.546e+06	176.28	6.93949e+06	1.15132e+06	201.31	3.11	1.64	0.188372	0.72	0.499825	0.937856	pos
Androsterone	M291T264	291.195	263.6	3.63517	C19H30O2	C00523	2.52011e+07	2.77183e+07	24.48	1.40839e+07	1.25897e+07	47.17	1.79	0.84	0.0239905	1.62	0.227148	1.69954	pos
Argininosuccinic acid	M291T65	291.13	65.3	0.0187807	C10H18N4O6	C03406	2.60972e+07	1.9034e+07	62.47	2.63041e+07	2.56169e+07	69.96	0.99	-0.01	0.683694	0.17	0.868168	0.171725	pos
13-OxoODE	M295T283	295.227	282.8	2.11363	C18H30O3	C14765	3.44795e+07	3.67441e+07	21.82	2.26705e+07	2.23934e+07	19.5	1.52	0.6	0.00626967	2.2	0.12909	1.82633	pos
13S-hydroxyoctadecadienoic acid	M296T337	296.23	337	17.5536	C18H32O3	C14762	7.2528e+06	6.01099e+06	68.03	4.34567e+06	2.09926e+06	79.34	1.67	0.74	0.219524	0.66	0.531986	0.847326	pos
12,13-DHOME	M297T317_2	297.243	317.3	15.2535	C18H34O4	C14829	1.94558e+07	1.84792e+07	65.79	1.28237e+07	1.61091e+07	45.68	1.52	0.6	0.427512	0.37	0.718991	0.462435	pos
Disulfiram	M297T359	297.058	359	0.336634	C10H20N2S4	C01692	1.84441e+07	1.72305e+07	20.23	1.85554e+07	1.82939e+07	7.9	0.99	-0.01	0.806352	0.09	0.922675	0.169951	pos
5'-Methylthioadenosine	M298T108	298.096	107.5	1.26134	C11H15N5O3S	C00170	2.52984e+07	2.92852e+07	46.38	2.21201e+07	1.689e+07	98.23	1.14	0.19	0.516722	0.29	0.77952	0.417127	pos
9,10-12,13-Diepoxyoctadecanoate	M313T269	313.237	269.2	1.83886	C18H32O4	C14836	1.79889e+07	1.56135e+07	42.21	9.43168e+06	1.04783e+07	36.63	1.91	0.93	0.0255425	1.59	0.230058	1.53359	pos
9(S)-HPODE	M313T322	313.238	322.2	1.9921	C18H32O4	C14827	2.54869e+07	3.07488e+07	65.98	2.64597e+07	2.88391e+07	26.5	0.96	-0.05	0.459922	0.34	0.741735	0.635778	pos
8(R)-Hydroperoxylinoleic acid	M313T337	313.238	337	1.67285	C18H32O4	C14831	1.196e+07	1.21861e+07	27.77	9.06755e+06	8.92129e+06	46.03	1.32	0.4	0.227448	0.64	0.539463	0.783661	pos
Hepoxilin A3	M337T317	337.236	317.2	4.96979	C20H32O4	C14808	6.44016e+06	6.24231e+06	61.8	5.22804e+06	6.11828e+06	53.58	1.23	0.3	0.601027	0.22	0.82829	0.324433	pos
GMP	M346T71	346.054	70.6	8.76743	C10H14N5O8P	C00144	3.61864e+07	3.774e+07	28	2.21368e+07	1.77557e+07	68.95	1.63	0.71	0.0247434	1.61	0.228345	1.5903	pos
Riboflavin	M377T193	377.145	193.4	0.816164	C17H20N4O6	C00255	1.01898e+07	1.05968e+07	31.17	6.7429e+06	6.6721e+06	15.51	1.51	0.6	0.0201418	1.7	0.210696	1.71471	pos
Di-n-octyl phthalate	M391T420	391.283	419.7	2.49436	C24H38O4	C14227	9.85481e+06	1.03653e+07	17.3	7.29306e+06	7.67803e+06	32.86	1.35	0.43	0.0385851	1.41	0.266168	1.42534	pos
S-Adenosylmethionine	M399T180_1	399.164	179.6	1.84334	C15H22N6O5S	C00019	3.02642e+07	2.95435e+07	18.66	2.4731e+07	2.26007e+07	40.16	1.22	0.29	0.114208	0.94	0.410822	1.08145	pos
Diosmin	M610T439	610.182	439.1	4.56783	C28H32O15	C10039	1.37711e+07	6.98956e+06	100.19	1.42064e+07	1.63191e+07	65.01	0.97	-0.04	0.811504	0.09	0.924923	0.165421	pos
L-Erythrulose	M101T53	101.023	53	9.00785	C4H8O4	C02045	3.73465e+07	4.02263e+07	43.72	1.49716e+07	7.8636e+06	122.05	2.49	1.32	0.0135882	1.87	0.183763	1.59574	neg
L-Serine	M104T49	104.034	49.3	0.635261	C3H7NO3	C00065	6.40973e+07	4.30383e+07	70.79	1.0397e+08	8.77384e+07	39.2	0.62	-0.7	0.0622993	1.21	0.312821	1.44192	neg
1,3-Benzenediol	M109T190	109.028	190.2	12.8407	C6H6O2	C01751	3.37254e+06	3.33657e+06	31.34	4.29728e+06	3.37098e+06	90.01	0.78	-0.35	0.857715	0.07	0.934241	0.00856661	neg
Dihydrouracil	M113T239	112.984	238.7	3.86651	C4H6N2O2	C00429	3.94589e+07	3.27729e+07	70.51	2.27763e+07	1.28683e+07	77.09	1.73	0.79	0.227991	0.64	0.503406	0.928874	neg
L-Aspartic acid	M114T49_1	114.019	48.7	4.47293	C4H7NO4	C00049	1.15945e+08	1.18678e+08	33	2.14951e+08	1.91611e+08	43.94	0.54	-0.89	0.0326786	1.49	0.244057	1.63779	neg
Fumaric acid	M115T91	115.002	91.3	0.110256	C4H4O4	C00122	2.3057e+06	1.88237e+06	37.47	2.96729e+06	2.12267e+06	51.21	0.78	-0.36	0.389948	0.41	0.633426	0.601709	neg
alpha-Ketoisovaleric acid	M116T110	116.049	109.8	18.9578	C5H8O3	C00141	7.3671e+06	7.28982e+06	36.34	9.42758e+06	7.7768e+06	47.92	0.78	-0.36	0.298842	0.52	0.562964	0.776583	neg
Maleic acid	M116T43	116.006	43.4	0.140717	C4H4O4	C01384	2.6614e+07	2.65654e+07	49.27	2.15577e+07	2.14292e+07	44.31	1.23	0.3	0.531848	0.27	0.733572	0.633819	neg
L-Valine	M117T397_1	116.927	397.3	1.13401	C5H11NO2	C00183	6.59654e+09	2.03748e+09	133.34	3.57024e+09	1.8187e+09	97.24	1.85	0.89	0.433731	0.36	0.664154	0.557175	neg
L-Threonine	M118T51	118.05	50.7	1.20962	C4H9NO3	C00188	1.44597e+08	1.16462e+08	46.11	1.94787e+08	1.92815e+08	30.38	0.74	-0.43	0.113462	0.95	0.385729	1.25405	neg
Phenylacetaldehyde	M120T321	119.946	320.8	1.71088	C8H8O	C00601	1.77255e+07	1.50053e+07	104.49	9.97257e+06	1.08606e+07	68.17	1.78	0.83	0.50492	0.3	0.714774	0.466634	neg
Phenylethylamine	M121T213	121.028	213	0.196881	C8H11N	C05332	1.84352e+07	1.68566e+07	18.24	2.21765e+07	1.72283e+07	42.74	0.83	-0.27	0.423414	0.37	0.657981	0.712231	neg
Taurine	M124T92	124.04	91.8	22.8882	C2H7NO3S	C00245	1.116e+08	1.10993e+08	71.6	8.13446e+07	8.96222e+07	62.25	1.37	0.46	0.501585	0.3	0.713549	0.26618	neg
Pyroglutamic acid	M128T110	128.034	110.3	4.44212	C5H7NO3	C01879	2.21756e+07	2.20562e+07	53.69	2.79772e+07	2.96922e+07	60.26	0.79	-0.34	0.665587	0.18	0.826059	0.386136	neg
DL-Glutamate	M128T305	128.035	305.3	1.48397	C5H9NO4	C00302	5.091e+07	7.31534e+06	138.86	2.98487e+07	2.12339e+07	118.66	1.71	0.77	0.92682	0.03	0.967526	0.124045	neg
3-Methyl-2-oxovaleric acid	M129T177	129.054	177.4	14.0885	C6H10O3	C03465	4.38817e+07	3.90168e+07	39.09	4.66456e+07	1.25622e+07	105.03	0.94	-0.09	0.342793	0.46	0.59623	0.621587	neg
L-Isoleucine	M130T369	130.085	369.1	10.8524	C6H13NO2	C00407	9.33363e+08	9.33903e+08	69.22	5.63585e+08	7.15572e+08	63.78	1.66	0.73	0.451324	0.35	0.678402	0.54725	neg
Beta-Leucine	M130T416	130.085	415.6	17.8652	C6H13NO2	C02486	5.66928e+07	4.91521e+07	51.09	1.13533e+08	9.68899e+07	54.99	0.5	-1	0.0401712	1.4	0.265621	1.37833	neg
L-Ribulose	M131T240	131.033	240.1	8.47113	C5H10O5	C00310	1.48053e+07	8.00633e+06	72.15	3.05126e+07	1.76579e+07	98.27	0.49	-1.04	0.233009	0.63	0.508325	0.853263	neg
L-Asparagine	M131T62	131.082	61.7	23.106	C4H8N2O3	C00152	1.06245e+08	7.06038e+07	119.49	1.81326e+08	1.55187e+08	38.89	0.59	-0.77	0.0738963	1.13	0.332878	1.53102	neg
L-Malic acid	M133T43_2	133.053	43.3	1.67692	C4H6O5	C00149	8.15227e+07	9.02866e+07	74.47	5.17105e+07	5.90215e+07	59.91	1.58	0.66	0.623457	0.21	0.801397	0.559161	neg
Adenine	M134T54	134.047	54.1	2.98403	C5H5N5	C00147	1.09173e+08	1.25885e+08	35.64	8.88446e+07	7.4558e+07	51.29	1.23	0.3	0.40389	0.39	0.644232	0.476288	neg
Phenyl acetate	M135T33	134.893	32.5	2.47791	C8H8O2	C00548	2.94799e+07	2.45066e+07	38.92	4.78621e+06	4.74021e+06	37.02	6.16	2.62	1.01838e-06	5.99	0.00213011	2.29729	neg
Salicylic acid	M137T124_2	137.023	123.8	10.9471	C7H6O3	C00805	2.37953e+08	2.26196e+08	36.57	1.44942e+08	1.32493e+08	78.89	1.64	0.72	0.0539374	1.27	0.296113	1.36824	neg
4-Nitrophenol	M138T250	138.019	250.5	1.62296	C6H5NO3	C00870	1.9115e+07	1.96107e+07	20.68	1.69621e+07	1.67722e+07	15.06	1.13	0.17	0.306691	0.51	0.567429	0.756769	neg
4-Acetamidobutanoate	M144T108	144.065	108.3	14.0493	C6H11NO3	C02946	4.16993e+07	4.56679e+07	64.9	2.45032e+07	1.33793e+07	82.88	1.7	0.77	0.203841	0.69	0.479423	0.732675	neg
(S)-5-Amino-3-oxohexanoate	M144T221	144.066	220.8	7.10782	C6H11NO3	C03656	3.15726e+07	2.51595e+07	69.92	1.69227e+07	1.08552e+07	82.2	1.87	0.9	0.119005	0.92	0.387927	0.890279	neg
Oxoglutaric acid	M145T44	145.013	43.8	0.0973106	C5H6O5	C00026	1.88894e+07	1.80943e+07	41.22	1.87317e+07	2.06389e+07	47.84	1.01	0.01	0.895852	0.05	0.952368	0.15365	neg
L-Glutamine	M145T49	145.061	48.8	0.989954	C5H10N2O3	C00064	3.43887e+08	1.31449e+08	137.52	7.27674e+08	6.02167e+08	61.79	0.47	-1.08	0.0337961	1.47	0.247746	1.52614	neg
trans-Cinnamate	M147T308	146.965	308.1	0.0249182	C9H8O2	C00423	2.04683e+07	2.34186e+07	73.64	1.54088e+07	7.99473e+06	93.05	1.33	0.41	0.555915	0.25	0.751803	0.580466	neg
L-2-Hydroxyglutaric acid	M147T333	146.965	332.8	0.7517	C5H8O5	C03196	6.15168e+07	5.776e+07	72.85	5.00605e+07	2.96148e+07	119.36	1.23	0.3	0.414594	0.38	0.653738	0.627201	neg
D-Ribose	M149T48	149.044	48.3	8.0513	C5H10O5	C00121	1.17161e+08	1.07545e+08	24.35	1.45087e+08	1.35587e+08	25.13	0.81	-0.31	0.125159	0.9	0.393198	1.25958	neg
Tartaric acid	M150T43	150.012	43.3	2.01605	C4H6O6	C00898	4.3671e+07	4.22434e+07	54.85	3.70822e+07	3.48974e+07	44.31	1.18	0.24	0.72767	0.14	0.862836	0.40424	neg
Guanine	M150T72	150.041	71.8	5.49182	C5H5N5O	C00242	1.08509e+07	1.05089e+07	18.82	1.23186e+07	1.22484e+07	31.37	0.88	-0.18	0.503062	0.3	0.71423	0.484699	neg
Xanthine	M151T72_1	151.025	71.8	5.95927	C5H4N4O2	C00385	1.63797e+06	1.59505e+06	36.83	4.0906e+06	1.71163e+06	117.23	0.4	-1.32	0.247092	0.61	0.521003	0.847781	neg
3-Hydroxyanthranilic acid	M152T275	152.034	275.5	6.68983	C7H7NO3	C00632	7.21146e+06	6.39788e+06	31.58	8.77837e+06	9.18929e+06	20.26	0.82	-0.28	0.166453	0.78	0.438679	0.881698	neg
L-Histidine	M154T110	154.061	109.5	0.286771	C6H9N3O2	C00135	1.16258e+07	8.97387e+06	44.91	2.38759e+07	2.12962e+07	45.27	0.49	-1.04	0.00460595	2.34	0.127886	1.9047	neg
Allantoin	M157T52	157.036	51.7	4.54706	C4H6N4O3	C01551	5.69878e+07	1.9864e+07	150.89	8.39095e+07	8.01631e+07	55.71	0.68	-0.56	0.0762937	1.12	0.337381	1.39224	neg
2-Dehydro-D-glucose	M159T44	159.029	44.3	1.94933	C6H10O6	C02779	3.26821e+07	3.13929e+07	29.07	3.24244e+07	2.92429e+07	23.52	1.01	0.01	0.955972	0.02	0.981627	0.0505835	neg
Oxoadipic acid	M159T82	158.978	82.2	4.04617	C6H8O5	C00322	6.15439e+08	7.39418e+08	51.74	3.33462e+08	2.06342e+08	86.78	1.85	0.88	0.0962114	1.02	0.365452	1.15345	neg
4-Hydroxycinnamic acid	M163T73	163.038	73.4	11.1876	C9H8O3	C00811	3.88209e+07	3.14211e+07	48.82	5.92433e+07	5.84361e+07	16.98	0.66	-0.61	0.0232582	1.63	0.218967	1.82109	neg
D-Phenylalanine	M164T83_2	164.069	83.1	8.45675	C9H11NO2	C02265	2.03405e+08	5.70977e+07	118.41	4.53419e+08	2.1962e+08	107.74	0.45	-1.16	0.143424	0.84	0.413026	1.21028	neg
3-Methylxanthine	M165T374	165.041	373.8	1.21268	C6H6N4O2	C16357	1.44169e+08	1.41685e+08	8.5	1.77551e+08	1.66801e+08	13.85	0.81	-0.3	0.00525508	2.28	0.134047	1.79336	neg
Vanillic acid	M167T233	167.034	232.5	0.934888	C8H8O4	C06672	2.47929e+06	2.37838e+06	74.53	1.66605e+06	629672	96.78	1.49	0.57	0.327402	0.48	0.582483	0.877789	neg
trans-Aconitate	M173T43	173.008	42.9	3.60676	C6H6O6	C02341	9.77687e+07	1.04352e+08	38.38	8.24874e+07	6.65478e+07	53.14	1.19	0.25	0.442946	0.35	0.671536	0.726421	neg
L-Arginine	M173T83	173.044	83.4	2.34824	C6H14N4O2	C00062	6.42453e+06	5.43249e+06	71.98	1.77378e+07	1.78712e+07	26.81	0.36	-1.47	0.00602643	2.22	0.141343	1.94755	neg
Guanidinosuccinic acid	M175T125	174.955	125.3	2.14033	C5H9N3O4	C03139	4.37027e+08	2.27783e+08	87.42	2.8576e+08	1.60094e+08	90.45	1.53	0.61	0.305846	0.51	0.567114	0.752014	neg
D-Glucurono-6,3-lactone	M175T43	175.024	43.3	4.7079	C6H8O6	C02670	3.70825e+07	3.52434e+07	35.33	4.44585e+07	4.21346e+07	25.46	0.83	-0.26	0.236978	0.63	0.511008	0.966115	neg
Gluconolactone	M177T241	177.038	241.3	11.4325	C6H10O6	C00198	2.12524e+07	2.2971e+07	52.87	2.87157e+07	3.12499e+07	66.12	0.74	-0.43	0.563618	0.25	0.757371	0.523081	neg
2-Dehydro-3-deoxy-D-gluconate	M177T259	177.038	259.2	11.9973	C6H10O6	C00204	3.50923e+07	2.70284e+07	67.29	4.59318e+07	4.38418e+07	69.79	0.76	-0.39	0.591884	0.23	0.778468	0.5078	neg
L-Galactono-1,4-lactone	M177T322	177.038	322.3	12.5621	C6H10O6	C01115	3.6915e+07	2.98198e+07	101.12	2.79077e+07	1.48522e+07	65.58	1.32	0.4	0.86595	0.06	0.937677	0.121861	neg
Gulonic acid	M177T369	177.038	368.5	9.65893	C6H12O7	C00800	8.79526e+07	9.04291e+07	51.06	1.48242e+08	1.6837e+08	29.25	0.59	-0.75	0.0355044	1.45	0.250608	1.33106	neg
2-Dehydro-3-deoxy-L-galactonate	M177T449	177.038	449.3	11.9973	C6H10O6	C20680	2.14802e+06	1.22203e+06	82.87	2.26624e+06	891915	82.67	0.95	-0.08	0.982579	0.01	0.992428	0.0992252	neg
Pyrophosphate	M177T45	176.935	45.4	4.52143	H4P2O7	C00013	6.80917e+07	5.81845e+07	63.94	8.67526e+07	7.44817e+07	45.37	0.78	-0.35	0.314951	0.5	0.572846	0.892822	neg
Fructose-1P	M179T262	179.057	262.3	4.8923	C6H12O6	C10906	9.22567e+06	6.73119e+06	75.56	4.93934e+07	2.77602e+07	94.34	0.19	-2.42	0.0385297	1.41	0.25986	1.39595	neg
L-Gulose	M179T313	179.057	312.7	4.8923	C6H12O6	C15923	3.19018e+07	2.88592e+07	26.16	4.58815e+07	3.24768e+07	64.13	0.7	-0.52	0.378877	0.42	0.623648	0.715344	neg
Alpha-D-Glucose	M179T328	179.057	327.9	4.8923	C6H12O6	C00267	1.90667e+07	1.97429e+07	51.81	1.93336e+07	2.16331e+07	55.48	0.99	-0.02	0.914219	0.04	0.96046	0.12198	neg
D-(+)-Glucose	M179T340	179.057	339.9	4.95865	C6H12O6	C00293	1.09273e+07	4.01984e+06	82.77	1.44079e+07	1.52682e+07	66.72	0.76	-0.4	0.379412	0.42	0.624089	0.736991	neg
D-Sorbose	M179T437	179.057	437.1	3.77535	C6H12O6	C00764	4.76022e+06	5.05649e+06	52.77	7.35436e+06	7.16553e+06	60.3	0.65	-0.63	0.422058	0.37	0.657287	0.625082	neg
D-Fructose	M179T49	179.055	48.8	3.91858	C6H12O6	C00095	2.82337e+08	1.92244e+08	81.74	1.61207e+08	1.37961e+08	57.18	1.75	0.81	0.103394	0.99	0.372445	1.17457	neg
D-Galactose	M180T53	180.065	53.2	10.5517	C6H12O6	C00124	2.57396e+07	1.34825e+07	103.11	5.1922e+07	2.4016e+07	139.29	0.5	-1.01	0.5284	0.28	0.732232	0.629893	neg
L-Tyrosine	M180T72	180.065	71.6	0.970901	C9H11NO3	C00082	4.57682e+07	2.50901e+07	106.14	1.49719e+08	8.59653e+07	98.28	0.31	-1.71	0.0187439	1.73	0.207057	1.69137	neg
Sorbitol	M182T202	182.008	202.3	10.3071	C6H14O6	C00794	1.13896e+07	9.28376e+06	64.15	1.64937e+07	1.35575e+07	69.04	0.69	-0.53	0.301636	0.52	0.564905	0.752104	neg
Saccharin	M183T207	183.004	207	28.9611	C7H5NO3S	C12283	1.64413e+07	1.6308e+07	44.15	1.43515e+07	1.22129e+07	41.23	1.15	0.2	0.654465	0.18	0.818752	0.299871	neg
Quinate	M191T73	191.055	73.4	0.083028	C7H12O6	C00296	3.05121e+07	3.14267e+07	68.32	8.34141e+07	1.80924e+07	141.52	0.37	-1.45	0.674536	0.17	0.831084	0.20806	neg
5-Keto-D-gluconate	M193T416	193.037	415.7	6.09215	C6H10O7	C01062	7.32315e+06	7.65943e+06	49.65	9.50865e+06	7.57662e+06	81.09	0.77	-0.38	0.781364	0.11	0.891781	0.139215	neg
D-Glucuronic acid	M193T427	193.037	426.9	6.09215	C6H10O7	C00191	1.19398e+07	6.05841e+06	112.53	1.25312e+07	6.76905e+06	118.76	0.95	-0.07	0.790227	0.1	0.896362	0.398822	neg
D-Tagaturonate	M193T447	193.037	447	6.09215	C6H10O7	C00558	3.999e+06	2.37864e+06	73.58	4.4066e+06	3.19375e+06	65.03	0.91	-0.14	0.650897	0.19	0.81813	0.485812	neg
Ferulate	M193T82	193.05	81.9	2.19632	C10H10O4	C01494	5.91801e+06	2.77461e+06	89.16	1.40014e+07	8.22991e+06	77.04	0.42	-1.24	0.0847601	1.07	0.352231	1.33409	neg
Gluconic acid	M195T47	195.049	46.8	3.70099	C6H12O7	C00257	1.87697e+08	1.82742e+08	13.52	1.73981e+08	1.82261e+08	11.71	1.08	0.11	0.283859	0.55	0.550948	0.698322	neg
Procollagen 5-hydroxy-L-lysine	M198T280	197.808	279.5	2.2468	C7H13N3O3R2	C01211	8.9076e+07	8.81286e+07	40.75	1.72912e+08	9.97367e+07	79.97	0.52	-0.96	0.426734	0.37	0.660241	0.637451	neg
L-Tryptophan	M203T110_2	203.082	109.8	4.05748	C11H12N2O2	C00078	6.22089e+08	6.38889e+08	34.51	8.10558e+08	6.87182e+08	45.29	0.77	-0.38	0.239497	0.62	0.514276	0.869197	neg
N-Acetyl-L-phenylalanine	M206T72_2	206.082	71.8	3.51316	C11H13NO3	C03519	8.81756e+07	7.7816e+07	32.69	9.11888e+07	7.38192e+07	56.13	0.97	-0.05	0.961456	0.02	0.984337	0.147669	neg
Sedoheptulose	M209T47	209.066	47.3	1.91327	C7H14O7	C02076	1.1418e+08	1.00975e+08	23.54	1.30736e+08	1.1391e+08	38.42	0.87	-0.2	0.496949	0.3	0.710682	0.746169	neg
Pantothenic acid	M218T72_1	218.103	71.6	0.383497	C9H17NO5	C00864	1.01108e+07	9.48668e+06	27.64	1.46543e+07	1.37158e+07	48.16	0.69	-0.54	0.116963	0.93	0.38581	1.26509	neg
4-Carboxy-4-hydroxy-2-oxoadipate	M219T55	219.014	54.7	2.39253	C7H8O8	C04115	5.27134e+07	5.48095e+07	32.21	52401204	4.44472e+07	38.7	1.01	0.01	0.961889	0.02	0.984337	0.0121902	neg
Dinoseb	M239T267	239.067	266.7	0.936975	C10H12N2O5	C14302	1.96778e+06	2.09026e+06	22.01	2.73659e+07	1.12219e+07	125.51	0.07	-3.8	0.0132692	1.88	0.182197	1.8361	neg
Cytidine	M243T153	242.946	152.6	8.4971	C9H13N3O5	C00475	7.63303e+06	8.23349e+06	77.31	4.51449e+06	2.73535e+06	98.49	1.69	0.76	0.179955	0.74	0.453263	0.870813	neg
Uridine	M243T72_2	243.062	71.8	0.0987402	C9H12N2O6	C00299	6.83799e+07	7.00187e+07	19.33	8.14587e+07	8.19542e+07	31.33	0.84	-0.25	0.34514	0.46	0.598359	0.798896	neg
D-Glucose 1-phosphate	M259T44	259.022	44.3	2.02299	C6H13O9P	C00103	2.68269e+07	2.51154e+07	21.61	3.36344e+07	3.00449e+07	28.47	0.8	-0.33	0.130547	0.88	0.39766	1.12168	neg
16-Hydroxypalmitate	M271T340	271.228	340.4	1.38629	C16H32O3	C18218	1.31573e+07	1.11516e+07	48.71	1.35595e+07	1.31374e+07	31.7	0.97	-0.04	0.715599	0.15	0.856127	0.108785	neg
13(S)-HPOT	M291T333_2	291.197	332.8	2.71294	C18H30O4	C04785	7.81377e+07	7.48558e+07	13.29	5.1826e+07	4.41286e+07	41.06	1.51	0.59	0.0128649	1.89	0.180598	1.68631	neg
Xanthylic acid	M345T44	345.026	43.8	8.08634	C10H13N4O9P	C00655	9.70665e+06	9.25906e+06	38.92	1.12683e+07	1.21897e+07	48.22	0.86	-0.22	0.83764	0.08	0.925392	0.0768489	neg
5-O-Feruloylquinic acid	M367T46	367.109	46.3	16.0064	C17H20O9	C02572	2.00448e+07	1.86632e+07	55.34	3.76626e+07	3.11764e+07	67.27	0.53	-0.91	0.0918511	1.04	0.360321	1.27749	neg
Isoquercitrin	M463T210	463.087	209.7	0.869883	C21H20O12	C05623	1.23495e+06	792782	89.42	980624	1.08328e+06	22.27	1.26	0.33	0.84946	0.07	0.930759	0.0418104	neg
