# Supplementary material for: Dual defense: melatonin simultaneously mitigates cadmium toxicity and southern blight in peanut
Source: Front Plant Sci. 2025 Oct 16;16:1686151. doi: 10.3389/fpls.2025.1686151 (PMC12571740; doi:10.3389/fpls.2025.1686151)
Supplement: Supplementary Table 1 — Dry weight, disease index, and cadmium content in peanut seedlings subjected to combined cadmium and southern blight infection stress under different melatonin concentrations (0, 0.01, 0.1, and 1.0 mM) after 7 days of treatment. Data are presented as mean ± SD (n = 5). Different letters indicate significant differences among treatments according to Duncan’s multiple range test (p < 0.05). [file DataSheet1.zip › Suppl Mater/Table S6.xlsx]

## Sheet: Sheet 1
pathway_id	pathway_name	Total	Hits	Up_hits	Down_hits	Pvalue	-Log10(Pvalue)	FDR	Impact	compounds	Compound_name	links
ko00970	Aminoacyl-tRNA biosynthesis	52	7	0	7	2.90472e-08	7.53689510300467	1.26356e-06	0.1124	C00047; C00049; C00062; C00064; C00073; C00082; C00135	L-Lysine; L-Aspartic acid; L-Arginine; L-Glutamine; L-Methionine; L-Tyrosine; L-Histidine	https://www.genome.jp/kegg-bin/show_pathway?ko00970/C00047%09blue/C00049%09blue/C00062%09blue/C00064%09blue/C00073%09blue/C00082%09blue/C00135%09blue
ko00470	D-Amino acid metabolism	69	7	0	7	2.16148e-07	6.665248000001	4.70123e-06	0.0669	C00047; C00049; C00062; C00064; C00073; C00135; C00431	L-Lysine; L-Aspartic acid; L-Arginine; L-Glutamine; L-Methionine; L-Histidine; 5-Aminopentanoic acid	https://www.genome.jp/kegg-bin/show_pathway?ko00470/C00047%09blue/C00049%09blue/C00062%09blue/C00064%09blue/C00073%09blue/C00135%09blue/C00431%09blue
ko02010	ABC transporters	139	7	2	5	2.45273e-05	4.61035047079646	0.000426775	0.0504	C00047; C00049; C00062; C00064; C00135; C00255; C01606	L-Lysine; L-Aspartic acid; L-Arginine; L-Glutamine; L-Histidine; Riboflavin; Phthalic acid	https://www.genome.jp/kegg-bin/show_pathway?ko02010/C00047%09blue/C00049%09blue/C00062%09blue/C00064%09blue/C00135%09blue/C00255%09red/C01606%09red
ko00220	Arginine biosynthesis	23	3	0	3	0.000398633	3.39942720127698	0.00578017	0.1071	C00049; C00062; C00064	L-Aspartic acid; L-Arginine; L-Glutamine	https://www.genome.jp/kegg-bin/show_pathway?ko00220/C00049%09blue/C00062%09blue/C00064%09blue
ko00591	Linoleic acid metabolism	28	3	3	0	0.000721091	3.14200977575892	0.00896213	0.0268	C14765; C14766; C14836	13-OxoODE; 9-OxoODE; 9,10-12,13-Diepoxyoctadecanoate	https://www.genome.jp/kegg-bin/show_pathway?ko00591/C14765%09red/C14766%09red/C14836%09red
ko00261	Monobactam biosynthesis	39	3	0	3	0.00191523	2.71777929183736	0.0208281	0.0306	C00049; C00062; C00082	L-Aspartic acid; L-Arginine; L-Tyrosine	https://www.genome.jp/kegg-bin/show_pathway?ko00261/C00049%09blue/C00062%09blue/C00082%09blue
ko00997	Biosynthesis of various other secondary metabolites	67	3	0	3	0.00886412	2.05236459511117	0.0677368	0.0564	C00047; C00049; C00082	L-Lysine; L-Aspartic acid; L-Tyrosine	https://www.genome.jp/kegg-bin/show_pathway?ko00997/C00047%09blue/C00049%09blue/C00082%09blue
ko00270	Cysteine and methionine metabolism	67	3	0	3	0.00886412	2.05236459511117	0.0677368	0.1188	C00049; C00073; C00109	L-Aspartic acid; L-Methionine; 2-Ketobutyric acid	https://www.genome.jp/kegg-bin/show_pathway?ko00270/C00049%09blue/C00073%09blue/C00109%09blue
ko00290	Valine, leucine and isoleucine biosynthesis	23	2	1	1	0.00934301	2.02951338221372	0.0677368	0.0384	C00109; C00233	2-Ketobutyric acid; Ketoleucine	https://www.genome.jp/kegg-bin/show_pathway?ko00290/C00109%09blue/C00233%09red
ko00966	Glucosinolate biosynthesis	77	3	1	2	0.012949	1.88776411677712	0.0757031	0.0011	C00073; C00082; C00233	L-Methionine; L-Tyrosine; Ketoleucine	https://www.genome.jp/kegg-bin/show_pathway?ko00966/C00073%09blue/C00082%09blue/C00233%09red
ko00350	Tyrosine metabolism	78	3	1	2	0.0134075	1.87265178911783	0.0757031	0.1205	C00082; C00811; C03765	L-Tyrosine; 4-Hydroxycinnamic acid; 4-Hydroxyphenylacetaldehyde	https://www.genome.jp/kegg-bin/show_pathway?ko00350/C00082%09blue/C00811%09blue/C03765%09red
ko00250	Alanine, aspartate and glutamate metabolism	28	2	0	2	0.0136793	1.8639368708095	0.0757031	0.356	C00049; C00064	L-Aspartic acid; L-Glutamine	https://www.genome.jp/kegg-bin/show_pathway?ko00250/C00049%09blue/C00064%09blue
ko00999	Biosynthesis of various plant secondary metabolites	149	4	0	4	0.0147926	1.82995682047693	0.0757031	0.0011	C00049; C00073; C00082; C01772	L-Aspartic acid; L-Methionine; L-Tyrosine; 2-Hydroxycinnamic acid	https://www.genome.jp/kegg-bin/show_pathway?ko00999/C00049%09blue/C00073%09blue/C00082%09blue/C01772%09blue
ko00410	beta-Alanine metabolism	32	2	0	2	0.0176616	1.75296946179303	0.0853645	0.0025	C00049; C00135	L-Aspartic acid; L-Histidine	https://www.genome.jp/kegg-bin/show_pathway?ko00410/C00049%09blue/C00135%09blue
ko00300	Lysine biosynthesis	35	2	0	2	0.0209318	1.67919318882719	0.0958457	0.1137	C00047; C00049	L-Lysine; L-Aspartic acid	https://www.genome.jp/kegg-bin/show_pathway?ko00300/C00047%09blue/C00049%09blue
ko04150	mTOR signaling pathway	4	1	0	1	0.0254274	1.59469736114985	0.109936	0.25	C00062	L-Arginine	https://www.genome.jp/kegg-bin/show_pathway?ko04150/C00062%09blue
ko00230	Purine metabolism	101	3	2	1	0.0265363	1.57615962434993	0.109936	0.0641	C00064; C00144; C00366	L-Glutamine; GMP; Uric acid	https://www.genome.jp/kegg-bin/show_pathway?ko00230/C00064%09blue/C00144%09red/C00366%09red
ko00998	Biosynthesis of various antibiotics	108	3	0	3	0.0315233	1.50136820273263	0.113408	0.0036	C00049; C00062; C00082	L-Aspartic acid; L-Arginine; L-Tyrosine	https://www.genome.jp/kegg-bin/show_pathway?ko00998/C00049%09blue/C00062%09blue/C00082%09blue
ko00592	alpha-Linolenic acid metabolism	44	2	2	0	0.0320955	1.49355543920849	0.113408	0.1622	C04785; C08491	13(S)-HPOT; Jasmonic acid	https://www.genome.jp/kegg-bin/show_pathway?ko00592/C04785%09red/C08491%09red
ko00460	Cyanoamino acid metabolism	45	2	0	2	0.0334537	1.4755560851782	0.113408	0.0014	C00049; C00082	L-Aspartic acid; L-Tyrosine	https://www.genome.jp/kegg-bin/show_pathway?ko00460/C00049%09blue/C00082%09blue
ko00340	Histidine metabolism	47	2	0	2	0.0362366	1.44085270797445	0.113408	0.1518	C00049; C00135	L-Aspartic acid; L-Histidine	https://www.genome.jp/kegg-bin/show_pathway?ko00340/C00049%09blue/C00135%09blue
ko00260	Glycine, serine and threonine metabolism	48	2	0	2	0.0376607	1.42411171794857	0.113408	0.0006	C00049; C00109	L-Aspartic acid; 2-Ketobutyric acid	https://www.genome.jp/kegg-bin/show_pathway?ko00260/C00049%09blue/C00109%09blue
ko00360	Phenylalanine metabolism	49	2	0	2	0.0391061	1.40775514637439	0.113408	0.0005	C00082; C01772	L-Tyrosine; 2-Hydroxycinnamic acid	https://www.genome.jp/kegg-bin/show_pathway?ko00360/C00082%09blue/C01772%09blue
ko02020	Two-component system	55	2	0	2	0.0482092	1.31686978469125	0.120194	0.0364	C00049; C00064	L-Aspartic acid; L-Glutamine	https://www.genome.jp/kegg-bin/show_pathway?ko02020/C00049%09blue/C00064%09blue
ko00310	Lysine degradation	56	2	0	2	0.0497953	1.30281177962709	0.120194	0.1306	C00047; C00431	L-Lysine; 5-Aminopentanoic acid	https://www.genome.jp/kegg-bin/show_pathway?ko00310/C00047%09blue/C00431%09blue
ko00950	Isoquinoline alkaloid biosynthesis	131	3	1	2	0.0511169	1.29143583288787	0.120194	0.0092	C00082; C00811; C03765	L-Tyrosine; 4-Hydroxycinnamic acid; 4-Hydroxyphenylacetaldehyde	https://www.genome.jp/kegg-bin/show_pathway?ko00950/C00082%09blue/C00811%09blue/C03765%09red
ko00940	Phenylpropanoid biosynthesis	58	2	0	2	0.0530237	1.2755298468317	0.121396	0.0223	C00082; C00811	L-Tyrosine; 4-Hydroxycinnamic acid	https://www.genome.jp/kegg-bin/show_pathway?ko00940/C00082%09blue/C00811%09blue
ko00331	Clavulanic acid biosynthesis	10	1	0	1	0.0623886	1.20489470218331	0.126228	0.0164	C00062	L-Arginine	https://www.genome.jp/kegg-bin/show_pathway?ko00331/C00062%09blue
ko04022	cGMP-PKG signaling pathway	10	1	1	0	0.0623886	1.20489470218331	0.126228	0.1	C00144	GMP	https://www.genome.jp/kegg-bin/show_pathway?ko04022/C00144%09red
ko00330	Arginine and proline metabolism	69	2	0	2	0.0720269	1.14250501367354	0.13719	0.1051	C00062; C00431	L-Arginine; 5-Aminopentanoic acid	https://www.genome.jp/kegg-bin/show_pathway?ko00330/C00062%09blue/C00431%09blue
ko04075	Plant hormone signal transduction	12	1	1	0	0.074402	1.12841550983776	0.13719	0.0833	C08491	Jasmonic acid	https://www.genome.jp/kegg-bin/show_pathway?ko04075/C08491%09red
ko00130	Ubiquinone and other terpenoid-quinone biosynthesis	71	2	0	2	0.0756909	1.12095647086277	0.13719	0.0008	C00082; C00811	L-Tyrosine; 4-Hydroxycinnamic acid	https://www.genome.jp/kegg-bin/show_pathway?ko00130/C00082%09blue/C00811%09blue
ko00910	Nitrogen metabolism	19	1	0	1	0.115276	0.938259321966799	0.189227	0.0029	C00064	L-Glutamine	https://www.genome.jp/kegg-bin/show_pathway?ko00910/C00064%09blue
ko00710	Carbon fixation in photosynthetic organisms	21	1	0	1	0.126627	0.897472224203989	0.204011	0.0018	C00049	L-Aspartic acid	https://www.genome.jp/kegg-bin/show_pathway?ko00710/C00049%09blue
ko00232	Caffeine metabolism	22	1	0	1	0.132249	0.878606177378844	0.209195	0.0103	C16357	3-Methylxanthine	https://www.genome.jp/kegg-bin/show_pathway?ko00232/C16357%09blue
ko00965	Betalain biosynthesis	23	1	0	1	0.137836	0.860637054968872	0.214138	0.02	C00082	L-Tyrosine	https://www.genome.jp/kegg-bin/show_pathway?ko00965/C00082%09blue
ko00740	Riboflavin metabolism	24	1	1	0	0.143388	0.843488375104814	0.218855	0.137	C00255	Riboflavin	https://www.genome.jp/kegg-bin/show_pathway?ko00740/C00255%09red
ko00780	Biotin metabolism	29	1	0	1	0.170626	0.767955627438372	0.247407	0.0008	C00047	L-Lysine	https://www.genome.jp/kegg-bin/show_pathway?ko00780/C00047%09blue
ko00750	Vitamin B6 metabolism	29	1	0	1	0.170626	0.767955627438372	0.247407	0.0026	C00064	L-Glutamine	https://www.genome.jp/kegg-bin/show_pathway?ko00750/C00064%09blue
ko00770	Pantothenate and CoA biosynthesis	30	1	0	1	0.175971	0.754559245021619	0.250975	0.0008	C00049	L-Aspartic acid	https://www.genome.jp/kegg-bin/show_pathway?ko00770/C00049%09blue
ko00730	Thiamine metabolism	31	1	0	1	0.181282	0.741644370181098	0.253606	0.0007	C00082	L-Tyrosine	https://www.genome.jp/kegg-bin/show_pathway?ko00730/C00082%09blue
ko00401	Novobiocin biosynthesis	32	1	0	1	0.18656	0.729180339410528	0.253606	0.0437	C00082	L-Tyrosine	https://www.genome.jp/kegg-bin/show_pathway?ko00401/C00082%09blue
ko00400	Phenylalanine, tyrosine and tryptophan biosynthesis	35	1	0	1	0.202196	0.694227166971068	0.262553	0.0009	C00082	L-Tyrosine	https://www.genome.jp/kegg-bin/show_pathway?ko00400/C00082%09blue
ko00660	C5-Branched dibasic acid metabolism	35	1	0	1	0.202196	0.694227166971068	0.262553	0.0032	C00109	2-Ketobutyric acid	https://www.genome.jp/kegg-bin/show_pathway?ko00660/C00109%09blue
ko00640	Propanoate metabolism	41	1	0	1	0.232592	0.633405701501071	0.291078	0.0352	C00109	2-Ketobutyric acid	https://www.genome.jp/kegg-bin/show_pathway?ko00640/C00109%09blue
ko00280	Valine, leucine and isoleucine degradation	42	1	1	0	0.237546	0.624251393687965	0.291078	0.016	C00233	Ketoleucine	https://www.genome.jp/kegg-bin/show_pathway?ko00280/C00233%09red
ko00785	Lipoic acid metabolism	44	1	1	0	0.247362	0.606666314345542	0.298896	0.0009	C00233	Ketoleucine	https://www.genome.jp/kegg-bin/show_pathway?ko00785/C00233%09red
ko00404	Staurosporine biosynthesis	48	1	0	1	0.266625	0.574098577268075	0.317759	0.0002	C00135	L-Histidine	https://www.genome.jp/kegg-bin/show_pathway?ko00404/C00135%09blue
ko00760	Nicotinate and nicotinamide metabolism	55	1	0	1	0.299183	0.524062853814183	0.347052	0.0003	C00049	L-Aspartic acid	https://www.genome.jp/kegg-bin/show_pathway?ko00760/C00049%09blue
ko00053	Ascorbate and aldarate metabolism	57	1	0	1	0.308223	0.511134743297977	0.352834	0.0034	C00800	Gulonic acid	https://www.genome.jp/kegg-bin/show_pathway?ko00053/C00800%09blue
ko00040	Pentose and glucuronate interconversions	59	1	0	1	0.317149	0.49873636474424	0.358337	0.0792	C00800	Gulonic acid	https://www.genome.jp/kegg-bin/show_pathway?ko00040/C00800%09blue
ko01059	Biosynthesis of enediyne antibiotics	63	1	0	1	0.334665	0.475389538809806	0.364084	0.0006	C00082	L-Tyrosine	https://www.genome.jp/kegg-bin/show_pathway?ko01059/C00082%09blue
ko00983	Drug metabolism - other enzymes	63	1	0	1	0.334665	0.475389538809806	0.364084	0.0719	C16630	5,6-Dihydro-5-fluorouracil	https://www.genome.jp/kegg-bin/show_pathway?ko00983/C16630%09blue
ko00240	Pyrimidine metabolism	64	1	0	1	0.338975	0.469832240216807	0.364084	0.0002	C00064	L-Glutamine	https://www.genome.jp/kegg-bin/show_pathway?ko00240/C00064%09blue
ko00630	Glyoxylate and dicarboxylate metabolism	64	1	0	1	0.338975	0.469832240216807	0.364084	0.0002	C00064	L-Glutamine	https://www.genome.jp/kegg-bin/show_pathway?ko00630/C00064%09blue
ko00960	Tropane, piperidine and pyridine alkaloid biosynthesis	72	1	0	1	0.372487	0.428889141763701	0.395199	0.0076	C00047	L-Lysine	https://www.genome.jp/kegg-bin/show_pathway?ko00960/C00047%09blue
ko00380	Tryptophan metabolism	83	1	1	0	0.415869	0.381043252528874	0.435911	0.0104	C05635	5-Hydroxyindoleacetic acid	https://www.genome.jp/kegg-bin/show_pathway?ko00380/C05635%09red
ko00680	Methane metabolism	88	1	0	1	0.434607	0.361903756237599	0.450128	0.0001	C00082	L-Tyrosine	https://www.genome.jp/kegg-bin/show_pathway?ko00680/C00082%09blue
ko00140	Steroid hormone biosynthesis	99	1	1	0	0.473786	0.324417823956402	0.484934	0.0059	C00523	Androsterone	https://www.genome.jp/kegg-bin/show_pathway?ko00140/C00523%09red
ko00624	Polycyclic aromatic hydrocarbon degradation	107	1	1	0	0.500601	0.300507863722116	0.506422	0.1334	C01606	Phthalic acid	https://www.genome.jp/kegg-bin/show_pathway?ko00624/C01606%09red
